# Supplementary material for: Potential Proteins Interactions with Bombyx mori Nucleopolyhedrovirus Revealed by Co-Immunoprecipitation
Source: Insects. 2022 Jun 24;13(7):575. doi: 10.3390/insects13070575 (PMC9324236; doi:10.3390/insects13070575)
Supplement: Supplementary file 1 [file insects-13-00575-s001.zip]

Archive with 4 entries (4 files):
- Table S1 protein data of BmN.csv
- Table S2 protein data of silkworms.csv
- Table S3 Bioinformatics Analysis of the BmN.xls
- Table S4 Bioinformatics Analysis of the silkworms.xls
