# Supplementary material for: Potential Proteins Interactions with Bombyx mori Nucleopolyhedrovirus Revealed by Co-Immunoprecipitation
Source: Insects. 2022 Jun 24;13(7):575. doi: 10.3390/insects13070575 (PMC9324236; doi:10.3390/insects13070575)
Supplement: Supplementary file 1 [file insects-13-00575-s001.zip › Table S1 protein data of BmN.csv]

Protein Group	Protein ID	Accession	-10lgP	Coverage (%)	Coverage (%) GP64	Area GP64	#Peptides	#Unique	#Spec GP64	PTM	Avg. Mass	Description
3	23	tr|S5MNP0|S5MNP0_BOMMO	360.66	69	69	9.18E+02	33	1	153	Carbamidomethylation; Acetylation (Protein N-term); Deamidation (NQ); Oxidation (M); Pyro-glu from Q	41850	Actin-4 OS=Bombyx mori PE=2 SV=1
14	2	tr|H9JCV2|H9JCV2_BOMMO	355.29	73	73	8.86E+05	41	41	98	Carbamidomethylation; Deamidation (NQ); Oxidation (M)	61060	Uncharacterized protein OS=Bombyx mori GN=LOC101741707 PE=3 SV=1
7	45	tr|S5M0X5|S5M0X5_BOMMO	344.4	64	64	0.00E+00	28	1	131	Carbamidomethylation; Acetylation (Protein N-term); Deamidation (NQ); Oxidation (M); Pyro-glu from Q	41808	Actin-4 OS=Bombyx mori PE=2 SV=1
16	6	tr|Q8T8B2|Q8T8B2_BOMMO	342.34	74	74	2.32E+05	31	7	85	Carbamidomethylation; Oxidation (M); Pyro-glu from E	50214	Tubulin beta chain OS=Bombyx mori GN=bmtub2 PE=2 SV=1
8	20	tr|Q86PG2|Q86PG2_BOMMO	333.09	75	75	1.87E+06	32	23	123	Carbamidomethylation; Acetylation (Protein N-term); Deamidation (NQ); Pyro-glu from E; Pyro-glu from Q	32891	ADP/ATP translocase OS=Bombyx mori GN=ANT PE=2 SV=1
18	11	tr|Q8N0P2|Q8N0P2_BOMMO	330.87	50	50	4.62E+05	35	26	86	Carbamidomethylation; Oxidation (M); Pyro-glu from Q	71176	Heat shock cognate protein OS=Bombyx mori GN=BmHSC70-4 PE=2 SV=1
24	3	tr|H9JSP4|H9JSP4_BOMMO	320.16	73	73	6.02E+05	26	26	66	Deamidation (NQ); Oxidation (M)	54850	ATP synthase subunit beta OS=Bombyx mori GN=Atpsyn-beta PE=3 SV=1
24	4	tr|Q1HPT0|Q1HPT0_BOMMO	320.16	73	73	6.02E+05	26	26	66	Deamidation (NQ); Oxidation (M)	54836	ATP synthase subunit beta OS=Bombyx mori PE=2 SV=1
30	15	tr|Q2F5T3|Q2F5T3_BOMMO	318.7	49	49	4.91E+05	25	24	57	Carbamidomethylation; Oxidation (M); Pyro-glu from Q	59658	ATP synthase subunit alpha OS=Bombyx mori GN=LOC692926 PE=2 SV=1
28	19	tr|H9JV50|H9JV50_BOMMO	315.24	62	62	6.54E+05	21	21	59	Carbamidomethylation; Pyro-glu from Q	49951	Tubulin alpha chain OS=Bombyx mori GN=Tua1 PE=3 SV=1
11	114	tr|H9JWN1|H9JWN1_BOMMO	313.46	53	53	8.40E+02	23	1	111	Carbamidomethylation; Deamidation (NQ); Oxidation (M)	41777	Actin muscle-type A1 OS=Bombyx mori GN=A3 PE=3 SV=1
21	9	Q9BLC5|HSP83_BOMMO	308.27	55	55	4.15E+05	35	32	76	Carbamidomethylation; Oxidation (M)	82422	Heat shock protein 83 OS=Bombyx mori GN=Hsp83 PE=1 SV=1
33	84	tr|H9J271|H9J271_BOMMO	293.5	50	50	4.24E+04	17	2	52	Carbamidomethylation; Deamidation (NQ); Oxidation (M); Pyro-glu from Q	50388	Elongation factor 1-alpha OS=Bombyx mori GN=EF1a PE=2 SV=1
40	49	tr|I6XKQ0|I6XKQ0_BOMMO	282.97	32	32	3.67E+05	21	21	40	Deamidation (NQ); Pyro-glu from Q	75354	Heat shock protein 70-5 OS=Bombyx mori PE=2 SV=1
63	102	tr|C6L8Q2|C6L8Q2_BOMMO	281.88	55	55	1.80E+05	15	15	26	Carbamidomethylation; Deamidation (NQ)	41378	Putative acetyl transferase OS=Bombyx mori GN=Bmat1 PE=2 SV=1
31	26	tr|F8UN44|F8UN44_BOMMO	279.68	37	37	2.05E+05	23	17	52	Deamidation (NQ); Oxidation (M)	72746	Heat shock protein 70-3 OS=Bombyx mori GN=HSP70 PE=2 SV=1
34	50	tr|Q1HPL2|Q1HPL2_BOMMO	278	51	51	5.33E+05	17	17	45	Carbamidomethylation; Oxidation (M)	39211	Phosphate carrier 1 OS=Bombyx mori GN=PiC PE=2 SV=1
42	25	tr|Q2V0H5|Q2V0H5_BOMMO	267.68	36	36	3.45E+05	23	23	37	Carbamidomethylation	89153	Transitional endoplasmic reticulum ATPase TER94 OS=Bombyx mori GN=ter94 PE=2 SV=1
61	90	tr|Q8MUB0|Q8MUB0_BOMMO	265.58	51	51	6.41E+04	16	7	27	Carbamidomethylation; Pyro-glu from Q	52602	Dihydrolipoyl dehydrogenase OS=Bombyx mori GN=DLDH PE=2 SV=1
60	57	tr|Q2F5R4|Q2F5R4_BOMMO	265.31	44	44	1.44E+05	18	18	27	Carbamidomethylation	61397	Glutamate dehydrogenase OS=Bombyx mori GN=LOC692939 PE=2 SV=1
46	21	tr|Q587N4|Q587N4_BOMMO	265.15	49	49	2.02E+05	18	18	33	Carbamidomethylation	55103	Protein disulfide-isomerase OS=Bombyx mori GN=erp57 PE=2 SV=1
44	28	tr|H9U396|H9U396_BOMMO	259.19	32	32	2.10E+05	26	25	36	Deamidation (NQ); Pyro-glu from Q	91674	Endoplasmin-like protein OS=Bombyx mori PE=2 SV=1
55	123	tr|H9JHF8|H9JHF8_BOMMO	255.54	60	60	3.14E+05	15	15	27		30077	Uncharacterized protein OS=Bombyx mori GN=LOC101739703 PE=4 SV=1
45	111	tr|Q8T8B1|Q8T8B1_BOMMO	253.05	42	42	3.84E+03	14	1	33	Carbamidomethylation; Oxidation (M)	51354	Tubulin beta chain OS=Bombyx mori GN=bmtub3 PE=2 SV=1
48	159	tr|Q5R1P6|Q5R1P6_BOMMO	251.13	88	88	2.51E+05	14	12	32	Carbamidomethylation; Acetylation (Protein N-term)	20139	Heat shock protein hsp20.1 OS=Bombyx mori GN=Hsp20.1 PE=2 SV=1
57	89	tr|H9JU51|H9JU51_BOMMO	250.27	59	59	1.48E+05	16	16	28	Carbamidomethylation; Oxidation (M)	35277	Malate dehydrogenase OS=Bombyx mori GN=LOC101736985 PE=3 SV=1
79	78	tr|H9JC76|H9JC76_BOMMO	240.34	39	39	8.82E+04	16	16	22	Carbamidomethylation	62310	Uncharacterized protein OS=Bombyx mori PE=4 SV=1
100	196	tr|Q5CCL3|Q5CCL3_BOMMO	240.06	70	70	1.66E+05	8	7	14	Carbamidomethylation; Deamidation (NQ)	17958	Peptidyl-prolyl cis-trans isomerase OS=Bombyx mori PE=2 SV=1
62	54	Q1HPK6|EF2_BOMMO	237.78	30	30	1.19E+05	19	19	26	Carbamidomethylation	94784	Translation elongation factor 2 OS=Bombyx mori GN=tef2 PE=1 SV=1
62	55	tr|F8SKB6|F8SKB6_BOMMO	237.78	30	30	1.19E+05	19	19	26	Carbamidomethylation	94784	Elongation factor 2 OS=Bombyx mori PE=2 SV=1
62	56	tr|H9J3S8|H9J3S8_BOMMO	237.78	30	30	1.19E+05	19	19	26	Carbamidomethylation	93391	Translation elongation factor 2 OS=Bombyx mori GN=733027 PE=4 SV=1
77	479	tr|H9J4S5|H9J4S5_BOMMO	237.68	36	36	1.66E+05	7	7	22		23758	Uncharacterized protein OS=Bombyx mori GN=692488 PE=3 SV=1
81	136	tr|Q2F5J2|Q2F5J2_BOMMO	234.3	52	52	1.24E+05	11	11	19	Acetylation (Protein N-term)	30082	Prohibitin protein WPH OS=Bombyx mori GN=LOC692987 PE=2 SV=1
83	152	tr|Q5UAU1|Q5UAU1_BOMMO	233.44	51	51	1.61E+05	11	11	19	Pyro-glu from Q	34189	60S acidic ribosomal protein P0 OS=Bombyx mori GN=RpP0 PE=2 SV=1
84	85	tr|H9J192|H9J192_BOMMO	230.36	24	24	6.09E+04	14	14	18	Carbamidomethylation; Deamidation (NQ)	95342	Uncharacterized protein OS=Bombyx mori PE=4 SV=1
49	81	tr|C7AQP4|C7AQP4_BOMMO	228.11	23	23	1.36E+05	19	18	28		112654	Calcium-transporting ATPase OS=Bombyx mori PE=2 SV=1
56	106	tr|Q5UAT7|Q5UAT7_BOMMO	226.73	36	36	1.11E+05	17	16	28	Deamidation (NQ); Pyro-glu from Q	48111	Ribosomal protein L4 OS=Bombyx mori GN=RpL4 PE=2 SV=1
56	107	tr|H9IX17|H9IX17_BOMMO	226.73	36	36	1.11E+05	17	16	28	Deamidation (NQ); Pyro-glu from Q	48780	Uncharacterized protein OS=Bombyx mori GN=RpL4 PE=4 SV=1
53	88	tr|H9ITU2|H9ITU2_BOMMO	226.32	38	38	1.65E+05	15	15	28	Carbamidomethylation; Pyro-glu from Q	51862	Citrate synthase OS=Bombyx mori GN=LOC101737646 PE=3 SV=1
73	115	tr|Q9NL59|Q9NL59_BOMMO	223.5	60	60	5.23E+02	15	1	23	Carbamidomethylation; Pyro-glu from Q	35749	Annexin OS=Bombyx mori PE=2 SV=1
74	118	tr|H9JKS9|H9JKS9_BOMMO	222.64	57	57	1.18E+04	15	1	23	Carbamidomethylation; Pyro-glu from Q	35916	Annexin OS=Bombyx mori GN=AnnIX PE=3 SV=1
74	119	tr|Q9NL61|Q9NL61_BOMMO	222.64	57	57	1.18E+04	15	1	23	Carbamidomethylation; Pyro-glu from Q	35886	Annexin OS=Bombyx mori PE=2 SV=1
68	153	tr|H9JED2|H9JED2_BOMMO	217.71	48	48	6.87E+04	12	12	24	Carbamidomethylation	34066	60S ribosomal protein L5 OS=Bombyx mori GN=RpL5 PE=3 SV=1
68	154	O76190|RL5_BOMMO	217.71	48	48	6.87E+04	12	12	24	Carbamidomethylation	34379	60S ribosomal protein L5 OS=Bombyx mori GN=RpL5 PE=2 SV=1
130	227	tr|H9JDX6|H9JDX6_BOMMO	213.54	40	40	5.28E+04	7	7	12	Carbamidomethylation	28451	S-formylglutathione hydrolase OS=Bombyx mori PE=3 SV=1
76	129	tr|H9JMW4|H9JMW4_BOMMO	212.6	52	52	1.37E+05	14	14	19	Carbamidomethylation	27539	40S ribosomal protein S4 OS=Bombyx mori GN=692714 PE=3 SV=1
76	130	Q5UAP0|RS4_BOMMO	212.6	48	48	1.37E+05	14	14	19	Carbamidomethylation	29624	40S ribosomal protein S4 OS=Bombyx mori GN=RpS4 PE=2 SV=1
85	112	tr|Q2F686|Q2F686_BOMMO	207.91	28	28	6.63E+04	15	14	19	Carbamidomethylation; Deamidation (NQ)	82142	Hydroxyacyl-coenzyme A dehydrogenase OS=Bombyx mori PE=2 SV=1
71	150	tr|A1YQ87|A1YQ87_BOMMO	206.55	38	38	1.38E+05	12	12	18	Deamidation (NQ)	47030	Enolase OS=Bombyx mori PE=2 SV=1
71	151	tr|A0A1L7P084|A0A1L7P084_BOMMO	206.55	38	38	1.38E+05	12	12	18	Deamidation (NQ)	47068	Enolase OS=Bombyx mori GN=eno1 PE=2 SV=1
75	120	tr|H9JBC8|H9JBC8_BOMMO	204.96	35	35	1.03E+05	15	14	22	Carbamidomethylation; Deamidation (NQ); Pyro-glu from Q	52975	Uncharacterized protein OS=Bombyx mori PE=3 SV=1
111	218	tr|Q5UAN6|Q5UAN6_BOMMO	203.77	45	45	6.76E+04	9	9	15	Carbamidomethylation; Pyro-glu from Q	23791	40S ribosomal protein S8 OS=Bombyx mori GN=RpS8 PE=2 SV=1
124	140	tr|H9IXE6|H9IXE6_BOMMO	203.17	19	19	4.63E+04	10	10	10		77480	Uncharacterized protein OS=Bombyx mori GN=LOC101745499 PE=4 SV=1
119	142	tr|H9IVD8|H9IVD8_BOMMO	201.97	17	17	5.53E+04	10	10	12	Carbamidomethylation; Pyro-glu from Q	94419	Uncharacterized protein OS=Bombyx mori GN=LOC101745384 PE=3 SV=1
86	103	tr|H9IVG1|H9IVG1_BOMMO	201.89	30	30	7.48E+04	15	14	17		74974	Uncharacterized protein OS=Bombyx mori GN=101737543 PE=3 SV=1
86	104	tr|H9U397|H9U397_BOMMO	201.89	29	29	7.48E+04	15	14	17		78960	Hsp90-related protein TRAP1 OS=Bombyx mori PE=2 SV=1
69	165	tr|Q3HR37|Q3HR37_BOMMO	200.13	34	34	7.62E+04	9	8	23	Carbamidomethylation	35428	Glyceraldehyde-3-phosphate dehydrogenase OS=Bombyx mori PE=2 SV=2
69	166	tr|Q1EPM0|Q1EPM0_BOMMO	200.13	34	34	7.62E+04	9	8	23	Carbamidomethylation	35428	Glyceraldehyde-3-phosphate dehydrogenase OS=Bombyx mori GN=BmGAPDH PE=2 SV=1
225	287	tr|Q6F6B1|Q6F6B1_BOMMO	198.45	39	39	2.20E+04	6	6	6	Acetylation (Protein N-term)	27662	Y-box protein OS=Bombyx mori GN=BYB PE=2 SV=1
225	288	tr|H9ITE6|H9ITE6_BOMMO	198.45	39	39	2.20E+04	6	6	6	Acetylation (Protein N-term)	27688	Uncharacterized protein OS=Bombyx mori GN=Ybp PE=4 SV=1
163	202	tr|Q1HQC7|Q1HQC7_BOMMO	197.66	26	26	5.63E+04	8	8	10	Carbamidomethylation	47826	Aspartate aminotransferase OS=Bombyx mori PE=2 SV=1
97	244	tr|Q2QEH2|Q2QEH2_BOMMO	197.27	54	54	1.25E+05	9	9	16	Carbamidomethylation	14859	Cellular retinoic acid binding protein OS=Bombyx mori GN=BmFABP1 PE=2 SV=1
93	131	tr|H9IZ85|H9IZ85_BOMMO	197.14	40	40	1.03E+05	13	13	15		52899	Dolichyl-diphosphooligosaccharide--protein glycosyltransferase subunit 1 OS=Bombyx mori PE=3 SV=1
114	133	tr|H9ITG2|H9ITG2_BOMMO	196.5	24	24	8.49E+04	12	12	12	Deamidation (NQ); Oxidation (M)	70541	Uncharacterized protein OS=Bombyx mori PE=4 SV=1
110	201	tr|H9IZF9|H9IZF9_BOMMO	191.1	26	26	5.69E+04	8	6	12	Carbamidomethylation; Acetylation (Protein N-term)	35500	Uncharacterized protein OS=Bombyx mori GN=692854 PE=3 SV=1
106	162	tr|H9JVD5|H9JVD5_BOMMO	191.01	23	23	5.59E+04	9	9	13	Carbamidomethylation	68050	Uncharacterized protein OS=Bombyx mori PE=4 SV=1
115	176	tr|Q9BPS3|Q9BPS3_BOMMO	190.87	23	23	6.30E+04	9	9	13		48388	Elongation factor 1 gamma OS=Bombyx mori GN=ef-1g PE=2 SV=1
95	177	tr|Q5UAP2|Q5UAP2_BOMMO	189.49	51	51	1.05E+05	11	11	16	Carbamidomethylation	26771	Ribosomal protein S3 OS=Bombyx mori GN=RpS3 PE=2 SV=1
105	147	tr|H9JGA4|H9JGA4_BOMMO	188.82	16	16	4.83E+04	11	11	14		101699	Uncharacterized protein OS=Bombyx mori GN=101746297 PE=3 SV=1
105	148	tr|A0A1L6UW57|A0A1L6UW57_BOMMO	188.82	16	16	4.83E+04	11	11	14		102417	Hypoxia up-regulated-like protein OS=Bombyx mori PE=2 SV=1
90	145	tr|Q5UAS6|Q5UAS6_BOMMO	188.5	45	45	2.43E+05	11	11	18	Oxidation (M)	25139	60S ribosomal protein L13 OS=Bombyx mori GN=RpL13 PE=2 SV=1
109	180	tr|H9ITD6|H9ITD6_BOMMO	188.48	27	27	6.26E+04	9	9	15		51193	Uncharacterized protein OS=Bombyx mori PE=4 SV=1
94	173	tr|Q1HPT4|Q1HPT4_BOMMO	187.31	40	40	3.91E+04	11	9	16	Carbamidomethylation	29671	14-3-3 epsilon OS=Bombyx mori PE=2 SV=1
94	174	tr|H9JUI8|H9JUI8_BOMMO	187.31	40	40	3.91E+04	11	9	16	Carbamidomethylation	29687	Uncharacterized protein OS=Bombyx mori GN=778465 PE=3 SV=1
195	330	tr|H9JBE0|H9JBE0_BOMMO	186.91	16	16	4.54E+04	5	5	6		35739	Uncharacterized protein OS=Bombyx mori GN=692700 PE=3 SV=1
195	332	tr|Q5UAR5|Q5UAR5_BOMMO	186.91	16	16	4.54E+04	5	5	6		35965	Ribosomal protein L23A OS=Bombyx mori GN=RpL23A PE=2 SV=1
145	225	tr|Q2F5T4|Q2F5T4_BOMMO	186.11	37	37	5.49E+04	8	8	12	Deamidation (NQ)	27605	ATP synthase OS=Bombyx mori PE=2 SV=1
150	344	tr|Q2F5P7|Q2F5P7_BOMMO	184.16	28	28	8.01E+04	7	7	10		30386	Mitochondrial matrix protein p32 OS=Bombyx mori PE=2 SV=1
150	345	tr|Q2F5P6|Q2F5P6_BOMMO	184.16	27	27	8.01E+04	7	7	10		31975	Mitochondrial matrix protein p33 OS=Bombyx mori GN=LOC692953 PE=2 SV=1
122	179	tr|H9ITY5|H9ITY5_BOMMO	183.66	24	24	5.65E+04	9	9	12		46035	Uncharacterized protein OS=Bombyx mori PE=3 SV=1
91	143	tr|H9JWT0|H9JWT0_BOMMO	183.32	22	22	7.10E+04	11	10	15	Deamidation (NQ)	73486	Glutathione peroxidase OS=Bombyx mori GN=Jheh-lp3 PE=3 SV=1
117	157	tr|H9JPM7|H9JPM7_BOMMO	181.61	8	8	4.36E+04	11	11	12	Carbamidomethylation	183370	Uncharacterized protein OS=Bombyx mori PE=3 SV=1
70	113	A8D8P8|SIWI_BOMMO	181.19	21	21	7.92E+04	17	17	22	Carbamidomethylation	101338	Piwi-like protein Siwi OS=Bombyx mori GN=Siwi PE=1 SV=1
175	240	tr|H9IYK6|H9IYK6_BOMMO	180.91	15	15	1.92E+04	7	7	9		65380	Uncharacterized protein OS=Bombyx mori GN=LOC101741848 PE=4 SV=1
175	242	tr|H9IYA4|H9IYA4_BOMMO	180.91	15	15	1.92E+04	7	7	9		65429	Uncharacterized protein OS=Bombyx mori GN=LOC101741612 PE=4 SV=1
121	144	tr|Q9GPH2|Q9GPH2_BOMMO	180.18	28	28	1.14E+04	11	1	12	Pyro-glu from Q	55589	Protein disulfide-isomerase OS=Bombyx mori GN=PDI PE=2 SV=1
78	219	tr|Q5UAM6|Q5UAM6_BOMMO	179.96	48	48	1.03E+05	8	8	21	Deamidation (NQ)	17118	Ribosomal protein S16 OS=Bombyx mori GN=RpS16 PE=2 SV=1
112	285	tr|Q1HPX4|Q1HPX4_BOMMO	179.95	25	25	4.91E+04	5	5	13		32349	ATP synthase subunit gamma OS=Bombyx mori GN=LOC732965 PE=2 SV=1
127	207	tr|Q2F5N1|Q2F5N1_BOMMO	179.81	42	42	2.75E+04	9	9	12	Carbamidomethylation; Deamidation (NQ); Pyro-glu from Q	33176	Mitochondrial prohibitin complex protein 2 OS=Bombyx mori GN=LOC693108 PE=2 SV=1
212	310	tr|Q5UAR7|Q5UAR7_BOMMO	175.8	44	44	5.96E+04	6	6	8	Carbamidomethylation	16812	Ribosomal protein L22 OS=Bombyx mori GN=RpL22 PE=2 SV=1
157	388	tr|Q5UAR8|Q5UAR8_BOMMO	175.49	37	37	8.02E+04	5	5	10		17985	Ribosomal protein L21 OS=Bombyx mori GN=RpL21 PE=2 SV=1
184	192	tr|Q2F6A6|Q2F6A6_BOMMO	173.81	20	20	4.48E+04	8	8	9	Carbamidomethylation	51025	Elongation factor Tu OS=Bombyx mori PE=2 SV=1
184	193	tr|H9JB54|H9JB54_BOMMO	173.81	20	20	4.48E+04	8	8	9	Carbamidomethylation	51651	Elongation factor Tu OS=Bombyx mori GN=692807 PE=3 SV=1
108	149	tr|H9JQN8|H9JQN8_BOMMO	173.5	26	26	3.80E+03	11	1	12		55585	Protein disulfide-isomerase OS=Bombyx mori GN=692673 PE=3 SV=1
87	155	tr|H9IZX9|H9IZX9_BOMMO	173.37	28	28	6.22E+04	10	9	15		45159	Dolichyl-diphosphooligosaccharide--protein glycosyltransferase 48 kDa subunit OS=Bombyx mori GN=778504 PE=3 SV=1
87	156	tr|A0FDQ5|A0FDQ5_BOMMO	173.37	25	25	6.22E+04	10	9	15		49352	Dolichyl-diphosphooligosaccharide--protein glycosyltransferase 48 kDa subunit OS=Bombyx mori PE=2 SV=1
143	170	tr|Q1HPM7|Q1HPM7_BOMMO	173.36	24	24	4.25E+04	9	9	12		55850	Mitochondrial aldehyde dehydrogenase OS=Bombyx mori PE=2 SV=1
98	273	Q68HB4|PROF_BOMMO	173.18	74	74	7.71E+04	6	6	15	Acetylation (Protein N-term)	13713	Profilin OS=Bombyx mori PE=2 SV=1
98	274	tr|A1E8I8|A1E8I8_BOMMO	173.18	74	74	7.71E+04	6	6	15	Acetylation (Protein N-term)	13713	Profilin OS=Bombyx mori PE=2 SV=1
96	183	Q64FN2|RS3A_BOMMO	172.8	38	38	7.15E+04	8	8	15	Carbamidomethylation	29754	40S ribosomal protein S3a OS=Bombyx mori PE=2 SV=1
211	259	tr|Q1HPL3|Q1HPL3_BOMMO	172.14	31	31	2.64E+04	6	6	7	Carbamidomethylation	37495	Proteasome 26S non-ATPase subunit 7 OS=Bombyx mori GN=LOC733131 PE=2 SV=1
140	197	tr|Q285R3|Q285R3_BOMMO	171.69	28	28	7.02E+04	8	7	10	Carbamidomethylation; Pyro-glu from Q	47411	Translation initiation factor 4A OS=Bombyx mori PE=2 SV=1
140	198	tr|Q1HPW2|Q1HPW2_BOMMO	171.69	28	28	7.02E+04	8	7	10	Carbamidomethylation; Pyro-glu from Q	47540	Eukaryotic translation initiation factor 4A OS=Bombyx mori GN=Eif-4a PE=2 SV=1
92	217	tr|Q5UAT4|Q5UAT4_BOMMO	170.19	32	32	7.88E+04	10	10	15	Carbamidomethylation; Pyro-glu from Q	31434	Ribosomal protein L7 OS=Bombyx mori GN=RpL7 PE=2 SV=1
185	292	tr|H9JRZ9|H9JRZ9_BOMMO	169.34	20	20	3.41E+04	7	7	9		46581	Uncharacterized protein OS=Bombyx mori PE=3 SV=1
180	194	tr|H9JNR4|H9JNR4_BOMMO	169.26	24	24	3.00E+04	8	7	9	Carbamidomethylation	43492	Adenosylhomocysteinase OS=Bombyx mori GN=100101173 PE=3 SV=1
180	195	tr|Q1HPU7|Q1HPU7_BOMMO	169.26	22	22	3.00E+04	8	7	9	Carbamidomethylation	47484	Adenosylhomocysteinase OS=Bombyx mori PE=2 SV=1
99	181	tr|H9IZT8|H9IZT8_BOMMO	166.32	24	24	3.08E+04	9	9	15	Carbamidomethylation	53872	Annexin OS=Bombyx mori GN=692425 PE=3 SV=1
99	182	tr|Q8WPH0|Q8WPH0_BOMMO	166.32	24	24	3.08E+04	9	9	15	Carbamidomethylation	54300	Annexin OS=Bombyx mori GN=Anxb13 PE=2 SV=1
254	275	tr|O16143|O16143_BOMMO	166.22	37	37	1.35E+04	6	4	6	Carbamidomethylation	22364	Rab1 protein OS=Bombyx mori GN=rabB PE=2 SV=1
131	384	Q5UAS2|RL17_BOMMO	165.35	25	25	4.60E+04	7	7	13		21598	60S ribosomal protein L17 OS=Bombyx mori GN=RpL17 PE=2 SV=1
178	355	tr|Q5UAT2|Q5UAT2_BOMMO	165.21	21	21	5.42E+04	5	5	9		27919	Ribosomal protein L8 OS=Bombyx mori GN=RpL8 PE=2 SV=1
107	254	tr|Q5UAN7|Q5UAN7_BOMMO	165.02	48	48	6.60E+04	10	10	14		21859	40S ribosomal protein S7 OS=Bombyx mori GN=RpS7 PE=2 SV=1
252	248	tr|Q2F645|Q2F645_BOMMO	163.5	15	15	2.21E+04	6	6	6		67384	Transketolase OS=Bombyx mori PE=2 SV=1
214	228	tr|H9JHK2|H9JHK2_BOMMO	162.32	18	18	2.92E+04	7	7	7	Carbamidomethylation	71371	Succinate dehydrogenase [ubiquinone] flavoprotein subunit mitochondrial OS=Bombyx mori GN=LOC101735811 PE=3 SV=1
129	230	tr|Q5UAM7|Q5UAM7_BOMMO	162.2	48	48	8.55E+04	7	7	11		14692	Ribosomal protein S15A OS=Bombyx mori GN=RpS15A PE=2 SV=1
153	178	tr|H9JXB6|H9JXB6_BOMMO	161.49	25	25	5.19E+04	11	11	11		53163	Uncharacterized protein OS=Bombyx mori PE=3 SV=1
103	234	tr|Q0N2S4|Q0N2S4_BOMMO	161.48	16	16	4.81E+04	9	9	14		67506	Polyadenylate-binding protein OS=Bombyx mori GN=PAbp PE=2 SV=1
280	350	tr|H9IZY3|H9IZY3_BOMMO	160.61	21	21	4.59E+04	4	4	5		49760	Uncharacterized protein OS=Bombyx mori PE=3 SV=1
104	222	tr|H9J598|H9J598_BOMMO	160.57	15	15	5.14E+04	10	10	12		81171	Dipeptidyl peptidase 3 OS=Bombyx mori GN=LOC101739960 PE=3 SV=1
141	256	tr|Q5UAT1|Q5UAT1_BOMMO	160.25	40	40	4.53E+04	8	8	12	Carbamidomethylation; Oxidation (M)	21377	Ribosomal protein L9 OS=Bombyx mori GN=RpL9 PE=2 SV=1
174	233	tr|H9JHQ1|H9JHQ1_BOMMO	158.66	7	7	2.99E+04	7	7	9	Carbamidomethylation	137439	Uncharacterized protein OS=Bombyx mori PE=4 SV=1
154	247	tr|H9IYP2|H9IYP2_BOMMO	158.31	28	28	3.35E+04	6	6	10	Carbamidomethylation	39038	3-hydroxyisobutyryl-CoA hydrolase mitochondrial OS=Bombyx mori PE=3 SV=1
147	281	tr|Q5UAS4|Q5UAS4_BOMMO	158.23	39	39	1.09E+05	6	6	12		18598	Ribosomal protein L14 OS=Bombyx mori GN=RpL14 PE=2 SV=1
161	158	tr|H9J1H4|H9J1H4_BOMMO	157.5	13	13	2.73E+04	10	10	10	Carbamidomethylation	112810	Uncharacterized protein OS=Bombyx mori GN=101740958 PE=4 SV=1
164	209	tr|Q2F5T8|Q2F5T8_BOMMO	157.26	29	29	2.97E+04	7	7	7		35680	Annexin OS=Bombyx mori PE=2 SV=1
269	327	tr|Q5UAR6|Q5UAR6_BOMMO	157.1	44	44	3.80E+04	5	5	5	Carbamidomethylation; Oxidation (M)	14835	Ribosomal protein L23 OS=Bombyx mori GN=RpL23 PE=2 SV=1
82	251	tr|Q2F632|Q2F632_BOMMO	157.08	39	39	7.15E+04	7	7	21	Acetylation (Protein N-term); Pyro-glu from Q	21270	ADP-ribosylation factor-like protein OS=Bombyx mori GN=LOC692858 PE=2 SV=1
182	271	tr|H9JCR4|H9JCR4_BOMMO	156.39	31	31	6.41E+04	7	7	9	Carbamidomethylation; Acetylation (Protein N-term)	33395	40S ribosomal protein SA OS=Bombyx mori GN=RpSA PE=3 SV=1
182	272	Q5UAP4|RSSA_BOMMO	156.39	31	31	6.41E+04	7	7	9	Carbamidomethylation; Acetylation (Protein N-term)	33409	40S ribosomal protein SA OS=Bombyx mori PE=2 SV=1
172	269	tr|Q2F5M1|Q2F5M1_BOMMO	153.42	39	39	6.21E+04	6	6	10	Carbamidomethylation	24337	GTP-binding nuclear protein OS=Bombyx mori GN=LOC692970 PE=2 SV=1
240	501	tr|Q5UAM2|Q5UAM2_BOMMO	152.95	36	36	6.16E+04	4	4	7	Carbamidomethylation; Acetylation (Protein N-term)	13732	Ribosomal protein S20 OS=Bombyx mori GN=RpS20 PE=2 SV=1
216	353	tr|H9J9R7|H9J9R7_BOMMO	152.48	22	22	3.96E+04	5	5	7		38171	Uncharacterized protein OS=Bombyx mori PE=4 SV=1
123	229	tr|Q5UAT3|Q5UAT3_BOMMO	152.44	31	31	9.19E+04	9	9	13	Carbamidomethylation	30293	Ribosomal protein L7A OS=Bombyx mori GN=RpL7A PE=2 SV=1
201	295	tr|H9J930|H9J930_BOMMO	152.3	17	17	3.62E+04	5	5	8	Pyro-glu from Q	45134	Uncharacterized protein OS=Bombyx mori PE=4 SV=1
187	431	tr|H9JHL4|H9JHL4_BOMMO	151.55	38	38	2.49E+04	5	4	8		11721	Uncharacterized protein OS=Bombyx mori GN=101738358 PE=3 SV=1
200	187	tr|C4PG27|C4PG27_BOMMO	150.86	35	35	4.98E+04	8	8	8	Carbamidomethylation	36097	Receptor for activated protein kinase C OS=Bombyx mori GN=rack PE=4 SV=1
200	188	tr|Q2F5M4|Q2F5M4_BOMMO	150.86	35	35	4.98E+04	8	8	8	Carbamidomethylation	36041	Receptor for activated protein kinase C OS=Bombyx mori PE=2 SV=1
101	311	tr|H9JD12|H9JD12_BOMMO	150.66	33	33	2.40E+04	6	2	15	Carbamidomethylation	18849	Uncharacterized protein OS=Bombyx mori PE=4 SV=1
213	284	tr|Q2F6B0|Q2F6B0_BOMMO	150.58	28	28	3.87E+04	5	5	6	Carbamidomethylation	31854	Enoyl-CoA hydratase 1 OS=Bombyx mori PE=2 SV=1
190	314	tr|Q5UAT5|Q5UAT5_BOMMO	150.24	27	27	5.11E+04	8	8	9	Carbamidomethylation; Oxidation (M)	30650	Ribosomal protein L6 OS=Bombyx mori GN=RpL6 PE=2 SV=1
128	220	tr|H9IS48|H9IS48_BOMMO	149.04	39	39	6.04E+04	9	9	12	Deamidation (NQ)	32962	Uncharacterized protein OS=Bombyx mori GN=LOC101742289 PE=3 SV=1
144	224	tr|H9IV39|H9IV39_BOMMO	148.21	25	25	4.53E+04	8	8	9	Carbamidomethylation	49969	Rab GDP dissociation inhibitor OS=Bombyx mori GN=LOC101738804 PE=3 SV=1
152	249	tr|H9IZ97|H9IZ97_BOMMO	147.44	16	16	6.45E+04	6	6	9	Carbamidomethylation	46536	Uncharacterized protein OS=Bombyx mori PE=4 SV=1
113	204	tr|H9JLS3|H9JLS3_BOMMO	147.32	3	3	6.22E+04	9	9	12	Carbamidomethylation	383030	Uncharacterized protein OS=Bombyx mori GN=692503 PE=4 SV=1
159	389	tr|Q5UAM4|Q5UAM4_BOMMO	147.22	28	28	7.94E+04	5	5	11	Acetylation (Protein N-term); Oxidation (M)	17755	Ribosomal protein S18 OS=Bombyx mori GN=RpS18 PE=2 SV=1
256	304	tr|Q2F635|Q2F635_BOMMO	145.12	21	21	2.46E+04	5	5	5	Carbamidomethylation	38127	Adenosine kinase OS=Bombyx mori GN=LOC692855 PE=2 SV=1
149	221	tr|H9JF57|H9JF57_BOMMO	144.58	7	7	2.61E+04	7	7	8		136523	Uncharacterized protein OS=Bombyx mori PE=3 SV=1
160	392	tr|H9JJE6|H9JJE6_BOMMO	144.23	42	42	8.66E+04	7	7	11	Deamidation (NQ)	11411	Histone H4 OS=Bombyx mori GN=105841242 PE=3 SV=1
146	199	tr|H9JX22|H9JX22_BOMMO	143.36	89	89	4.73E+04	9	9	10	Carbamidomethylation	16698	Uncharacterized protein OS=Bombyx mori GN=732921 PE=4 SV=1
146	200	tr|Q1HQ45|Q1HQ45_BOMMO	143.36	75	75	4.73E+04	9	9	10	Carbamidomethylation	19901	Peroxiredoxin OS=Bombyx mori PE=2 SV=1
173	208	tr|A1E9B3|A1E9B3_BOMMO	143.3	17	17	2.73E+04	8	8	8		68316	Vacuolar ATP synthase catalytic subunit A OS=Bombyx mori PE=2 SV=1
255	293	tr|Q9NGS0|Q9NGS0_BOMMO	142.94	16	16	3.00E+04	5	5	5		41751	Serpin-2 OS=Bombyx mori PE=2 SV=1
255	294	tr|H9JDX3|H9JDX3_BOMMO	142.94	18	18	3.00E+04	5	5	5		38700	Uncharacterized protein OS=Bombyx mori GN=100272186 PE=3 SV=1
202	315	tr|H9IWG8|H9IWG8_BOMMO	142.24	20	20	3.71E+04	6	6	8	Carbamidomethylation; Pyro-glu from Q	51064	Uncharacterized protein OS=Bombyx mori PE=4 SV=1
218	262	tr|H9IUV5|H9IUV5_BOMMO	142.05	17	17	3.64E+04	6	6	6		55663	Inosine-5'-monophosphate dehydrogenase OS=Bombyx mori GN=LOC101740233 PE=3 SV=1
134	235	tr|H9JMA4|H9JMA4_BOMMO	141.95	9	9	1.75E+04	10	10	10		121247	Uncharacterized protein OS=Bombyx mori GN=LOC101740002 PE=4 SV=1
169	308	tr|H9IXE5|H9IXE5_BOMMO	141.38	32	32	2.03E+04	5	5	8		23280	Uncharacterized protein OS=Bombyx mori GN=LOC733057 PE=4 SV=1
169	309	tr|Q19N37|Q19N37_BOMMO	141.38	32	32	2.03E+04	5	5	8		23294	GTP-binding protein RAB2 OS=Bombyx mori PE=2 SV=1
217	305	tr|H9JVK4|H9JVK4_BOMMO	141.21	19	19	5.94E+04	5	5	7		45576	Uncharacterized protein OS=Bombyx mori GN=692658 PE=3 SV=1
197	323	tr|Q4JI71|Q4JI71_BOMMO	140.29	16	16	2.64E+04	5	5	6	Carbamidomethylation	44678	FK506-binding protein OS=Bombyx mori GN=FKBP45 PE=2 SV=1
151	277	tr|Q5UAN0|Q5UAN0_BOMMO	140.28	44	44	7.94E+04	7	7	11	Oxidation (M)	17220	Ribosomal protein S13 OS=Bombyx mori GN=RpS13 PE=2 SV=1
176	250	tr|H9JJI4|H9JJI4_BOMMO	138.98	14	14	2.94E+04	6	6	8		66546	Uncharacterized protein OS=Bombyx mori GN=LOC101746268 PE=4 SV=1
126	331	tr|H9IVV5|H9IVV5_BOMMO	138.96	17	17	4.26E+04	5	5	10	Oxidation (M)	39641	Uncharacterized protein OS=Bombyx mori GN=692963 PE=3 SV=1
293	302	tr|H9JWI4|H9JWI4_BOMMO	138.03	19	19	1.37E+04	5	5	5		35472	Proteasome endopeptidase complex OS=Bombyx mori GN=692836 PE=3 SV=1
293	312	tr|Q2F661|Q2F661_BOMMO	138.03	25	25	1.37E+04	5	5	5		26875	Proteasome subunit alpha type OS=Bombyx mori PE=2 SV=1
155	214	Q7Z1E6|CALR_BOMMO	137.91	25	25	6.93E+04	9	9	10	Carbamidomethylation	45802	Calreticulin OS=Bombyx mori GN=crt PE=1 SV=1
155	215	tr|H9IT95|H9IT95_BOMMO	137.91	25	25	6.93E+04	9	9	10	Carbamidomethylation	45785	Calreticulin OS=Bombyx mori GN=692629 PE=3 SV=1
155	216	tr|C0JMI5|C0JMI5_BOMMO	137.91	25	25	6.93E+04	9	9	10	Carbamidomethylation	45769	Calreticulin OS=Bombyx mori GN=CRT PE=2 SV=1
246	496	tr|H9JYF8|H9JYF8_BOMMO	137.76	14	14	3.05E+04	4	4	6	Acetylation (Protein N-term)	26997	Uncharacterized protein OS=Bombyx mori GN=LOC101740214 PE=3 SV=1
230	380	tr|Q1HPM9|Q1HPM9_BOMMO	137.33	30	30	2.12E+04	4	4	5	Carbamidomethylation	22839	Isochorismatase domain containing protein OS=Bombyx mori PE=2 SV=1
230	387	tr|H9JJH0|H9JJH0_BOMMO	137.33	30	30	2.12E+04	4	4	5	Carbamidomethylation	22873	Uncharacterized protein OS=Bombyx mori GN=733129 PE=4 SV=1
170	451	tr|Q5UAN4|Q5UAN4_BOMMO	136.55	36	36	3.22E+04	6	6	10		18192	Ribosomal protein S10 OS=Bombyx mori GN=RpS10 PE=2 SV=1
292	593	tr|H9JI99|H9JI99_BOMMO	136.4	8	8	1.17E+04	3	3	4		40742	Uncharacterized protein OS=Bombyx mori GN=692892 PE=3 SV=1
292	595	tr|Q2F5X9|Q2F5X9_BOMMO	136.4	7	7	1.17E+04	3	3	4		43046	Nucleosome assembly protein OS=Bombyx mori PE=2 SV=1
292	596	tr|Q1HQB9|Q1HQB9_BOMMO	136.4	7	7	1.17E+04	3	3	4		45255	Nucleosome assembly protein isoform 1 OS=Bombyx mori PE=2 SV=1
301	559	tr|Q5UAQ7|Q5UAQ7_BOMMO	136.06	35	35	3.40E+04	4	4	5	Oxidation (M); Pyro-glu from Q	14314	Ribosomal protein L31 OS=Bombyx mori GN=RpL31 PE=2 SV=1
301	570	tr|H9IUM9|H9IUM9_BOMMO	136.06	35	35	3.40E+04	4	4	5	Oxidation (M); Pyro-glu from Q	14286	Uncharacterized protein OS=Bombyx mori GN=778452 PE=4 SV=1
167	265	tr|Q19AA9|Q19AA9_BOMMO	134.99	20	20	5.89E+04	6	6	10	Carbamidomethylation; Oxidation (M)	51930	Transport protein Sec61 alpha subunit OS=Bombyx mori GN=Sec61alpha PE=2 SV=1
167	266	tr|B7U2V4|B7U2V4_BOMMO	134.99	20	20	5.89E+04	6	6	10	Carbamidomethylation; Oxidation (M)	51771	Transport protein Sec61 alpha subunit OS=Bombyx mori PE=2 SV=1
384	474	tr|Q2F5J1|Q2F5J1_BOMMO	134.63	14	14	9.47E+03	3	3	3		43015	26S proteasome non-ATPase regulatory subunit 13 OS=Bombyx mori PE=2 SV=1
193	279	tr|H9JN41|H9JN41_BOMMO	133.15	21	21	2.40E+04	7	7	8		41653	Uncharacterized protein OS=Bombyx mori PE=4 SV=1
232	410	tr|H9JP90|H9JP90_BOMMO	132.4	17	17	3.13E+04	4	4	7		35051	Uncharacterized protein OS=Bombyx mori GN=CatD PE=3 SV=1
232	411	tr|Q4U5S3|Q4U5S3_BOMMO	132.4	14	14	3.13E+04	4	4	7		41623	CathD OS=Bombyx mori PE=2 SV=1
251	482	Q5UAM9|RS14_BOMMO	132.13	23	23	2.40E+04	3	3	5		16161	40S ribosomal protein S14 OS=Bombyx mori GN=RpS14 PE=2 SV=1
166	185	tr|H9JDB5|H9JDB5_BOMMO	131.48	8	8	2.97E+04	10	10	10		140193	Uncharacterized protein OS=Bombyx mori PE=4 SV=1
102	268	tr|H9JPL2|H9JPL2_BOMMO	131.29	36	36	1.04E+05	9	9	12	Carbamidomethylation	21012	60S ribosomal protein L18a OS=Bombyx mori GN=692695 PE=3 SV=1
290	450	tr|H9JH77|H9JH77_BOMMO	131.07	11	11	1.13E+04	4	4	5	Pyro-glu from Q	49456	Uncharacterized protein OS=Bombyx mori GN=LOC101739090 PE=4 SV=1
181	223	tr|Q2F5L3|Q2F5L3_BOMMO	130.63	19	19	3.11E+04	8	8	9	Carbamidomethylation	51221	Serine hydroxymethyltransferase OS=Bombyx mori GN=LOC692975 PE=2 SV=1
327	456	tr|H9JR08|H9JR08_BOMMO	129.88	9	9	1.05E+04	4	3	4		68945	Uncharacterized protein OS=Bombyx mori PE=3 SV=1
165	263	tr|H9JHQ0|H9JHQ0_BOMMO	129.27	28	28	2.74E+04	6	6	9	Carbamidomethylation; Deamidation (NQ); Oxidation (M)	32352	Uncharacterized protein OS=Bombyx mori GN=LOC101742633 PE=3 SV=1
237	270	tr|H9JSJ4|H9JSJ4_BOMMO	129.17	21	21	3.38E+04	6	6	7		35682	Uncharacterized protein OS=Bombyx mori GN=LOC101744785 PE=4 SV=1
138	453	tr|Q5UAS9|Q5UAS9_BOMMO	127.28	20	20	4.43E+04	4	4	11	Carbamidomethylation	24590	Ribosomal protein L10A OS=Bombyx mori GN=RpL10A PE=2 SV=1
138	454	tr|H9J1F0|H9J1F0_BOMMO	127.28	17	17	4.43E+04	4	4	11	Carbamidomethylation	28604	Uncharacterized protein OS=Bombyx mori GN=692665 PE=4 SV=1
393	457	tr|H9JLG4|H9JLG4_BOMMO	127.24	10	10	6.45E+03	3	3	3		40892	Uncharacterized protein OS=Bombyx mori GN=692518 PE=3 SV=1
393	458	tr|Q75PL6|Q75PL6_BOMMO	127.24	10	10	6.45E+03	3	3	3		40876	Fatty acid desaturase OS=Bombyx mori GN=DESAT4 PE=2 SV=1
554	680	tr|Q6PUF7|Q6PUF7_BOMMO	127.06	20	20	1.90E+04	2	2	2		15172	40S ribosomal protein S24 OS=Bombyx mori GN=RpS24 PE=2 SV=1
300	525	tr|H9JHC4|H9JHC4_BOMMO	126.99	16	16	2.14E+04	3	3	4		24559	Elongation factor 1-beta' OS=Bombyx mori GN=693119 PE=3 SV=1
300	526	P29522|EF1B2_BOMMO	126.99	16	16	2.14E+04	3	3	4		24549	Elongation factor 1-beta' OS=Bombyx mori PE=1 SV=2
208	348	tr|H9JPE4|H9JPE4_BOMMO	125.2	18	18	1.65E+04	6	6	6		53023	Fatty acyl-CoA reductase OS=Bombyx mori PE=3 SV=1
253	255	tr|H9J2Q1|H9J2Q1_BOMMO	124.7	13	13	2.64E+04	6	6	6		79060	Uncharacterized protein OS=Bombyx mori PE=4 SV=1
354	477	tr|H9JFA2|H9JFA2_BOMMO	124.52	16	16	1.12E+04	3	3	4		28634	Uncharacterized protein OS=Bombyx mori PE=4 SV=1
199	341	tr|Q1HPX2|Q1HPX2_BOMMO	124.32	21	21	1.43E+04	4	4	5	Carbamidomethylation	21442	H+ transporting ATP synthase O subunit isoform 2 OS=Bombyx mori PE=2 SV=1
158	391	tr|B9X1G5|B9X1G5_BOMMO	124.13	36	36	8.33E+04	5	5	11	Pyro-glu from Q	13809	Histone H2B OS=Bombyx mori GN=H2B-L PE=2 SV=1
120	236	tr|H9IZ59|H9IZ59_BOMMO	123.98	19	19	2.75E+04	9	9	12		59759	Uncharacterized protein OS=Bombyx mori PE=4 SV=1
116	205	tr|H9JKN7|H9JKN7_BOMMO	123.98	13	13	5.22E+04	9	9	13	Carbamidomethylation; Pyro-glu from Q	85490	Uncharacterized protein OS=Bombyx mori GN=LOC101745802 PE=3 SV=1
265	484	tr|Q6T3A7|Q6T3A7_BOMMO	123.53	24	24	4.59E+04	4	3	6	Carbamidomethylation; Pyro-glu from Q	21916	Thiol peroxiredoxin OS=Bombyx mori GN=Jafrac1 PE=2 SV=1
242	871	tr|Q9GN07|Q9GN07_BOMMO	123.23	18	18	5.21E+03	3	1	7		20804	Heat shock protein 20.8 OS=Bombyx mori GN=Hsp20.8A PE=2 SV=1
243	324	tr|H9JU73|H9JU73_BOMMO	123.17	11	11	3.41E+04	5	5	6	Deamidation (NQ)	54378	Carboxypeptidase OS=Bombyx mori GN=LOC101740973 PE=3 SV=1
244	337	tr|Q2F6C4|Q2F6C4_BOMMO	121.83	14	14	1.67E+04	6	6	6	Carbamidomethylation	56646	T-complex protein 1 subunit delta OS=Bombyx mori PE=2 SV=1
244	340	tr|H9JMB3|H9JMB3_BOMMO	121.83	14	14	1.67E+04	6	6	6	Carbamidomethylation	59203	T-complex protein 1 subunit delta OS=Bombyx mori GN=692795 PE=3 SV=1
236	765	tr|Q5UAQ8|Q5UAQ8_BOMMO	121.23	27	27	1.82E+04	3	3	7	Carbamidomethylation	12346	Ribosomal protein L30 OS=Bombyx mori GN=RpL30 PE=2 SV=1
324	360	P21894|SYAC_BOMMO	120.92	6	6	1.51E+04	4	4	4		108178	Alanine--tRNA ligase cytoplasmic OS=Bombyx mori PE=1 SV=1
204	441	tr|H9J7P4|H9J7P4_BOMMO	119.28	21	21	1.30E+04	4	4	7	Pyro-glu from Q	21668	Uncharacterized protein OS=Bombyx mori PE=4 SV=2
297	433	tr|H9J5W5|H9J5W5_BOMMO	119.07	6	6	3.77E+04	4	3	5	Pyro-glu from Q	84820	Uncharacterized protein OS=Bombyx mori GN=692723 PE=4 SV=1
297	444	tr|Q5UAL8|Q5UAL8_BOMMO	119.07	38	38	3.77E+04	4	3	5	Pyro-glu from Q	13419	Ribosomal protein S25 OS=Bombyx mori GN=RpS25 PE=2 SV=1
198	316	tr|Q2L9S5|Q2L9S5_BOMMO	118.37	11	11	4.20E+04	5	5	6	Carbamidomethylation	62858	Asparagine synthetase OS=Bombyx mori PE=2 SV=1
198	317	tr|H9JPR6|H9JPR6_BOMMO	118.37	10	10	4.20E+04	5	5	6	Carbamidomethylation	67316	Asparagine synthetase OS=Bombyx mori GN=692995 PE=4 SV=1
203	395	tr|H9IX59|H9IX59_BOMMO	118	10	10	1.43E+04	5	5	7		73652	Uncharacterized protein OS=Bombyx mori PE=4 SV=1
351	448	Q5UAS1|RL18_BOMMO	117.61	28	28	2.88E+04	4	4	4		20865	60S ribosomal protein L18 OS=Bombyx mori GN=RpL18 PE=2 SV=1
245	418	tr|H9J9S0|H9J9S0_BOMMO	117.09	7	7	6.56E+03	3	3	3		59345	T-complex protein 1 subunit alpha OS=Bombyx mori GN=LOC101742382 PE=3 SV=1
279	424	tr|H9J9Y8|H9J9Y8_BOMMO	116.78	7	7	1.96E+04	5	4	5		96645	Uncharacterized protein OS=Bombyx mori PE=4 SV=1
226	307	tr|Q5UAS3|Q5UAS3_BOMMO	116.69	22	22	3.60E+04	5	5	7	Pyro-glu from Q	24038	Ribosomal protein L15 OS=Bombyx mori GN=RpL15 PE=2 SV=1
340	362	tr|A1E4A8|A1E4A8_BOMMO	116.51	12	12	2.36E+04	4	4	4	Carbamidomethylation	54416	Vacuolar ATP synthase subunit B OS=Bombyx mori PE=2 SV=1
340	363	tr|B3VBE3|B3VBE3_BOMMO	116.51	12	12	2.36E+04	4	4	4	Carbamidomethylation	54906	Vacuolar ATPase B subunit OS=Bombyx mori GN=100037422 PE=2 SV=1
171	343	tr|Q1HQ25|Q1HQ25_BOMMO	116.42	47	47	2.19E+04	6	6	9	Pyro-glu from Q	10925	H+ transporting ATP synthase subunit g OS=Bombyx mori GN=LOC732934 PE=2 SV=1
168	475	tr|Q5UAQ3|Q5UAQ3_BOMMO	116.4	19	19	2.20E+04	3	3	10		17346	Ribosomal protein L35A OS=Bombyx mori GN=RpL35A PE=2 SV=1
258	351	tr|Q1HQC6|Q1HQC6_BOMMO	116.22	11	11	8.86E+03	4	4	4		47083	26S protease regulatory subunit 6B OS=Bombyx mori PE=2 SV=1
553	679	tr|H9JD85|H9JD85_BOMMO	116	6	6	1.33E+03	2	2	2		53056	Uncharacterized protein OS=Bombyx mori GN=LOC101738481 PE=4 SV=1
191	381	tr|Q5CCJ4|Q5CCJ4_BOMMO	113.81	21	21	3.24E+04	4	4	9	Carbamidomethylation	23340	Glutathione S-transferase sigma OS=Bombyx mori GN=GST sigma PE=1 SV=1
284	334	tr|H9JLM2|H9JLM2_BOMMO	113.5	23	23	2.52E+04	5	5	5	Carbamidomethylation	35436	Malate dehydrogenase OS=Bombyx mori GN=692952 PE=3 SV=1
284	342	tr|Q2F5P8|Q2F5P8_BOMMO	113.5	23	23	2.52E+04	5	5	5	Carbamidomethylation	35463	Malate dehydrogenase OS=Bombyx mori PE=2 SV=1
343	426	tr|H9JDP8|H9JDP8_BOMMO	113.24	31	31	2.39E+04	4	4	4	Carbamidomethylation	17978	Uncharacterized protein OS=Bombyx mori GN=692722 PE=3 SV=1
343	430	tr|Q66SV4|Q66SV4_BOMMO	113.24	35	35	2.39E+04	4	4	4	Carbamidomethylation	15995	Ribosomal protein S23 OS=Bombyx mori GN=S23 PE=2 SV=1
194	517	tr|Q66SV9|Q66SV9_BOMMO	113.18	27	27	3.99E+04	3	3	8	Acetylation (Protein N-term); Deamidation (NQ)	17036	Ribosomal protein S15 OS=Bombyx mori GN=S15 PE=2 SV=1
342	403	tr|Q5UAR4|Q5UAR4_BOMMO	113.16	26	26	2.79E+04	4	4	4	Carbamidomethylation	17505	Ribosomal protein L24 OS=Bombyx mori GN=RpL24 PE=2 SV=1
277	512	tr|H9J565|H9J565_BOMMO	113.02	3	3	5.34E+03	4	4	4	Pyro-glu from Q	228054	Uncharacterized protein OS=Bombyx mori PE=4 SV=1
387	637	tr|H9IV44|H9IV44_BOMMO	112.89	5	5	2.69E+03	2	2	2		71330	DNA-(apurinic or apyrimidinic site) lyase OS=Bombyx mori GN=LOC101739740 PE=3 SV=1
362	435	tr|H9J1R9|H9J1R9_BOMMO	112.81	21	21	1.88E+04	4	4	4	Carbamidomethylation	29614	Uncharacterized protein OS=Bombyx mori PE=4 SV=1
296	412	tr|A0A0U1YZZ0|A0A0U1YZZ0_BOMMO	112.77	28	28	2.67E+04	5	5	5		26529	Cytochrome c oxidase subunit 2 OS=Bombyx mori GN=cox2 PE=3 SV=1
296	413	tr|Q9MID9|Q9MID9_BOMMO	112.77	28	28	2.67E+04	5	5	5		26513	Cytochrome c oxidase subunit 2 OS=Bombyx mori GN=COII PE=3 SV=1
262	440	tr|H9JKE1|H9JKE1_BOMMO	112.68	8	8	8.17E+03	3	3	3		50168	Uncharacterized protein OS=Bombyx mori PE=3 SV=1
273	439	tr|H9J1V6|H9J1V6_BOMMO	112.48	15	15	2.69E+04	5	5	6		34212	Uncharacterized protein OS=Bombyx mori GN=LOC101742899 PE=4 SV=1
215	318	tr|H9JDY1|H9JDY1_BOMMO	112.39	12	12	2.07E+04	5	5	6		51954	Uncharacterized protein OS=Bombyx mori PE=4 SV=1
429	491	tr|H9J8L8|H9J8L8_BOMMO	111.88	17	17	1.12E+04	3	3	3		26701	Uncharacterized protein OS=Bombyx mori PE=4 SV=1
220	326	tr|Q2F6C2|Q2F6C2_BOMMO	111.56	14	14	1.80E+04	6	6	7	Pyro-glu from Q	57590	Chaperonin containing t-complex polypeptide 1 beta subunit OS=Bombyx mori GN=LOC692797 PE=2 SV=1
227	321	tr|H9JXF1|H9JXF1_BOMMO	111.35	31	31	5.26E+04	5	5	7	Carbamidomethylation	28512	Uncharacterized protein OS=Bombyx mori PE=4 SV=1
266	492	tr|Q5UAS7|Q5UAS7_BOMMO	111.13	24	24	4.99E+04	3	3	6	Carbamidomethylation; Deamidation (NQ)	17565	Ribosomal protein L12 OS=Bombyx mori GN=RpL12 PE=2 SV=1
259	352	P82204|TPIS_BOMMO	110.64	27	27	1.16E+04	4	4	5	Carbamidomethylation	26779	Triosephosphate isomerase OS=Bombyx mori GN=Tpi PE=1 SV=2
247	339	tr|Q5UAP3|Q5UAP3_BOMMO	110.6	21	21	4.41E+04	5	5	6	Deamidation (NQ)	28070	Ribosomal protein S2 OS=Bombyx mori GN=RpS2 PE=2 SV=1
330	460	tr|Q3HR35|Q3HR35_BOMMO	110.57	13	13	2.04E+04	3	3	4	Carbamidomethylation	44134	Selenophosphate synthetase OS=Bombyx mori GN=sps1 PE=2 SV=1
330	461	tr|H9J385|H9J385_BOMMO	110.57	13	13	2.04E+04	3	3	4	Carbamidomethylation	44106	Uncharacterized protein OS=Bombyx mori GN=692787 PE=4 SV=1
288	335	tr|H9JNW9|H9JNW9_BOMMO	110.31	5	5	1.68E+04	5	5	5		147015	Uncharacterized protein OS=Bombyx mori PE=4 SV=1
270	359	tr|H9JM43|H9JM43_BOMMO	110.28	20	20	2.32E+04	4	4	5	Carbamidomethylation	43183	Uncharacterized protein OS=Bombyx mori GN=LOC101742938 PE=4 SV=1
207	306	tr|H9IVX5|H9IVX5_BOMMO	109.69	12	12	1.34E+04	6	6	6		59127	T-complex protein 1 subunit gamma OS=Bombyx mori GN=LOC101744569 PE=3 SV=1
222	401	tr|H9J806|H9J806_BOMMO	108.62	51	51	2.92E+04	5	5	7		11448	Uncharacterized protein OS=Bombyx mori PE=4 SV=1
248	368	tr|H9J5V8|H9J5V8_BOMMO	107.97	7	7	6.55E+03	5	5	5	Deamidation (NQ)	88138	Uncharacterized protein OS=Bombyx mori PE=4 SV=1
594	714	tr|H9JS13|H9JS13_BOMMO	107.8	9	9	2.86E+03	2	2	2		45937	Uncharacterized protein OS=Bombyx mori GN=693096 PE=4 SV=1
325	394	tr|H9JHZ0|H9JHZ0_BOMMO	107.74	9	9	1.23E+04	4	4	4		69179	Uncharacterized protein OS=Bombyx mori PE=4 SV=1
525	642	tr|H9JGQ9|H9JGQ9_BOMMO	107.48	8	8	8.58E+03	2	2	2		52319	Uncharacterized protein OS=Bombyx mori PE=4 SV=1
250	465	tr|Q1HQ47|Q1HQ47_BOMMO	107.38	9	9	1.19E+04	3	3	4		49000	Isocitrate dehydrogenase [NADP] OS=Bombyx mori GN=LOC100101164 PE=2 SV=1
345	485	tr|H9JDT4|H9JDT4_BOMMO	107.35	12	12	1.85E+04	4	4	4		45033	Phosphoglycerate kinase OS=Bombyx mori PE=3 SV=1
263	462	tr|Q9XXZ4|Q9XXZ4_BOMMO	107.32	27	27	2.05E+04	4	4	6		14796	Ribosomal protein L40 OS=Bombyx mori GN=UBI1 PE=2 SV=1
504	646	tr|Q17201|Q17201_BOMMO	107.29	12	12	1.73E+04	2	2	2	Carbamidomethylation	32552	Bmsqd-2 OS=Bombyx mori PE=2 SV=1
504	691	tr|Q17200|Q17200_BOMMO	107.29	12	12	1.73E+04	2	2	2	Carbamidomethylation	30998	Bmsqd-1 OS=Bombyx mori PE=2 SV=1
504	692	tr|H9JVA1|H9JVA1_BOMMO	107.29	12	12	1.73E+04	2	2	2	Carbamidomethylation	30915	Uncharacterized protein OS=Bombyx mori GN=692750 PE=4 SV=1
267	521	tr|Q1HPN7|Q1HPN7_BOMMO	106.33	14	14	2.06E+04	4	4	4		39653	Fructose-bisphosphate aldolase OS=Bombyx mori GN=LOC778467 PE=2 SV=1
257	333	tr|H9JHM3|H9JHM3_BOMMO	106.25	21	21	3.42E+04	5	5	6		27490	Uncharacterized protein OS=Bombyx mori GN=LOC101741265 PE=4 SV=1
349	382	tr|Q1HQ44|Q1HQ44_BOMMO	106.17	16	16	1.28E+04	4	4	4		28258	Proteasome subunit alpha type OS=Bombyx mori PE=2 SV=1
321	594	tr|H9J172|H9J172_BOMMO	106.08	3	3	4.05E+03	2	2	2		106203	Uncharacterized protein OS=Bombyx mori GN=101739633 PE=3 SV=1
177	298	tr|B7XFU6|B7XFU6_BOMMO	105.97	4	4	2.81E+04	5	5	6		191990	Clathrin heavy chain OS=Bombyx mori GN=Chc PE=2 SV=1
137	377	tr|Q5UAN5|Q5UAN5_BOMMO	105.54	21	21	4.34E+04	6	6	7	Pyro-glu from Q	22576	Ribosomal protein S9 OS=Bombyx mori GN=RpS9 PE=2 SV=1
272	375	tr|H9JDV4|H9JDV4_BOMMO	104.81	40	40	4.63E+04	5	5	6	Carbamidomethylation	17182	Nucleoside diphosphate kinase OS=Bombyx mori GN=100101186 PE=3 SV=1
272	376	tr|Q1HPI5|Q1HPI5_BOMMO	104.81	40	40	4.63E+04	5	5	6	Carbamidomethylation	17313	Nucleoside diphosphate kinase OS=Bombyx mori PE=2 SV=1
309	396	tr|Q5UAR0|Q5UAR0_BOMMO	104.39	28	28	2.47E+04	4	4	5	Acetylation (Protein N-term)	15974	Ribosomal protein L28 OS=Bombyx mori GN=RpL28 PE=2 SV=1
276	486	tr|H9ITZ3|H9ITZ3_BOMMO	104.07	16	16	3.06E+04	4	3	5	Pyro-glu from Q	35754	Uncharacterized protein OS=Bombyx mori PE=4 SV=1
305	534	tr|H9JN03|H9JN03_BOMMO	103.76	18	18	2.41E+04	3	3	4	Carbamidomethylation	29035	Proliferating cell nuclear antigen OS=Bombyx mori GN=Pcna PE=3 SV=1
305	544	O01377|PCNA_BOMMO	103.76	18	18	2.41E+04	3	3	4	Carbamidomethylation	29036	Proliferating cell nuclear antigen OS=Bombyx mori GN=PCNA PE=2 SV=1
228	338	tr|H9JW78|H9JW78_BOMMO	102.59	25	25	2.80E+04	6	6	6	Pyro-glu from Q	22757	Uncharacterized protein OS=Bombyx mori GN=RpS11 PE=3 SV=1
249	405	tr|H9JH76|H9JH76_BOMMO	102.52	5	5	1.05E+04	4	4	6		107509	Uncharacterized protein OS=Bombyx mori PE=4 SV=1
407	471	tr|H9IU13|H9IU13_BOMMO	102.14	8	8	1.87E+03	3	3	3		46622	Uncharacterized protein OS=Bombyx mori PE=4 SV=1
350	419	tr|H9IT46|H9IT46_BOMMO	102.05	20	20	2.16E+04	4	4	4		35964	Uncharacterized protein OS=Bombyx mori PE=4 SV=1
383	449	tr|Q2F5X2|Q2F5X2_BOMMO	101.87	16	16	1.28E+04	3	3	3		27872	Proteasome subunit alpha type OS=Bombyx mori GN=LOC692896 PE=2 SV=1
298	445	tr|H9JA60|H9JA60_BOMMO	101.54	10	10	1.81E+04	4	3	5		38630	Uncharacterized protein OS=Bombyx mori PE=4 SV=1
299	516	tr|H9JCE9|H9JCE9_BOMMO	101.04	7	7	5.82E+04	4	4	5	Carbamidomethylation	105919	Lon protease homolog mitochondrial OS=Bombyx mori PE=3 SV=1
507	739	tr|H9J5J2|H9J5J2_BOMMO	100.64	4	4	7.72E+02	1	1	1		47667	Uncharacterized protein OS=Bombyx mori PE=3 SV=1
1204	1037	tr|H9JC42|H9JC42_BOMMO	100.39	27	27	7.37E+01	1	1	1		8022	Uncharacterized protein OS=Bombyx mori GN=778505 PE=4 SV=1
1204	1038	tr|A0FDQ7|A0FDQ7_BOMMO	100.39	16	16	7.37E+01	1	1	1		13508	Uncharacterized protein OS=Bombyx mori PE=2 SV=1
271	373	tr|H9J7I1|H9J7I1_BOMMO	100.22	7	7	1.45E+04	5	5	5		96304	Uncharacterized protein OS=Bombyx mori GN=abcb PE=4 SV=1
271	374	tr|F2YDQ5|F2YDQ5_BOMMO	100.22	7	7	1.45E+04	5	5	5		96339	ATP-binding cassette transporter subfamily B OS=Bombyx mori GN=abcb PE=2 SV=1
411	577	tr|Q1HPK7|Q1HPK7_BOMMO	99.96	12	12	8.77E+03	3	3	3	Carbamidomethylation	38356	SUMO-1 activating enzyme OS=Bombyx mori GN=LOC733026 PE=2 SV=1
310	422	tr|B3TGC1|B3TGC1_BOMMO	99.83	23	23	1.77E+04	5	5	5	Carbamidomethylation; Pyro-glu from Q	22843	Ribosomal protein S5 (Fragment) OS=Bombyx mori GN=RpS5 PE=3 SV=1
310	423	tr|Q5UAN9|Q5UAN9_BOMMO	99.83	22	22	1.77E+04	5	5	5	Carbamidomethylation; Pyro-glu from Q	24538	Ribosomal protein S5 OS=Bombyx mori GN=RpS5 PE=2 SV=1
235	481	tr|H9J3D6|H9J3D6_BOMMO	99.75	15	15	8.71E+03	3	3	7		28257	Uncharacterized protein OS=Bombyx mori GN=LOC101735856 PE=3 SV=1
285	409	tr|H9JKC3|H9JKC3_BOMMO	99.73	5	5	1.41E+04	4	4	4	Carbamidomethylation	118190	Uncharacterized protein OS=Bombyx mori PE=4 SV=1
312	415	tr|H9JK60|H9JK60_BOMMO	99.59	5	5	2.21E+04	4	4	4		116315	Uncharacterized protein OS=Bombyx mori GN=LOC101739389 PE=3 SV=1
179	437	tr|H9JLG0|H9JLG0_BOMMO	99.39	5	5	6.44E+03	4	4	6	Pyro-glu from Q	96453	Alpha-1 4 glucan phosphorylase OS=Bombyx mori GN=100144545 PE=3 SV=1
179	438	tr|B2CMB5|B2CMB5_BOMMO	99.39	5	5	6.44E+03	4	4	6	Pyro-glu from Q	96454	Alpha-1 4 glucan phosphorylase OS=Bombyx mori PE=2 SV=1
295	364	tr|A1YM13|A1YM13_BOMMO	99.31	14	14	1.75E+04	5	5	5	Carbamidomethylation	42597	Phosphoribosylaminoimidazole carboxylase OS=Bombyx mori PE=2 SV=1
295	365	tr|Q1HQ66|Q1HQ66_BOMMO	99.31	13	13	1.75E+04	5	5	5	Carbamidomethylation	47344	Phosphoribosylaminoimidazole carboxylase OS=Bombyx mori GN=LOC732910 PE=1 SV=1
260	400	tr|H9IUH3|H9IUH3_BOMMO	99.23	13	13	1.14E+04	4	4	5		44224	Eukaryotic translation initiation factor 3 subunit M OS=Bombyx mori GN=LOC101737255 PE=3 SV=1
442	627	tr|H9JI85|H9JI85_BOMMO	97.43	11	11	6.39E+03	2	2	2		28123	Proteasome subunit alpha type OS=Bombyx mori PE=3 SV=1
385	582	tr|H9ISS5|H9ISS5_BOMMO	96.81	6	6	7.92E+03	3	3	3		102623	Uncharacterized protein OS=Bombyx mori PE=4 SV=1
238	452	tr|H9IZS4|H9IZS4_BOMMO	96.56	9	9	1.53E+04	3	3	5		45110	Uncharacterized protein OS=Bombyx mori PE=3 SV=1
395	470	tr|H9IWX1|H9IWX1_BOMMO	96.51	8	8	5.07E+03	3	3	3		59511	Uncharacterized protein OS=Bombyx mori PE=4 SV=1
294	358	tr|H9JTB0|H9JTB0_BOMMO	96.41	15	15	2.32E+04	5	5	5	Carbamidomethylation	48706	Uncharacterized protein OS=Bombyx mori GN=LOC101741115 PE=4 SV=1
341	370	tr|H9J951|H9J951_BOMMO	96.36	18	18	1.29E+04	4	4	4		31819	Uncharacterized protein OS=Bombyx mori GN=692907 PE=4 SV=1
341	371	tr|Q2F5V8|Q2F5V8_BOMMO	96.36	17	17	1.29E+04	4	4	4		33484	Stathmin OS=Bombyx mori PE=2 SV=1
261	420	tr|H9IVM3|H9IVM3_BOMMO	96.08	8	8	2.65E+04	5	5	5	Carbamidomethylation	66029	Uncharacterized protein OS=Bombyx mori PE=4 SV=1
473	808	tr|H9J5Y8|H9J5Y8_BOMMO	95.92	7	7	2.69E+03	2	2	2		29726	Uncharacterized protein OS=Bombyx mori PE=4 SV=2
219	320	tr|H9JUC0|H9JUC0_BOMMO	95.66	12	12	3.08E+04	5	5	7	Carbamidomethylation	63640	Uncharacterized protein OS=Bombyx mori PE=4 SV=1
274	540	tr|Q2F6A1|Q2F6A1_BOMMO	95.3	13	13	1.95E+04	4	4	5		27240	Electron-transfer-flavoprotein beta polypeptide OS=Bombyx mori GN=LOC692811 PE=2 SV=1
302	639	tr|A2TK63|A2TK63_BOMMO	95.23	22	22	3.09E+04	2	2	4	Pyro-glu from Q	18220	Nucleoplasmin-like protein OS=Bombyx mori PE=2 SV=1
302	640	tr|Q2F5P0|Q2F5P0_BOMMO	95.23	20	20	3.09E+04	2	2	4	Pyro-glu from Q	19005	Nucleoplasmin isoform 1 OS=Bombyx mori PE=2 SV=1
302	641	tr|Q2F5N9|Q2F5N9_BOMMO	95.23	19	19	3.09E+04	2	2	4	Pyro-glu from Q	20843	Nucleoplasmin isoform 2 OS=Bombyx mori GN=LOC692956 PE=2 SV=1
234	447	tr|H9JQU2|H9JQU2_BOMMO	95.05	7	7	1.48E+04	4	4	5		52426	Uncharacterized protein OS=Bombyx mori GN=LOC101736518 PE=4 SV=1
233	427	tr|H9JXZ9|H9JXZ9_BOMMO	95.04	10	10	2.04E+04	4	4	5		43111	Uncharacterized protein OS=Bombyx mori PE=4 SV=1
427	483	tr|H9J2V3|H9J2V3_BOMMO	93.94	29	29	1.55E+04	3	3	3		13672	Uncharacterized protein OS=Bombyx mori GN=732940 PE=4 SV=1
333	487	tr|Q5UAN8|Q5UAN8_BOMMO	93.54	14	14	2.85E+04	3	3	4	Carbamidomethylation	29058	40S ribosomal protein S6 OS=Bombyx mori GN=RpS6 PE=2 SV=1
361	416	tr|H9J260|H9J260_BOMMO	93.48	31	31	1.19E+04	4	3	4		20604	Uncharacterized protein OS=Bombyx mori GN=692966 PE=4 SV=1
361	417	tr|Q2F5M6|Q2F5M6_BOMMO	93.48	27	27	1.19E+04	4	3	4		23629	Ras small monomeric GTPase Rab6 OS=Bombyx mori PE=2 SV=1
487	610	tr|A1YM11|A1YM11_BOMMO	93.43	6	6	7.05E+03	2	2	2		59174	Chaperonin OS=Bombyx mori PE=2 SV=1
607	790	tr|Q2F604|Q2F604_BOMMO	92.69	16	16	1.88E+04	2	2	2		24725	ER lumen protein-retaining receptor OS=Bombyx mori PE=2 SV=1
400	614	tr|H9J1P1|H9J1P1_BOMMO	92.52	3	3	2.14E+03	2	2	2		79820	Uncharacterized protein OS=Bombyx mori GN=LOC101737095 PE=4 SV=1
316	547	tr|H9IZ84|H9IZ84_BOMMO	92.27	9	9	1.36E+04	3	3	3		45833	Uncharacterized protein OS=Bombyx mori PE=3 SV=1
315	631	tr|H9JMP1|H9JMP1_BOMMO	92.2	8	8	9.88E+03	2	2	4		41393	Uncharacterized protein OS=Bombyx mori GN=733024 PE=3 SV=1
315	632	tr|Q1HPL0|Q1HPL0_BOMMO	92.2	8	8	9.88E+03	2	2	4		44778	26S proteasome regulatory ATPase subunit 10B OS=Bombyx mori PE=2 SV=1
224	708	tr|H9JC75|H9JC75_BOMMO	91.93	12	12	2.43E+04	2	2	7		22941	Uncharacterized protein OS=Bombyx mori PE=4 SV=1
282	585	tr|H9JBC1|H9JBC1_BOMMO	91.93	1	1	1.39E+03	2	2	2		245814	Uncharacterized protein OS=Bombyx mori PE=3 SV=1
441	611	tr|H9IX18|H9IX18_BOMMO	91.68	8	8	6.99E+03	2	2	2	Acetylation (Protein N-term)	45480	RuvB-like helicase OS=Bombyx mori PE=3 SV=1
364	613	tr|Q1HDZ3|Q1HDZ3_BOMMO	91.44	22	22	5.47E+03	2	2	2		14727	Rsf1 OS=Bombyx mori PE=2 SV=1
331	463	tr|H9J6H5|H9J6H5_BOMMO	91.32	5	5	8.81E+03	3	3	3		91477	Uncharacterized protein OS=Bombyx mori PE=3 SV=1
430	498	tr|H9JMC0|H9JMC0_BOMMO	90.95	12	12	1.25E+04	3	3	3		42418	Uncharacterized protein OS=Bombyx mori PE=3 SV=1
363	581	tr|W8FW07|W8FW07_BOMMO	90.94	17	17	4.08E+03	4	3	4		27704	Thioredoxin reductase protein OS=Bombyx mori PE=2 SV=1
532	709	tr|H9IZF4|H9IZF4_BOMMO	90.35	1	1	1.05E+03	1	1	1		118049	Uncharacterized protein OS=Bombyx mori PE=4 SV=1
378	678	tr|Q0PZE7|Q0PZE7_BOMMO	89.98	5	5	4.84E+03	2	1	2		46312	eIF4AIII protein OS=Bombyx mori GN=eIF4AIII PE=2 SV=1
451	773	tr|H9JD11|H9JD11_BOMMO	89.98	34	34	1.09E+04	3	2	3		15040	Uncharacterized protein OS=Bombyx mori PE=4 SV=1
306	543	tr|H9IX22|H9IX22_BOMMO	89.95	9	9	1.09E+04	3	2	4		39822	Uncharacterized protein OS=Bombyx mori GN=LOC101742763 PE=4 SV=1
326	432	tr|H9JC91|H9JC91_BOMMO	89.87	12	12	9.50E+03	4	4	4	Carbamidomethylation	47344	Uncharacterized protein OS=Bombyx mori PE=4 SV=1
329	399	tr|H9J723|H9J723_BOMMO	89.7	5	5	7.77E+03	4	4	4	Carbamidomethylation	100510	Uncharacterized protein OS=Bombyx mori PE=4 SV=1
318	502	tr|Q5UAM3|Q5UAM3_BOMMO	89.45	25	25	1.42E+04	3	3	3		17230	Ribosomal protein S19 OS=Bombyx mori GN=RpS19 PE=2 SV=1
552	676	tr|H9JE33|H9JE33_BOMMO	89.27	7	7	9.09E+03	2	2	2		40397	Uncharacterized protein OS=Bombyx mori PE=4 SV=1
770	805	tr|H9IYL4|H9IYL4_BOMMO	89.03	11	11	1.46E+03	1	1	1		19194	Uncharacterized protein OS=Bombyx mori GN=732893 PE=4 SV=1
770	822	tr|Q1HQ90|Q1HQ90_BOMMO	89.03	6	6	1.46E+03	1	1	1		34081	Elongation factor Ts mitochondrial OS=Bombyx mori PE=2 SV=1
304	383	tr|E5EVW5|E5EVW5_BOMMO	89.02	16	16	1.66E+04	4	4	4		32240	Inorganic pyrophosphatase OS=Bombyx mori PE=4 SV=1
606	780	tr|H9JFX8|H9JFX8_BOMMO	88.88	10	10	6.81E+03	2	2	2		35610	Uncharacterized protein OS=Bombyx mori PE=4 SV=1
286	519	tr|H9JMH2|H9JMH2_BOMMO	88.85	3	3	7.46E+03	3	3	5		131336	Coatomer subunit alpha OS=Bombyx mori GN=100379186 PE=4 SV=1
286	520	tr|D2Y4R2|D2Y4R2_BOMMO	88.85	3	3	7.46E+03	3	3	5		138249	Coatomer subunit alpha OS=Bombyx mori GN=COPA PE=2 SV=1
209	446	tr|H9J0D6|H9J0D6_BOMMO	88.39	5	5	9.85E+03	3	3	6	Carbamidomethylation	94569	Uncharacterized protein OS=Bombyx mori PE=4 SV=1
241	769	tr|B9A9Z3|B9A9Z3_BOMMO	88.22	31	31	3.28E+04	3	3	6		13377	Histone H2A OS=Bombyx mori GN=H2A-L2 PE=2 SV=1
241	770	tr|H9JYG1|H9JYG1_BOMMO	88.22	31	31	3.28E+04	3	3	6		13363	Histone H2A OS=Bombyx mori GN=105842694 PE=3 SV=1
459	511	tr|H9JNI3|H9JNI3_BOMMO	87.82	8	8	1.47E+04	3	3	3		50984	Uncharacterized protein OS=Bombyx mori GN=LOC101739205 PE=4 SV=1
589	652	tr|H9JIM4|H9JIM4_BOMMO	87.71	17	17	2.32E+04	2	2	2		13484	Uncharacterized protein OS=Bombyx mori PE=4 SV=1
394	467	tr|Q0ZAL3|Q0ZAL3_BOMMO	87.67	6	6	1.16E+04	3	3	3		74465	Splicing factor proline-and glutamine-rich OS=Bombyx mori GN=SFPQ PE=2 SV=1
408	514	tr|D2Y4R6|D2Y4R6_BOMMO	87.16	17	17	7.18E+03	3	3	3	Deamidation (NQ)	33489	Coatomer subunit epsilon OS=Bombyx mori GN=COPE PE=2 SV=1
408	515	tr|H9JSC6|H9JSC6_BOMMO	87.16	17	17	7.18E+03	3	3	3	Deamidation (NQ)	33252	Coatomer subunit epsilon OS=Bombyx mori GN=100379190 PE=3 SV=1
196	425	tr|H9JEK1|H9JEK1_BOMMO	87.16	2	2	5.11E+03	4	4	4		280043	Uncharacterized protein OS=Bombyx mori PE=4 SV=1
264	464	tr|H9JB77|H9JB77_BOMMO	86.97	10	10	1.83E+04	6	6	6	Carbamidomethylation	89115	Uncharacterized protein OS=Bombyx mori GN=LOC101741314 PE=3 SV=1
289	414	tr|H9JC69|H9JC69_BOMMO	86.21	10	10	1.87E+04	5	5	5		80527	Eukaryotic translation initiation factor 3 subunit B OS=Bombyx mori GN=eIF3-S9 PE=3 SV=1
413	597	tr|Q1HPS9|Q1HPS9_BOMMO	86.05	10	10	7.95E+03	2	2	2		26119	Vacuolar ATP synthase subunit E OS=Bombyx mori PE=2 SV=1
413	605	tr|H9JL46|H9JL46_BOMMO	86.05	14	14	7.95E+03	2	2	2		17377	Uncharacterized protein OS=Bombyx mori GN=732990 PE=4 SV=1
450	736	tr|Q2F649|Q2F649_BOMMO	84.86	13	13	1.24E+04	2	2	3	Acetylation (Protein N-term)	30522	Surfeit 4-like protein OS=Bombyx mori PE=2 SV=1
528	666	tr|H9JCT5|H9JCT5_BOMMO	84.47	4	4	1.75E+03	2	2	2		48595	Uncharacterized protein OS=Bombyx mori GN=LOC101744256 PE=3 SV=1
458	497	tr|Q1HQ14|Q1HQ14_BOMMO	83.72	19	19	1.09E+04	3	3	3		20420	Signal peptidase complex subunit 3 OS=Bombyx mori PE=2 SV=1
1036	921	tr|H9JQS8|H9JQS8_BOMMO	83.14	10	10	3.70E+03	1	1	1		24164	Uncharacterized protein OS=Bombyx mori GN=LOC101745108 PE=4 SV=1
432	523	tr|H9JFQ3|H9JFQ3_BOMMO	82.77	15	15	4.31E+03	3	3	3		30116	Uncharacterized protein OS=Bombyx mori GN=LOC101744659 PE=4 SV=1
352	455	tr|H9JU60|H9JU60_BOMMO	82.75	8	8	1.66E+04	4	4	4	Carbamidomethylation	58924	Uncharacterized protein OS=Bombyx mori GN=LOC101738617 PE=4 SV=1
444	681	tr|H9JEL8|H9JEL8_BOMMO	82.68	12	12	6.85E+03	2	2	3		26309	Uncharacterized protein OS=Bombyx mori PE=4 SV=1
210	533	tr|Q5UAR2|Q5UAR2_BOMMO	82.43	32	32	5.04E+04	4	4	7		15902	60S ribosomal protein L27 OS=Bombyx mori GN=RpL27 PE=2 SV=1
397	586	tr|H9J682|H9J682_BOMMO	81.79	8	8	4.64E+03	3	3	3	Carbamidomethylation	47400	Uncharacterized protein OS=Bombyx mori GN=LOC101737668 PE=4 SV=1
356	541	tr|Q65Y02|Q65Y02_BOMMO	81.67	22	22	1.87E+04	3	3	4		24227	Superoxide dismutase OS=Bombyx mori GN=Mn sod PE=2 SV=1
356	542	tr|H9JD56|H9JD56_BOMMO	81.67	21	21	1.87E+04	3	3	4		24680	Superoxide dismutase OS=Bombyx mori GN=Sod2 PE=3 SV=1
223	556	tr|H9IZ87|H9IZ87_BOMMO	80.99	13	13	2.96E+04	3	3	7		27696	Ribosomal protein L19 OS=Bombyx mori GN=692696 PE=3 SV=1
223	563	tr|Q5UAR9|Q5UAR9_BOMMO	80.99	16	16	2.96E+04	3	3	7		23611	Ribosomal protein L19 OS=Bombyx mori GN=RpL19 PE=2 SV=1
428	488	tr|Q0N2S2|Q0N2S2_BOMMO	80.87	17	17	4.52E+03	3	1	3		23126	Small GTP-binding protein Rab10 OS=Bombyx mori GN=Rab-10 PE=2 SV=1
600	748	tr|H9JJA8|H9JJA8_BOMMO	80.51	6	6	4.13E+03	2	2	2	Carbamidomethylation	56445	Uncharacterized protein OS=Bombyx mori GN=LOC101745380 PE=4 SV=1
588	643	Q1HPW4|EIF3I_BOMMO	80.42	7	7	7.77E+03	2	2	2		36908	Eukaryotic translation initiation factor 3 subunit I OS=Bombyx mori PE=2 SV=1
588	644	tr|H9JEE2|H9JEE2_BOMMO	80.42	7	7	7.77E+03	2	2	2		37856	Eukaryotic translation initiation factor 3 subunit I OS=Bombyx mori GN=732970 PE=3 SV=1
454	1011	tr|H9JIM5|H9JIM5_BOMMO	80.35	13	13	2.12E+04	1	1	3		17890	Uncharacterized protein OS=Bombyx mori PE=4 SV=1
275	469	tr|Q5UAL6|Q5UAL6_BOMMO	80.26	39	39	2.90E+04	3	3	5	Carbamidomethylation	9433	40S ribosomal protein S27 OS=Bombyx mori GN=RpS27 PE=2 SV=1
206	667	tr|Q1HPZ9|Q1HPZ9_BOMMO	80.13	9	9	1.97E+03	3	1	7		33554	3-hydroxyacyl-CoA dehydrogenase OS=Bombyx mori PE=2 SV=1
206	668	tr|H9JCW3|H9JCW3_BOMMO	80.13	9	9	1.97E+03	3	1	7		33693	Uncharacterized protein OS=Bombyx mori GN=100862760 PE=4 SV=1
421	857	tr|H9JBQ0|H9JBQ0_BOMMO	79.9	1	1	3.79E+03	1	1	2		174258	Uncharacterized protein OS=Bombyx mori GN=732871 PE=4 SV=1
436	555	tr|H9JJB7|H9JJB7_BOMMO	79.03	13	13	1.88E+04	3	3	3	Carbamidomethylation	24114	GrpE protein homolog OS=Bombyx mori GN=LOC101745958 PE=3 SV=1
375	574	tr|H9JM26|H9JM26_BOMMO	78.3	8	8	5.36E+03	3	3	3	Carbamidomethylation	43545	Uncharacterized protein OS=Bombyx mori PE=4 SV=1
431	504	tr|Q2F5Q7|Q2F5Q7_BOMMO	78.07	11	11	7.33E+03	3	3	3		28872	Isopentenyl-diphosphate delta isomerase OS=Bombyx mori PE=2 SV=1
431	505	tr|H9J5W4|H9J5W4_BOMMO	78.07	11	11	7.33E+03	3	3	3		29429	Uncharacterized protein OS=Bombyx mori GN=Ippi PE=4 SV=1
355	522	tr|H9JKD2|H9JKD2_BOMMO	77.3	9	9	1.12E+04	4	4	4		42731	Uncharacterized protein OS=Bombyx mori GN=LOC101739640 PE=4 SV=1
420	835	tr|H9JH84|H9JH84_BOMMO	77.23	7	7	1.33E+04	1	1	2		22296	Uncharacterized protein OS=Bombyx mori GN=692693 PE=3 SV=1
420	836	tr|Q5UAS8|Q5UAS8_BOMMO	77.23	7	7	1.33E+04	1	1	2		22327	Ribosomal protein L11 OS=Bombyx mori GN=RpL11 PE=2 SV=1
346	531	tr|Q4H1F9|Q4H1F9_BOMMO	77.15	16	16	1.55E+04	3	2	4		22374	Glutathione peroxidase OS=Bombyx mori GN=gpx PE=2 SV=1
820	847	tr|H9JP97|H9JP97_BOMMO	76.34	4	4	1.36E+03	1	1	1		55437	Importin subunit alpha OS=Bombyx mori GN=LOC101747136 PE=3 SV=1
416	620	tr|Q2F5Q1|Q2F5Q1_BOMMO	75.2	13	13	2.63E+03	2	2	2		23644	Lysophospholipase OS=Bombyx mori PE=2 SV=1
416	621	tr|H9IYL9|H9IYL9_BOMMO	75.2	12	12	2.63E+03	2	2	2		25745	Uncharacterized protein OS=Bombyx mori GN=692950 PE=4 SV=1
461	589	tr|Q1HPT2|Q1HPT2_BOMMO	74.88	18	18	1.12E+04	3	3	3		19771	Actin-related protein 2/3 complex subunit 4 OS=Bombyx mori PE=2 SV=1
332	466	tr|H9JK90|H9JK90_BOMMO	74.61	5	5	1.28E+04	4	4	4		88179	Ubiquitinyl hydrolase 1 OS=Bombyx mori PE=3 SV=1
652	776	tr|H9IXD2|H9IXD2_BOMMO	73.99	7	7	4.00E+03	2	2	2	Carbamidomethylation	47005	Proteasome endopeptidase complex OS=Bombyx mori PE=3 SV=1
1205	1040	tr|H9J955|H9J955_BOMMO	73.92	9	9	1.95E+03	1	1	1		19743	Uncharacterized protein OS=Bombyx mori PE=4 SV=1
768	792	tr|H9JRQ1|H9JRQ1_BOMMO	72.9	6	6	2.64E+03	1	1	1		28758	Uncharacterized protein OS=Bombyx mori GN=LOC101743674 PE=4 SV=1
550	664	tr|H9JM07|H9JM07_BOMMO	72.61	5	5	3.08E+03	2	2	2		69207	Uncharacterized protein OS=Bombyx mori PE=3 SV=1
1044	945	tr|Q1HPN8|Q1HPN8_BOMMO	72.56	4	4	3.73E+03	1	1	1		27912	Dolichyl-phosphate mannosyltransferase OS=Bombyx mori PE=2 SV=1
1044	946	tr|H9J3X9|H9J3X9_BOMMO	72.56	4	4	3.73E+03	1	1	1		28075	Uncharacterized protein OS=Bombyx mori GN=733008 PE=4 SV=1
651	774	tr|H9JP26|H9JP26_BOMMO	72.52	14	14	1.20E+03	2	1	2		25178	Uncharacterized protein OS=Bombyx mori GN=LOC101743947 PE=4 SV=1
1054	972	tr|H9JX18|H9JX18_BOMMO	72.26	4	4	1.73E+03	1	1	1		36609	Uncharacterized protein OS=Bombyx mori GN=LOC101738463 PE=4 SV=1
549	659	tr|H9ISU4|H9ISU4_BOMMO	71.91	7	7	7.39E+03	2	2	2	Carbamidomethylation	41064	Uncharacterized protein OS=Bombyx mori PE=4 SV=1
377	658	tr|H9JU13|H9JU13_BOMMO	71.81	2	2	2.67E+03	2	2	2		140198	Eukaryotic translation initiation factor 3 subunit A OS=Bombyx mori PE=3 SV=1
445	684	tr|H9J2K7|H9J2K7_BOMMO	71.78	8	8	1.17E+04	3	3	3		43494	Uncharacterized protein OS=Bombyx mori PE=3 SV=1
417	703	tr|H9JQH9|H9JQH9_BOMMO	71.69	10	10	9.53E+03	2	2	3		26186	Uncharacterized protein OS=Bombyx mori PE=4 SV=1
505	650	tr|H9JU88|H9JU88_BOMMO	71.47	15	15	1.14E+04	2	2	2		14047	Uncharacterized protein OS=Bombyx mori GN=LOC101744663 PE=4 SV=1
663	883	tr|H9JT03|H9JT03_BOMMO	71.43	8	8	6.23E+03	1	1	1		32457	Uncharacterized protein OS=Bombyx mori GN=LOC101738938 PE=3 SV=1
590	657	tr|H9JX71|H9JX71_BOMMO	71.4	5	5	6.79E+03	2	2	2	Carbamidomethylation	47249	Uncharacterized protein OS=Bombyx mori GN=LOC101735320 PE=4 SV=1
415	615	tr|H9JB82|H9JB82_BOMMO	71.25	5	5	4.88E+03	2	2	2		44281	Uncharacterized protein OS=Bombyx mori GN=692764 PE=3 SV=1
415	616	tr|O17508|O17508_BOMMO	71.25	5	5	4.88E+03	2	2	2		45123	Cdc2-related kinase OS=Bombyx mori PE=2 SV=1
336	579	tr|H9JXB2|H9JXB2_BOMMO	71.15	9	9	7.93E+03	3	3	4	Carbamidomethylation	45451	Uncharacterized protein OS=Bombyx mori GN=LOC101747034 PE=3 SV=1
533	755	tr|H9JRJ9|H9JRJ9_BOMMO	70.76	1	1	3.43E+03	2	2	2		139457	Uncharacterized protein OS=Bombyx mori PE=4 SV=2
268	575	tr|H9JVR8|H9JVR8_BOMMO	70.7	10	10	1.17E+04	3	3	3	Acetylation (Protein N-term)	41412	Uncharacterized protein OS=Bombyx mori GN=LOC692916 PE=4 SV=1
268	576	tr|Q2F5U7|Q2F5U7_BOMMO	70.7	10	10	1.17E+04	3	3	3	Acetylation (Protein N-term)	42647	UDP-galactose 4-epimerase OS=Bombyx mori PE=2 SV=1
1206	1047	tr|Q4F863|Q4F863_BOMMO	70.51	8	8	4.97E+03	1	1	1		17525	Eukaryotic translation initiation factor 5A OS=Bombyx mori GN=LOC693075 PE=2 SV=1
526	647	tr|Q1HPR1|Q1HPR1_BOMMO	70.4	9	9	6.47E+03	2	2	2		27143	Proteasome subunit alpha type OS=Bombyx mori PE=2 SV=1
526	656	tr|H9J567|H9J567_BOMMO	70.4	9	9	6.47E+03	2	2	2		27101	Proteasome subunit alpha type OS=Bombyx mori GN=732922 PE=3 SV=1
911	850	tr|H9JWT2|H9JWT2_BOMMO	70.27	6	6	2.42E+03	1	1	1		42833	Uncharacterized protein OS=Bombyx mori GN=692812 PE=4 SV=1
911	851	tr|Q2F6A0|Q2F6A0_BOMMO	70.27	6	6	2.42E+03	1	1	1		45807	Exuperantia OS=Bombyx mori PE=2 SV=1
464	617	tr|Q1HPI6|Q1HPI6_BOMMO	70.09	16	16	8.70E+03	2	2	2		16417	Myosin II essential light chain OS=Bombyx mori PE=2 SV=1
464	618	tr|H9J8L1|H9J8L1_BOMMO	70.09	16	16	8.70E+03	2	2	2		17193	Uncharacterized protein OS=Bombyx mori GN=LOC733135 PE=4 SV=1
439	565	tr|H9JD13|H9JD13_BOMMO	69.51	16	16	1.27E+04	3	3	3	Carbamidomethylation	35007	Uncharacterized protein OS=Bombyx mori GN=692732 PE=4 SV=1
439	566	tr|Q5I7M6|Q5I7M6_BOMMO	69.51	14	14	1.27E+04	3	3	3	Carbamidomethylation	38516	Lark-PA OS=Bombyx mori GN=lark PE=2 SV=1
367	1048	tr|Q5UAP7|Q5UAP7_BOMMO	69.45	20	20	1.16E+05	1	1	4	Pyro-glu from Q	6356	Ribosomal protein L39 OS=Bombyx mori GN=RpL39 PE=2 SV=1
1041	934	tr|H9J411|H9J411_BOMMO	69.23	10	10	4.24E+03	1	1	1		17827	Uncharacterized protein OS=Bombyx mori PE=4 SV=1
463	612	tr|H9JR48|H9JR48_BOMMO	69.1	12	12	1.01E+04	3	3	3		41333	Uncharacterized protein OS=Bombyx mori PE=3 SV=1
398	603	tr|H9JFD1|H9JFD1_BOMMO	68.96	6	6	5.65E+03	2	2	2		48553	Mitochondrial import inner membrane translocase subunit TIM44 OS=Bombyx mori PE=3 SV=1
239	494	tr|H9JKG5|H9JKG5_BOMMO	68.78	38	38	2.70E+04	4	4	4		17755	Peptidyl-prolyl cis-trans isomerase OS=Bombyx mori PE=4 SV=1
569	930	tr|H9JW91|H9JW91_BOMMO	68.58	15	15	3.34E+03	1	1	2		13741	Uncharacterized protein OS=Bombyx mori PE=4 SV=2
659	867	tr|D7UT12|D7UT12_BOMMO	68.4	6	6	4.27E+03	2	2	2	Carbamidomethylation; Pyro-glu from Q	42355	Loquacious OS=Bombyx mori GN=Loqs PE=2 SV=1
353	476	tr|H9JRM2|H9JRM2_BOMMO	68.32	12	12	1.64E+04	4	4	4	Carbamidomethylation	58804	Uncharacterized protein OS=Bombyx mori PE=3 SV=1
344	478	tr|D2CZY1|D2CZY1_BOMMO	68.32	13	13	9.52E+03	3	3	3		36131	Nuclear excision repair protein Rad23 OS=Bombyx mori GN=Rad23 PE=2 SV=1
460	546	tr|H9J5C1|H9J5C1_BOMMO	67.83	8	8	5.33E+03	3	3	3		49927	RuvB-like helicase OS=Bombyx mori GN=LOC101739823 PE=3 SV=1
319	509	tr|H9IS77|H9IS77_BOMMO	67.78	4	4	1.54E+04	4	4	4	Carbamidomethylation; Deamidation (NQ)	142747	Uncharacterized protein OS=Bombyx mori GN=LOC101744691 PE=4 SV=1
905	817	tr|H9JMJ8|H9JMJ8_BOMMO	67.71	11	11	7.04E+03	1	1	1		19053	Transcription factor BTF3 OS=Bombyx mori GN=LOC101747148 PE=3 SV=1
563	844	tr|H9JUB8|H9JUB8_BOMMO	67.69	6	6	7.09E+03	1	1	2		29198	Uncharacterized protein OS=Bombyx mori PE=4 SV=1
334	548	tr|H9J0E7|H9J0E7_BOMMO	66.97	7	7	9.95E+03	4	4	4	Carbamidomethylation	65928	Lysine--tRNA ligase OS=Bombyx mori GN=LOC101740883 PE=3 SV=1
653	779	tr|H9ITY0|H9ITY0_BOMMO	66.95	7	7	9.74E+03	2	2	2		27820	Uncharacterized protein OS=Bombyx mori PE=4 SV=1
434	549	tr|Q1HQB6|Q1HQB6_BOMMO	66.85	16	16	1.69E+03	3	1	3		23877	Ras-related GTP-binding protein Rab8 OS=Bombyx mori PE=2 SV=1
434	550	tr|H9J5Q6|H9J5Q6_BOMMO	66.85	15	15	1.69E+03	3	1	3		25731	Uncharacterized protein OS=Bombyx mori GN=732877 PE=4 SV=1
435	553	tr|H9JB27|H9JB27_BOMMO	66.82	13	13	6.83E+03	3	3	3		39655	Uncharacterized protein OS=Bombyx mori PE=4 SV=1
359	814	tr|Q5UAU0|Q5UAU0_BOMMO	66.73	47	47	1.61E+04	2	2	4		11451	Ribosomal protein P1 OS=Bombyx mori GN=RpP1 PE=2 SV=1
468	649	tr|H9JX64|H9JX64_BOMMO	66.61	12	12	7.21E+03	2	2	2		27850	Uncharacterized protein OS=Bombyx mori GN=692961 PE=4 SV=1
468	651	tr|Q2F5N4|Q2F5N4_BOMMO	66.61	12	12	7.21E+03	2	2	2		27960	Peroxisomal membrane anchor protein OS=Bombyx mori PE=2 SV=1
433	524	tr|H9J1E8|H9J1E8_BOMMO	66.54	19	19	1.40E+04	3	3	3		24161	Proteasome subunit beta type OS=Bombyx mori GN=LOC101745852 PE=4 SV=1
559	778	tr|H9JUY5|H9JUY5_BOMMO	66.02	8	8	6.66E+03	2	2	2		34171	Uncharacterized protein OS=Bombyx mori GN=LOC101746245 PE=4 SV=1
419	782	tr|Q1HQ48|Q1HQ48_BOMMO	65.79	13	13	9.84E+03	2	2	2		16899	Mitochondrial single-stranded DNA-binding protein OS=Bombyx mori PE=2 SV=1
614	826	tr|H9JXF2|H9JXF2_BOMMO	65.64	21	21	9.79E+03	2	2	2		16183	Uncharacterized protein OS=Bombyx mori PE=4 SV=1
1207	1051	tr|H9IU63|H9IU63_BOMMO	65.61	3	3	2.07E+03	1	1	1		41093	Uncharacterized protein OS=Bombyx mori PE=4 SV=1
466	625	tr|Q2F5W8|Q2F5W8_BOMMO	65.55	5	5	1.80E+04	2	2	2		51815	Proteasome 26S non-ATPase subunit 12 OS=Bombyx mori PE=2 SV=1
466	626	tr|H9JCM2|H9JCM2_BOMMO	65.55	5	5	1.80E+04	2	2	2		51706	Uncharacterized protein OS=Bombyx mori GN=LOC692900 PE=4 SV=1
593	710	tr|H9JHV5|H9JHV5_BOMMO	65.44	4	4	5.02E+03	2	2	2		57981	Uncharacterized protein OS=Bombyx mori GN=692782 PE=3 SV=1
593	711	tr|Q2QAJ8|Q2QAJ8_BOMMO	65.44	4	4	5.02E+03	2	2	2		57879	Sterol carrier protein x OS=Bombyx mori GN=SCPx PE=2 SV=1
409	552	tr|H9J109|H9J109_BOMMO	65.06	10	10	7.40E+03	3	3	3	Carbamidomethylation	39569	V-type proton ATPase subunit OS=Bombyx mori GN=732966 PE=3 SV=1
409	558	tr|Q1HPX1|Q1HPX1_BOMMO	65.06	10	10	7.40E+03	3	3	3	Carbamidomethylation	39642	V-type proton ATPase subunit OS=Bombyx mori PE=2 SV=1
551	670	tr|H9J0B7|H9J0B7_BOMMO	64.89	4	4	1.32E+04	2	2	2		56319	Uncharacterized protein OS=Bombyx mori GN=LOC101746211 PE=4 SV=1
337	591	tr|H9J5Z1|H9J5Z1_BOMMO	64.8	3	3	3.89E+03	2	2	2		101135	Uncharacterized protein OS=Bombyx mori PE=4 SV=1
711	775	tr|H9JWX5|H9JWX5_BOMMO	64.57	1	1	2.33E+03	1	1	1		194213	Uncharacterized protein OS=Bombyx mori GN=692625 PE=3 SV=1
438	564	tr|H9JMU2|H9JMU2_BOMMO	64.53	14	14	4.34E+03	3	3	3		29904	Protein BCCIP homolog OS=Bombyx mori PE=3 SV=1
555	698	tr|H9JPA3|H9JPA3_BOMMO	64.53	11	11	1.88E+04	2	2	2		20114	DJ-1 beta OS=Bombyx mori GN=BmDJ-1beta PE=2 SV=1
396	527	tr|H9JBE2|H9JBE2_BOMMO	64.24	5	5	2.00E+04	3	3	3		73122	NADPH--cytochrome P450 reductase OS=Bombyx mori GN=Cpr PE=3 SV=1
396	528	tr|Q9NKV3|Q9NKV3_BOMMO	64.24	5	5	2.00E+04	3	3	3		77689	NADPH--cytochrome P450 reductase OS=Bombyx mori GN=bCPR PE=2 SV=1
1059	983	tr|Q1HPL5|Q1HPL5_BOMMO	64.21	3	3	3.25E+03	1	1	1		37547	Serine/threonine-protein phosphatase OS=Bombyx mori PE=2 SV=1
1059	990	tr|H9JG54|H9JG54_BOMMO	64.21	4	4	3.25E+03	1	1	1		29595	Serine/threonine-protein phosphatase OS=Bombyx mori GN=733020 PE=3 SV=1
1059	1049	tr|H9JUL7|H9JUL7_BOMMO	64.21	6	6	3.25E+03	1	1	1		22325	Serine/threonine-protein phosphatase OS=Bombyx mori PE=3 SV=1
357	567	tr|Q2F5P3|Q2F5P3_BOMMO	63.94	26	26	9.08E+03	3	3	4		19830	Myosin light polypeptide 9 isoform 1 OS=Bombyx mori PE=2 SV=1
357	568	tr|Q1HPR8|Q1HPR8_BOMMO	63.94	26	26	9.08E+03	3	3	4		19817	Myosin regulatory light chain isoform 3 OS=Bombyx mori PE=2 SV=1
357	569	tr|Q2F5P2|Q2F5P2_BOMMO	63.94	24	24	9.08E+03	3	3	4		21011	Myosin light polypeptide 9 isoform 2 OS=Bombyx mori GN=LOC692955 PE=2 SV=1
467	636	tr|H9IVH8|H9IVH8_BOMMO	63.89	10	10	6.28E+03	2	2	2		24757	Uncharacterized protein OS=Bombyx mori GN=LOC733071 PE=3 SV=1
506	653	tr|H9JMN7|H9JMN7_BOMMO	63.62	6	6	4.39E+03	2	2	2		31988	Succinate dehydrogenase [ubiquinone] iron-sulfur subunit mitochondrial OS=Bombyx mori GN=LOC101746165 PE=3 SV=1
654	783	tr|Q19N36|Q19N36_BOMMO	63.61	14	14	6.91E+03	2	2	2		23173	Small GTP binding protein RAB5 OS=Bombyx mori GN=LOC733058 PE=2 SV=1
1042	941	tr|H9J2I1|H9J2I1_BOMMO	63.6	5	5	1.10E+03	1	1	1	Carbamidomethylation	42894	Uncharacterized protein OS=Bombyx mori GN=LOC101745731 PE=4 SV=1
452	786	Q5UAP8|RL38_BOMMO	63.2	30	30	8.13E+03	2	2	2		8241	60S ribosomal protein L38 OS=Bombyx mori GN=RpL38 PE=3 SV=1
320	592	tr|A0FDQ2|A0FDQ2_BOMMO	63.08	5	5	3.87E+03	2	2	2		47962	Eukaryotic initiation factor 5C OS=Bombyx mori PE=2 SV=1
556	724	tr|H9JY24|H9JY24_BOMMO	62.29	5	5	4.43E+03	1	1	1		31227	Uncharacterized protein OS=Bombyx mori PE=4 SV=2
599	740	tr|G9LPV9|G9LPV9_BOMMO	62.26	4	4	4.27E+03	2	2	2		59329	UDP-glucuronosyltransferase OS=Bombyx mori GN=UGT44A1 PE=2 SV=1
767	757	tr|H9IUC1|H9IUC1_BOMMO	61.93	4	4	6.78E+02	1	1	1		42451	Uncharacterized protein OS=Bombyx mori PE=3 SV=1
410	557	tr|H9JMI6|H9JMI6_BOMMO	61.7	9	9	6.05E+03	3	3	3	Carbamidomethylation	48339	Uncharacterized protein OS=Bombyx mori PE=4 SV=1
560	796	tr|E1AW12|E1AW12_BOMMO	61.2	12	12	1.15E+04	2	2	2		27240	ALY OS=Bombyx mori PE=2 SV=1
560	797	tr|Q1HE02|Q1HE02_BOMMO	61.2	12	12	1.15E+04	2	2	2		27271	ALY OS=Bombyx mori GN=LOC733049 PE=2 SV=1
1068	1012	tr|H9IVS2|H9IVS2_BOMMO	60.92	4	4	3.43E+03	1	1	1		31253	Uncharacterized protein OS=Bombyx mori PE=4 SV=1
1209	1054	tr|H9J0X8|H9J0X8_BOMMO	60.28	4	4	5.45E+03	1	1	1		28610	Uncharacterized protein OS=Bombyx mori GN=693078 PE=3 SV=1
1209	1055	tr|Q2F5I3|Q2F5I3_BOMMO	60.28	3	3	5.45E+03	1	1	1		35142	Transmembrane BAX inhibitor motif-containing protein 5 OS=Bombyx mori PE=2 SV=1
1209	1056	tr|Q283L9|Q283L9_BOMMO	60.28	3	3	5.45E+03	1	1	1		35107	Putative heptahelical receptor OS=Bombyx mori PE=2 SV=1
469	683	tr|H9JTB8|H9JTB8_BOMMO	60.04	9	9	1.56E+03	2	2	2	Carbamidomethylation	34833	Succinate--CoA ligase [ADP/GDP-forming] subunit alpha mitochondrial OS=Bombyx mori GN=LOC101735810 PE=3 SV=1
386	601	tr|H9JT39|H9JT39_BOMMO	59.92	1	1	5.41E+03	2	2	2		206764	Uncharacterized protein OS=Bombyx mori GN=751838 PE=4 SV=1
386	602	tr|Q0KIX8|Q0KIX8_BOMMO	59.92	1	1	5.41E+03	2	2	2		224658	Glutamate synthase OS=Bombyx mori GN=BmGOGAT PE=2 SV=1
347	571	tr|H9J125|H9J125_BOMMO	59.79	8	8	8.79E+03	3	3	3	Carbamidomethylation	43461	Uncharacterized protein OS=Bombyx mori GN=LOC101735567 PE=4 SV=1
1051	965	tr|H9JFL9|H9JFL9_BOMMO	59.31	6	6	1.43E+03	1	1	1		25457	Uncharacterized protein OS=Bombyx mori PE=4 SV=1
529	674	tr|H9JQW6|H9JQW6_BOMMO	58.84	7	7	2.50E+04	2	2	2		40037	S-(hydroxymethyl)glutathione dehydrogenase OS=Bombyx mori GN=733095 PE=3 SV=2
529	686	tr|G0T422|G0T422_BOMMO	58.84	7	7	2.50E+04	2	2	2		40032	S-(hydroxymethyl)glutathione dehydrogenase OS=Bombyx mori PE=3 SV=1
529	687	tr|G0T414|G0T414_BOMMO	58.84	7	7	2.50E+04	2	2	2		39964	S-(hydroxymethyl)glutathione dehydrogenase OS=Bombyx mori PE=3 SV=1
529	688	tr|Q1HQD0|Q1HQD0_BOMMO	58.84	7	7	2.50E+04	2	2	2		40033	S-(hydroxymethyl)glutathione dehydrogenase OS=Bombyx mori PE=2 SV=1
591	671	tr|H9JTR0|H9JTR0_BOMMO	58.79	4	4	4.79E+03	2	2	2		91992	AP complex subunit beta OS=Bombyx mori PE=3 SV=1
531	706	tr|H9JXY4|H9JXY4_BOMMO	58.64	6	6	5.74E+02	2	1	2	Carbamidomethylation	28611	Uncharacterized protein OS=Bombyx mori PE=4 SV=1
1034	910	tr|H9JT81|H9JT81_BOMMO	58.64	4	4	1.48E+03	1	1	1		65878	Uncharacterized protein OS=Bombyx mori PE=4 SV=1
307	554	tr|Q1HPV6|Q1HPV6_BOMMO	58.56	10	10	8.31E+03	3	3	3	Carbamidomethylation	44074	Hydroxysteroid dehydrogenase OS=Bombyx mori PE=2 SV=1
598	735	tr|H9IZ54|H9IZ54_BOMMO	58.54	5	5	1.08E+04	2	2	2		70241	V-type proton ATPase subunit a OS=Bombyx mori PE=3 SV=1
1045	947	tr|H9JW92|H9JW92_BOMMO	58.37	5	5	9.45E+02	1	1	1		29206	Uncharacterized protein OS=Bombyx mori PE=4 SV=1
595	719	tr|H9JR53|H9JR53_BOMMO	58.14	5	5	2.88E+03	2	2	2		58334	Uncharacterized protein OS=Bombyx mori PE=3 SV=1
472	788	tr|H9JH97|H9JH97_BOMMO	58.08	17	17	6.13E+03	2	2	2		18498	Uncharacterized protein OS=Bombyx mori PE=3 SV=1
472	789	tr|Q2F6C7|Q2F6C7_BOMMO	58.08	15	15	6.13E+03	2	2	2		20736	ADP-ribosylation factor OS=Bombyx mori GN=LOC778456 PE=2 SV=1
655	791	tr|Q2F5X0|Q2F5X0_BOMMO	57.63	20	20	1.06E+04	2	2	2		19293	Peptidyl-prolyl cis-trans isomerase OS=Bombyx mori PE=2 SV=1
1208	1052	tr|H9JVM6|H9JVM6_BOMMO	57.45	5	5	3.66E+03	1	1	1		42620	Uncharacterized protein OS=Bombyx mori PE=4 SV=1
447	716	tr|H9J0G7|H9J0G7_BOMMO	57.31	8	8	1.47E+04	2	2	3		18762	Uncharacterized protein OS=Bombyx mori GN=778458 PE=4 SV=1
447	718	tr|Q2F5W1|Q2F5W1_BOMMO	57.31	8	8	1.47E+04	2	2	3		19649	Small nuclear ribonucleoprotein polypeptide OS=Bombyx mori PE=2 SV=1
483	728	tr|H9JRL1|H9JRL1_BOMMO	57.31	0	0	7.31E+02	1	1	1		469638	Uncharacterized protein OS=Bombyx mori PE=4 SV=1
291	590	tr|H9JHD3|H9JHD3_BOMMO	57.02	4	4	8.01E+03	3	3	3		77964	Uncharacterized protein OS=Bombyx mori GN=LOC101737924 PE=3 SV=1
437	561	tr|Q2F5W0|Q2F5W0_BOMMO	56.78	16	16	9.60E+03	3	3	3		20593	Signal peptidase complex subunit 2 OS=Bombyx mori PE=2 SV=1
437	562	tr|H9J0L1|H9J0L1_BOMMO	56.78	16	16	9.60E+03	3	3	3		20588	Uncharacterized protein OS=Bombyx mori GN=692906 PE=4 SV=1
462	600	tr|E5EVW1|E5EVW1_BOMMO	56.61	16	16	1.05E+04	3	3	3	Acetylation (Protein N-term)	25411	Ubiquitin carboxyl-terminal hydrolase OS=Bombyx mori GN=LOC101746072 PE=3 SV=1
548	655	tr|H9JT45|H9JT45_BOMMO	56.53	10	10	3.39E+03	2	2	2		24023	Uncharacterized protein OS=Bombyx mori PE=4 SV=1
615	828	tr|Q1HPN1|Q1HPN1_BOMMO	56.47	7	7	1.05E+04	2	2	2	Carbamidomethylation	37291	Heterotrimeric guanine nucleotide-binding protein beta subunit OS=Bombyx mori PE=2 SV=1
615	829	tr|H9J536|H9J536_BOMMO	56.47	7	7	1.05E+04	2	2	2	Carbamidomethylation	37238	Uncharacterized protein OS=Bombyx mori GN=LOC733012 PE=4 SV=1
401	661	tr|H9ITT1|H9ITT1_BOMMO	55.94	2	2	3.07E+03	1	1	1		71191	Uncharacterized protein OS=Bombyx mori PE=4 SV=1
1043	943	tr|D2Y4R4|D2Y4R4_BOMMO	55.78	1	1	5.77E+02	1	1	1		105592	Coatomer subunit beta' OS=Bombyx mori GN=COPB2 PE=2 SV=1
1043	944	tr|H9J305|H9J305_BOMMO	55.78	1	1	5.77E+02	1	1	1		105948	Coatomer subunit beta' OS=Bombyx mori GN=COPB2 PE=3 SV=1
596	721	tr|Q5UAT0|Q5UAT0_BOMMO	55.65	23	23	1.95E+04	2	2	2	Carbamidomethylation	25493	Ribosomal protein L10 OS=Bombyx mori GN=RpL10 PE=2 SV=1
443	630	tr|H9JRF6|H9JRF6_BOMMO	55.38	3	3	5.65E+03	2	2	2		64754	Uncharacterized protein OS=Bombyx mori PE=4 SV=1
547	654	tr|H9J2S8|H9J2S8_BOMMO	55.11	5	5	1.07E+04	2	2	2		45172	Uncharacterized protein OS=Bombyx mori PE=4 SV=1
470	704	tr|H9J8J6|H9J8J6_BOMMO	54.88	3	3	2.71E+03	2	2	2		89091	Uncharacterized protein OS=Bombyx mori PE=4 SV=1
602	753	tr|B7U2V8|B7U2V8_BOMMO	54.77	9	9	1.70E+03	1	1	1		27192	Uncharacterized protein OS=Bombyx mori PE=2 SV=1
602	900	tr|H9JRG5|H9JRG5_BOMMO	54.77	9	9	1.70E+03	1	1	1		27193	Uncharacterized protein OS=Bombyx mori GN=100216501 PE=4 SV=1
656	798	tr|H9J4P9|H9J4P9_BOMMO	54.52	10	10	1.02E+04	2	2	2		36215	Uncharacterized protein OS=Bombyx mori GN=LOC101740084 PE=4 SV=1
1210	1057	tr|Q3L234|Q3L234_BOMMO	54.29	9	9	1.25E+03	1	1	1	Carbamidomethylation	15921	Zinc finger protein OS=Bombyx mori GN=LOC692655 PE=2 SV=1
562	833	tr|H9JN56|H9JN56_BOMMO	54.27	5	5	5.63E+03	1	1	1	Pyro-glu from Q	25041	Uncharacterized protein OS=Bombyx mori GN=733126 PE=3 SV=1
562	931	tr|Q1HPQ2|Q1HPQ2_BOMMO	54.27	5	5	5.63E+03	1	1	1	Pyro-glu from Q	25010	Transmembrane emp24 protein transport domain containing 9 OS=Bombyx mori PE=2 SV=1
1211	1058	tr|Q1HPJ1|Q1HPJ1_BOMMO	54.25	6	6	2.81E+03	1	1	1		27712	Pyruvate dehydrogenase E1 component beta subunit OS=Bombyx mori PE=2 SV=1
1211	1059	tr|H9IZR5|H9IZR5_BOMMO	54.25	5	5	2.81E+03	1	1	1		37938	Uncharacterized protein OS=Bombyx mori GN=733134 PE=4 SV=1
440	583	tr|Q5CCL2|Q5CCL2_BOMMO	54.25	8	8	1.07E+04	3	3	3	Carbamidomethylation	51020	Peptidylprolyl isomerase OS=Bombyx mori GN=FKBP59 homologue PE=2 SV=1
1213	1061	tr|Q2F5Z2|Q2F5Z2_BOMMO	54.19	9	9	6.79E+02	1	1	1		14484	Keratinocyte-associated protein 2 OS=Bombyx mori PE=2 SV=1
414	608	tr|H9JLY6|H9JLY6_BOMMO	53.71	2	2	1.38E+04	3	3	3	Carbamidomethylation	210293	Uncharacterized protein OS=Bombyx mori PE=4 SV=1
613	821	tr|H9JB09|H9JB09_BOMMO	53.7	3	3	2.25E+03	1	1	1		43807	Vasa intronic protein OS=Bombyx mori GN=VIG PE=2 SV=1
923	989	tr|H9JDG2|H9JDG2_BOMMO	53.64	15	15	2.43E+03	1	1	1		13592	Uncharacterized protein OS=Bombyx mori GN=LOC101739214 PE=4 SV=1
527	648	tr|H9IW94|H9IW94_BOMMO	53.58	4	4	1.61E+03	2	1	2		41203	Uncharacterized protein OS=Bombyx mori PE=3 SV=1
818	830	tr|H9JGE8|H9JGE8_BOMMO	53.54	5	5	1.15E+03	1	1	1		30709	Uncharacterized protein OS=Bombyx mori GN=LOC101737946 PE=4 SV=1
1048	960	tr|H9J119|H9J119_BOMMO	52.59	6	6	4.98E+03	1	1	1		23917	Uncharacterized protein OS=Bombyx mori PE=4 SV=1
666	908	tr|Q0ZB80|Q0ZB80_BOMMO	52.2	3	3	1.26E+03	1	1	1		38571	eIF2B-beta protein OS=Bombyx mori PE=2 SV=1
1214	1064	tr|H9IVP2|H9IVP2_BOMMO	52.16	7	7	2.98E+03	1	1	1		27067	Uncharacterized protein OS=Bombyx mori GN=692844 PE=4 SV=1
1214	1065	tr|Q2F652|Q2F652_BOMMO	52.16	7	7	2.98E+03	1	1	1		27140	Short-chain dehydrogenease/reductase OS=Bombyx mori PE=2 SV=1
1215	1066	tr|H9JBV5|H9JBV5_BOMMO	52.14	4	4	2.30E+03	1	1	1		41126	Uncharacterized protein OS=Bombyx mori PE=4 SV=1
1216	1067	tr|H9J7A0|H9J7A0_BOMMO	52.08	6	6	4.14E+03	1	1	1		25463	Uncharacterized protein OS=Bombyx mori PE=4 SV=1
502	634	tr|H9J5R8|H9J5R8_BOMMO	52.05	6	6	4.02E+03	2	2	2		55307	Adenylosuccinate synthetase OS=Bombyx mori PE=3 SV=1
335	578	tr|A5A797|A5A797_BOMMO	51.88	8	8	8.48E+03	3	3	4	Pyro-glu from Q	39610	Acetoacetyl-CoA thiolase OS=Bombyx mori GN=AACT_Bm PE=2 SV=1
657	858	tr|H9ITG9|H9ITG9_BOMMO	51.81	8	8	2.01E+03	2	2	2		49931	Uncharacterized protein OS=Bombyx mori PE=4 SV=1
503	635	tr|H9JWQ7|H9JWQ7_BOMMO	51.78	5	5	9.54E+02	2	1	2		49334	Uncharacterized protein OS=Bombyx mori GN=LOC101744771 PE=4 SV=1
918	882	tr|H9JNT9|H9JNT9_BOMMO	51.61	1	1	8.55E+02	1	1	1		98115	Kinesin-like protein OS=Bombyx mori GN=LOC101740834 PE=3 SV=1
604	762	tr|H9J463|H9J463_BOMMO	51.57	4	4	3.39E+03	1	1	1		37224	Uncharacterized protein OS=Bombyx mori GN=LOC693063 PE=4 SV=1
604	763	tr|Q4TTE0|Q4TTE0_BOMMO	51.57	4	4	3.39E+03	1	1	1		37198	Eukaryotic translation initiation factor 2 alpha subunit OS=Bombyx mori PE=2 SV=1
508	831	tr|H9J540|H9J540_BOMMO	51.26	7	7	9.09E+03	1	1	2	Acetylation (Protein N-term)	21620	Uncharacterized protein OS=Bombyx mori GN=LOC101743710 PE=3 SV=1
603	754	tr|H9IYX7|H9IYX7_BOMMO	50.76	3	3	3.27E+03	2	2	2		63876	Uncharacterized protein OS=Bombyx mori PE=3 SV=1
449	732	tr|Q1HQC1|Q1HQC1_BOMMO	50.47	5	5	2.78E+04	2	2	2		45479	Mitochondrial ribosomal protein S5 isoform 2 OS=Bombyx mori PE=2 SV=1
449	733	tr|H9J5P8|H9J5P8_BOMMO	50.47	4	4	2.78E+04	2	2	2		47181	Uncharacterized protein OS=Bombyx mori GN=732873 PE=3 SV=1
449	734	tr|Q1HQC2|Q1HQC2_BOMMO	50.47	4	4	2.78E+04	2	2	2		48825	Mitochondrial ribosomal protein S5 isoform 1 OS=Bombyx mori PE=2 SV=1
339	685	tr|H9JIX2|H9JIX2_BOMMO	50.38	3	3	4.22E+03	2	2	2		75605	Uncharacterized protein OS=Bombyx mori PE=4 SV=1
664	889	tr|Q1HPX9|Q1HPX9_BOMMO	49.99	4	4	5.75E+03	1	1	1		26931	3-hydroxyacyl-CoA dehydrogenase OS=Bombyx mori GN=LOC732961 PE=2 SV=1
1055	974	tr|Q2F5L6|Q2F5L6_BOMMO	49.89	6	6	4.04E+03	1	1	1		24644	Stromal cell-derived factor 2 OS=Bombyx mori GN=LOC692974 PE=2 SV=1
904	815	tr|H9JY65|H9JY65_BOMMO	49.73	5	5	1.75E+03	1	1	1		30314	Uncharacterized protein OS=Bombyx mori GN=LOC101738954 PE=3 SV=1
1060	987	tr|Q5UAP9|Q5UAP9_BOMMO	49.53	10	10	2.01E+03	1	1	1	Carbamidomethylation	10032	Ribosomal protein L37A OS=Bombyx mori GN=RpL37A PE=2 SV=1
597	731	tr|H9J002|H9J002_BOMMO	49.5	6	6	5.71E+03	1	1	1		54401	Uncharacterized protein OS=Bombyx mori PE=4 SV=1
817	824	tr|A8VTN6|A8VTN6_BOMMO	49.45	1	1	9.14E+02	1	1	1	Carbamidomethylation	82064	Type IV collagen OS=Bombyx mori GN=Let-2 PE=2 SV=2
817	825	tr|Q53EJ9|Q53EJ9_BOMMO	49.45	1	1	9.14E+02	1	1	1	Carbamidomethylation	88635	Type IV collagen (Fragment) OS=Bombyx mori PE=2 SV=1
610	811	tr|H9IX93|H9IX93_BOMMO	49.44	1	1	7.76E+02	1	1	1		118412	Alpha-amylase OS=Bombyx mori PE=3 SV=1
557	744	tr|Q5UAR3|Q5UAR3_BOMMO	49.16	5	5	1.30E+04	1	1	1		17102	Ribosomal protein L26 OS=Bombyx mori GN=RpL26 PE=2 SV=1
423	936	tr|B8YJN4|B8YJN4_BOMMO	48.7	2	2	1.64E+03	2	1	2		51939	Vasa-like protein OS=Bombyx mori PE=2 SV=1
423	937	tr|B6UL36|B6UL36_BOMMO	48.7	2	2	1.64E+03	2	1	2		54552	Vasa-like protein (Fragment) OS=Bombyx mori PE=2 SV=1
423	938	tr|B8YJN5|B8YJN5_BOMMO	48.7	1	1	1.64E+03	2	1	2		65873	Vasa-like protein OS=Bombyx mori PE=2 SV=1
423	939	tr|O01378|O01378_BOMMO	48.7	1	1	1.64E+03	2	1	2		65984	BmVLG protein OS=Bombyx mori GN=BmVLG PE=1 SV=1
423	940	tr|H9J3E9|H9J3E9_BOMMO	48.7	1	1	1.64E+03	2	1	2		67889	Uncharacterized protein OS=Bombyx mori GN=Vlg PE=3 SV=1
1065	1003	tr|H9JLI0|H9JLI0_BOMMO	48.58	3	3	1.22E+03	1	1	1		69509	Uncharacterized protein OS=Bombyx mori PE=3 SV=1
566	869	tr|H9JWT4|H9JWT4_BOMMO	48.53	4	4	4.55E+03	1	1	2		28385	Uncharacterized protein OS=Bombyx mori GN=732895 PE=4 SV=1
566	870	tr|Q1HQ88|Q1HQ88_BOMMO	48.53	4	4	4.55E+03	1	1	2		28424	Heme oxygenase OS=Bombyx mori PE=2 SV=1
592	693	tr|Q68AX3|Q68AX3_BOMMO	48.47	8	8	7.15E+03	2	2	2	Carbamidomethylation	38685	Glycerol-3-phosphate dehydrogenase [NAD(+)] OS=Bombyx mori GN=BmG3PDH-2 PE=2 SV=1
592	694	tr|H9JSP9|H9JSP9_BOMMO	48.47	8	8	7.15E+03	2	2	2	Carbamidomethylation	38717	Glycerol-3-phosphate dehydrogenase [NAD(+)] OS=Bombyx mori GN=G3pdh-1 PE=3 SV=1
592	695	tr|Q68AX4|Q68AX4_BOMMO	48.47	8	8	7.15E+03	2	2	2	Carbamidomethylation	39667	Glycerol-3-phosphate dehydrogenase [NAD(+)] OS=Bombyx mori GN=BmG3PDH-1 PE=2 SV=1
661	875	tr|H9JXB0|H9JXB0_BOMMO	48.33	29	29	2.76E+03	2	2	2		8794	Uncharacterized protein OS=Bombyx mori GN=LOC101746562 PE=4 SV=1
917	880	tr|H9JKS8|H9JKS8_BOMMO	48.27	2	2	5.17E+02	1	1	1		73179	Uncharacterized protein OS=Bombyx mori GN=692455 PE=4 SV=1
530	701	tr|H9JTE6|H9JTE6_BOMMO	48.26	6	6	9.46E+03	2	2	2		66256	Uncharacterized protein OS=Bombyx mori PE=4 SV=1
1220	1081	tr|H9IUW4|H9IUW4_BOMMO	48.1	5	5	1.06E+03	1	1	1		19916	Uncharacterized protein OS=Bombyx mori GN=692877 PE=4 SV=1
1220	1083	tr|Q2F606|Q2F606_BOMMO	48.1	5	5	1.06E+03	1	1	1		20566	Apoptosis-linked protein 2 OS=Bombyx mori PE=2 SV=1
1220	1084	tr|A2TK62|A2TK62_BOMMO	48.1	5	5	1.06E+03	1	1	1		20608	Apoptosis-linked protein 2 OS=Bombyx mori GN=ALG-2 PE=2 SV=1
1035	915	tr|H9J2B9|H9J2B9_BOMMO	47.9	3	3	3.96E+04	1	1	1		38990	Uncharacterized protein OS=Bombyx mori GN=692801 PE=3 SV=1
1035	916	tr|Q2F6B7|Q2F6B7_BOMMO	47.9	3	3	3.96E+04	1	1	1		43031	Cystathionine gamma-lyase OS=Bombyx mori PE=2 SV=1
1035	1070	tr|H9J2C0|H9J2C0_BOMMO	47.9	17	17	3.96E+04	1	1	1		7352	Uncharacterized protein OS=Bombyx mori PE=3 SV=1
1053	969	tr|H9IT61|H9IT61_BOMMO	47.75	3	3	1.23E+03	1	1	1		28846	Uncharacterized protein OS=Bombyx mori PE=4 SV=1
402	700	tr|Q1HQ28|Q1HQ28_BOMMO	47.62	4	4	1.68E+03	3	1	3		56533	DEAD box polypeptide 5 isoform 2 OS=Bombyx mori PE=2 SV=1
402	705	tr|Q1HQ29|Q1HQ29_BOMMO	47.62	4	4	1.68E+03	3	1	3		59763	DEAD box polypeptide 5 isoform 1 OS=Bombyx mori PE=2 SV=1
402	712	tr|H9JQE0|H9JQE0_BOMMO	47.62	4	4	1.68E+03	3	1	3		63022	Uncharacterized protein OS=Bombyx mori GN=732932 PE=3 SV=1
1217	1071	tr|H9JXR8|H9JXR8_BOMMO	47.57	21	21	4.94E+03	1	1	1		11579	Uncharacterized protein OS=Bombyx mori PE=4 SV=1
660	873	tr|H9J1H5|H9J1H5_BOMMO	47.46	6	6	4.76E+03	2	2	2		38869	Uncharacterized protein OS=Bombyx mori PE=4 SV=1
1218	1075	tr|H9JAS5|H9JAS5_BOMMO	47.35	3	3	1.44E+03	1	1	1		43915	Uncharacterized protein OS=Bombyx mori GN=LOC101744038 PE=4 SV=1
474	856	tr|H9IV17|H9IV17_BOMMO	46.69	3	3	1.49E+04	2	2	3		70310	Uncharacterized protein OS=Bombyx mori PE=3 SV=1
1070	1020	tr|H9JBF6|H9JBF6_BOMMO	46.59	2	2	2.26E+03	1	1	1		149124	Uncharacterized protein OS=Bombyx mori GN=LOC101738436 PE=4 SV=1
371	725	tr|H9IWC7|H9IWC7_BOMMO	46.39	1	1	0.00E+00	1	1	1	Carbamidomethylation	139451	Uncharacterized protein OS=Bombyx mori GN=LOC101742308 PE=3 SV=1
816	819	tr|A0A1U6USP0|A0A1U6USP0_BOMMO	46.39	3	3	2.28E+03	1	1	1		60765	Uncharacterized protein OS=Bombyx mori PE=4 SV=1
816	820	H9JD76|TDRKH_BOMMO	46.39	3	3	2.28E+03	1	1	1		69543	Tudor and KH domain-containing protein homolog OS=Bombyx mori GN=PAPI PE=1 SV=2
665	907	tr|H9JE95|H9JE95_BOMMO	46.31	2	2	1.14E+03	1	1	1		69543	Protein arginine N-methyltransferase OS=Bombyx mori PE=3 SV=1
1062	1000	tr|H9IU95|H9IU95_BOMMO	46.3	3	3	8.26E+03	1	1	1		46018	Uncharacterized protein OS=Bombyx mori PE=3 SV=1
609	800	tr|B0LB14|B0LB14_BOMMO	46.17	6	6	4.96E+03	1	1	1		26913	Glutathione S-transferase 8 OS=Bombyx mori GN=bmgstt PE=2 SV=1
1219	1078	tr|H9JK24|H9JK24_BOMMO	46.13	3	3	1.23E+03	1	1	1		41410	Uncharacterized protein OS=Bombyx mori GN=LOC101735731 PE=4 SV=1
618	933	Q2F5R8|EIF3E_BOMMO	45.49	4	4	2.56E+03	1	1	2		52114	Eukaryotic translation initiation factor 3 subunit E OS=Bombyx mori GN=eIF3-S6 PE=2 SV=1
618	1080	tr|H9J2D2|H9J2D2_BOMMO	45.49	4	4	2.56E+03	1	1	2		58568	Eukaryotic translation initiation factor 3 subunit E OS=Bombyx mori GN=LOC692936 PE=3 SV=1
1074	1082	tr|H9J7P3|H9J7P3_BOMMO	45.2	8	8	1.18E+04	1	1	1		13795	Uncharacterized protein OS=Bombyx mori PE=3 SV=1
658	863	tr|H9JTW9|H9JTW9_BOMMO	44.84	10	10	1.13E+04	2	2	2		23316	Uncharacterized protein OS=Bombyx mori GN=LOC101737070 PE=3 SV=1
1037	922	tr|H9J8S9|H9J8S9_BOMMO	44.8	3	3	5.16E+03	1	1	1		39482	Uncharacterized protein OS=Bombyx mori PE=4 SV=1
662	877	tr|H9JM83|H9JM83_BOMMO	44.76	1	1	3.50E+03	2	2	2		177332	Uncharacterized protein OS=Bombyx mori GN=LOC101745183 PE=4 SV=1
908	840	tr|H9J2B5|H9J2B5_BOMMO	44.67	2	2	7.78E+02	1	1	1		70846	Uncharacterized protein OS=Bombyx mori GN=LOC101743323 PE=3 SV=1
1221	1085	tr|Q1HPM8|Q1HPM8_BOMMO	44.59	5	5	6.67E+02	1	1	1		28572	Juvenile hormone esterase binding protein OS=Bombyx mori PE=2 SV=1
1221	1086	tr|A0EZ25|A0EZ25_BOMMO	44.59	5	5	6.67E+02	1	1	1		28614	Juvenile hormone esterase binding protein OS=Bombyx mori PE=2 SV=1
1075	1087	tr|H9JEQ7|H9JEQ7_BOMMO	44.33	2	2	1.55E+03	1	1	1		87167	Uncharacterized protein OS=Bombyx mori GN=LOC101739908 PE=4 SV=1
484	730	tr|H9JRS0|H9JRS0_BOMMO	44.27	1	1	6.75E+02	2	1	2		264798	Uncharacterized protein OS=Bombyx mori PE=4 SV=1
910	845	tr|H9JQL3|H9JQL3_BOMMO	44	4	4	1.54E+03	1	1	1		29069	Uncharacterized protein OS=Bombyx mori GN=692819 PE=4 SV=1
910	966	tr|Q2F689|Q2F689_BOMMO	44	4	4	1.54E+03	1	1	1		29069	Glutathione S-transferase omega 1 OS=Bombyx mori PE=2 SV=1
389	723	tr|H9JDZ2|H9JDZ2_BOMMO	43.89	5	5	4.07E+03	1	1	2		18235	Uncharacterized protein OS=Bombyx mori GN=LOC101746199 PE=4 SV=1
819	837	tr|H9JHF9|H9JHF9_BOMMO	43.44	1	1	9.96E+02	1	1	1		144842	Uncharacterized protein OS=Bombyx mori PE=4 SV=1
1223	1097	tr|Q19KB8|Q19KB8_BOMMO	43.22	4	4	4.41E+02	1	1	1		24092	Ras-related GTP-binding protein Rab11 OS=Bombyx mori GN=Rab11 PE=2 SV=1
623	1095	tr|Q2F5T1|Q2F5T1_BOMMO	43.08	6	6	7.13E+03	1	1	2	Pyro-glu from Q	20370	Uncharacterized protein OS=Bombyx mori PE=2 SV=1
623	1096	tr|H9ITT4|H9ITT4_BOMMO	43.08	6	6	7.13E+03	1	1	2	Pyro-glu from Q	20499	Uncharacterized protein OS=Bombyx mori GN=692928 PE=4 SV=1
1224	1098	tr|H9JFA6|H9JFA6_BOMMO	42.82	6	6	1.52E+04	1	1	1		20816	Uncharacterized protein OS=Bombyx mori PE=4 SV=1
368	1177	tr|H9JV64|H9JV64_BOMMO	42.72	0	0	1.97E+03	2	1	2	Carbamidomethylation	605740	Uncharacterized protein OS=Bombyx mori PE=4 SV=1
1063	1001	tr|H9IUJ1|H9IUJ1_BOMMO	42.69	6	6	4.31E+03	1	1	1		22100	Uncharacterized protein OS=Bombyx mori PE=4 SV=1
909	843	tr|Q1HPS8|Q1HPS8_BOMMO	42.53	10	10	5.16E+03	1	1	1		29897	Chloride intracellular channel isoform 1 OS=Bombyx mori PE=2 SV=1
909	955	tr|Q1HPS7|Q1HPS7_BOMMO	42.53	13	13	5.16E+03	1	1	1		21633	Chloride intracellular channel isoform 2 OS=Bombyx mori PE=2 SV=1
914	876	tr|Q1HPP3|Q1HPP3_BOMMO	42.52	8	8	0.00E+00	1	1	1		20203	ATP synthase subunit d mitochondrial OS=Bombyx mori GN=LOC100101181 PE=2 SV=1
448	717	tr|H9IT03|H9IT03_BOMMO	42.49	17	17	6.83E+03	3	3	3		18137	Uncharacterized protein OS=Bombyx mori GN=692957 PE=4 SV=1
448	720	tr|Q2F5N8|Q2F5N8_BOMMO	42.49	8	8	6.83E+03	3	3	3		38002	Nuclear migration protein nudC OS=Bombyx mori PE=2 SV=1
608	799	tr|H9J5U7|H9J5U7_BOMMO	42.41	2	2	0.00E+00	2	1	2	Carbamidomethylation	78731	Uncharacterized protein OS=Bombyx mori PE=4 SV=1
358	742	tr|H9J402|H9J402_BOMMO	41.9	2	2	2.05E+03	2	2	2	Carbamidomethylation	110489	Uncharacterized protein OS=Bombyx mori PE=4 SV=1
475	903	tr|H9IZ23|H9IZ23_BOMMO	41.82	2	2	2.94E+03	1	1	2	Carbamidomethylation	67942	Pyruvate kinase OS=Bombyx mori GN=692450 PE=3 SV=1
1057	981	tr|H9JWX7|H9JWX7_BOMMO	41.75	7	7	8.95E+03	1	1	1		18372	Uncharacterized protein OS=Bombyx mori PE=4 SV=1
1225	1100	tr|H9JN02|H9JN02_BOMMO	41.74	7	7	1.83E+03	1	1	1		26480	NAD(P)H-hydrate epimerase OS=Bombyx mori PE=3 SV=1
611	816	tr|H9J5J5|H9J5J5_BOMMO	41.19	4	4	3.61E+03	2	2	2		57429	Uncharacterized protein OS=Bombyx mori PE=4 SV=1
616	874	tr|H9JPN6|H9JPN6_BOMMO	41.18	4	4	7.56E+02	1	1	1		35853	Uncharacterized protein OS=Bombyx mori GN=LOC101742996 PE=3 SV=1
1226	1102	tr|B3TGT0|B3TGT0_BOMMO	41.08	6	6	7.11E+03	1	1	1		27115	Isocitrate dehydrogenase (Fragment) OS=Bombyx mori GN=IDH PE=4 SV=1
1226	1103	tr|Q2F681|Q2F681_BOMMO	41.08	3	3	7.11E+03	1	1	1		46176	Isocitrate dehydrogenase [NADP] OS=Bombyx mori PE=2 SV=1
1226	1104	tr|H9JBL2|H9JBL2_BOMMO	41.08	3	3	7.11E+03	1	1	1		46160	Isocitrate dehydrogenase [NADP] OS=Bombyx mori GN=692823 PE=3 SV=1
769	809	tr|H9J3Y2|H9J3Y2_BOMMO	40.99	3	3	1.23E+03	1	1	1		58679	Glucose-6-phosphate isomerase OS=Bombyx mori GN=778462 PE=3 SV=1
769	810	tr|Q2F5I6|Q2F5I6_BOMMO	40.99	3	3	1.23E+03	1	1	1		61983	Glucose-6-phosphate isomerase OS=Bombyx mori PE=2 SV=1
1064	1002	tr|Q0ZB74|Q0ZB74_BOMMO	40.49	2	2	2.61E+03	1	1	1		51200	Eukaryotic translation initiation factor 5 OS=Bombyx mori PE=2 SV=1
907	834	tr|H9IZ53|H9IZ53_BOMMO	40.48	5	5	3.31E+03	1	1	1		19408	V-type proton ATPase subunit a OS=Bombyx mori PE=3 SV=1
902	760	tr|H9JCB6|H9JCB6_BOMMO	40.34	14	14	1.57E+03	1	1	1	Carbamidomethylation	8286	Uncharacterized protein OS=Bombyx mori PE=4 SV=1
814	761	tr|Q2F6C3|Q2F6C3_BOMMO	40.26	2	2	5.06E+03	1	1	1		57745	Chaperonin subunit 6a zeta OS=Bombyx mori GN=LOC692796 PE=2 SV=1
617	886	tr|H9IU89|H9IU89_BOMMO	40.02	17	17	6.48E+03	2	2	2		23330	Uncharacterized protein OS=Bombyx mori GN=LOC101736226 PE=4 SV=1
601	750	tr|H9JEV4|H9JEV4_BOMMO	40	2	2	3.31E+03	2	2	2		91733	Uncharacterized protein OS=Bombyx mori PE=3 SV=1
612	818	tr|Q5UAR1|Q5UAR1_BOMMO	39.91	5	5	6.80E+03	1	1	1		16534	Ribosomal protein L27A OS=Bombyx mori GN=RpL27A PE=2 SV=1
612	953	tr|H9IUW3|H9IUW3_BOMMO	39.91	6	6	6.80E+03	1	1	1		15432	Uncharacterized protein OS=Bombyx mori GN=693067 PE=3 SV=1
624	1113	tr|H9ISF0|H9ISF0_BOMMO	39.74	5	5	0.00E+00	1	1	1		24040	Uncharacterized protein OS=Bombyx mori GN=LOC101745764 PE=4 SV=1
1046	954	tr|H9JJM5|H9JJM5_BOMMO	39.49	9	9	5.46E+03	1	1	1	Carbamidomethylation	27282	Uncharacterized protein OS=Bombyx mori GN=692980 PE=4 SV=1
373	956	tr|H9JA20|H9JA20_BOMMO	39.46	2	2	4.93E+04	2	2	2	Deamidation (NQ)	180965	Uncharacterized protein OS=Bombyx mori PE=4 SV=1
668	979	tr|H9IVE3|H9IVE3_BOMMO	39.23	3	3	3.47E+03	1	1	1		51770	Uncharacterized protein OS=Bombyx mori GN=LOC101746250 PE=4 SV=1
1061	991	tr|H9JXZ4|H9JXZ4_BOMMO	39.13	3	3	6.11E+03	1	1	1		36141	Uncharacterized protein OS=Bombyx mori PE=4 SV=1
1039	926	tr|H9JFW8|H9JFW8_BOMMO	39.1	5	5	1.01E+03	1	1	1		29140	Uncharacterized protein OS=Bombyx mori PE=3 SV=1
667	924	tr|H9JDK5|H9JDK5_BOMMO	39.03	12	12	3.23E+03	2	2	2	Acetylation (Protein N-term)	22500	Uncharacterized protein OS=Bombyx mori GN=LOC101741726 PE=4 SV=1
1227	1114	tr|H9IVB5|H9IVB5_BOMMO	39.01	9	9	4.51E+04	1	1	1	Carbamidomethylation	17805	Uncharacterized protein OS=Bombyx mori GN=LOC101740286 PE=4 SV=1
571	988	tr|H9J971|H9J971_BOMMO	38.92	3	3	6.65E+03	2	1	2		63325	Uncharacterized protein OS=Bombyx mori PE=3 SV=1
822	893	tr|H9IRY2|H9IRY2_BOMMO	38.81	1	1	0.00E+00	1	1	1		124658	MICOS complex subunit MIC60 OS=Bombyx mori PE=3 SV=1
567	884	tr|H9JFX9|H9JFX9_BOMMO	38.37	3	3	2.66E+03	1	1	2		43468	Uncharacterized protein OS=Bombyx mori PE=4 SV=1
561	804	tr|H9J1X8|H9J1X8_BOMMO	38.29	9	9	6.65E+03	2	2	2		38975	Adenylyl cyclase-associated protein OS=Bombyx mori PE=3 SV=1
565	864	tr|H9J4Z5|H9J4Z5_BOMMO	38.15	1	1	1.30E+04	1	1	1		203087	Uncharacterized protein OS=Bombyx mori GN=692741 PE=4 SV=1
565	901	Q27309|VIT_BOMMO	38.15	1	1	1.30E+04	1	1	1		203052	Vitellogenin OS=Bombyx mori GN=VG PE=1 SV=1
406	1455	tr|H9JKG7|H9JKG7_BOMMO	37.93	1	1	7.13E+02	1	1	1	Deamidation (NQ)	199520	Uncharacterized protein OS=Bombyx mori PE=4 SV=1
912	860	tr|H9ISJ5|H9ISJ5_BOMMO	37.68	2	2	3.01E+03	1	1	1		64306	Uncharacterized protein OS=Bombyx mori PE=4 SV=1
455	1033	tr|H9JXC1|H9JXC1_BOMMO	37.14	1	1	3.25E+04	2	1	2		132568	Uncharacterized protein OS=Bombyx mori PE=3 SV=1
771	823	tr|H9JJ97|H9JJ97_BOMMO	37	2	2	2.14E+03	1	1	1		68710	Uncharacterized protein OS=Bombyx mori GN=LOC101743932 PE=4 SV=1
1047	959	tr|H9J1T0|H9J1T0_BOMMO	36.75	3	3	4.93E+03	1	1	1		83461	Uncharacterized protein OS=Bombyx mori PE=3 SV=1
1050	962	Q9GV27|EIF3H_BOMMO	36.69	3	3	2.26E+03	1	1	1		38610	Eukaryotic translation initiation factor 3 subunit H OS=Bombyx mori PE=2 SV=1
308	1253	tr|H9JDA5|H9JDA5_BOMMO	36.23	1	1	2.51E+03	1	1	1		117374	Uncharacterized protein OS=Bombyx mori PE=4 SV=1
497	807	tr|H9J390|H9J390_BOMMO	36.21	3	3	7.81E+03	2	2	2		55622	Uncharacterized protein OS=Bombyx mori GN=LOC101743384 PE=4 SV=1
497	812	tr|A0A1Q1NKM3|A0A1Q1NKM3_BOMMO	36.21	3	3	7.81E+03	2	2	2		55546	Seryl-tRNA synthetase OS=Bombyx mori PE=2 SV=1
1066	1006	tr|H9JBM5|H9JBM5_BOMMO	36.17	2	2	3.00E+03	1	1	1		64651	Uncharacterized protein OS=Bombyx mori PE=4 SV=1
913	862	tr|H9JGY2|H9JGY2_BOMMO	35.87	1	1	1.21E+03	1	1	1		131878	Uncharacterized protein OS=Bombyx mori PE=4 SV=1
1229	1121	tr|H9JRP3|H9JRP3_BOMMO	35.8	13	13	6.63E+03	1	1	1		15999	Uncharacterized protein OS=Bombyx mori PE=4 SV=1
1073	1026	tr|H9JCB4|H9JCB4_BOMMO	35.72	16	16	2.69E+03	1	1	1		13402	Uncharacterized protein OS=Bombyx mori PE=4 SV=1
906	827	tr|Q0N2R7|Q0N2R7_BOMMO	35.55	2	2	5.04E+03	1	1	1		68937	Signal recognition particle subunit SRP68 OS=Bombyx mori GN=SRP68 PE=2 SV=1
1056	975	tr|H9JPA6|H9JPA6_BOMMO	35.53	1	1	1.58E+03	1	1	1		75610	Glycogen [starch] synthase OS=Bombyx mori PE=3 SV=1
476	1027	tr|H9J4A5|H9J4A5_BOMMO	35.43	3	3	6.24E+03	1	1	1		44588	Uncharacterized protein OS=Bombyx mori GN=LOC101741568 PE=4 SV=1
476	1028	tr|A4UIH1|A4UIH1_BOMMO	35.43	3	3	6.24E+03	1	1	1		44592	G protein alpha S subunit Gs2 OS=Bombyx mori PE=2 SV=1
476	1029	tr|A4UIH0|A4UIH0_BOMMO	35.43	3	3	6.24E+03	1	1	1		44421	G protein alpha S subunit Gs1 OS=Bombyx mori PE=2 SV=1
476	1030	tr|H9J430|H9J430_BOMMO	35.43	3	3	6.24E+03	1	1	1		45790	Uncharacterized protein OS=Bombyx mori PE=4 SV=1
424	1163	tr|H9IT08|H9IT08_BOMMO	35.41	1	1	0.00E+00	2	1	2		232056	Uncharacterized protein OS=Bombyx mori PE=4 SV=1
477	1124	tr|H9J6C6|H9J6C6_BOMMO	35.24	2	2	5.82E+03	1	1	3		66553	Uncharacterized protein OS=Bombyx mori PE=4 SV=1
815	802	tr|Q2F5K9|Q2F5K9_BOMMO	35.14	4	4	1.64E+04	1	1	1		34267	SURF1-like protein OS=Bombyx mori PE=2 SV=1
815	973	tr|H9ITZ2|H9ITZ2_BOMMO	35.14	4	4	1.64E+04	1	1	1		30041	SURF1-like protein OS=Bombyx mori GN=693110 PE=3 SV=1
620	993	tr|H9JHM0|H9JHM0_BOMMO	35	4	4	6.40E+03	2	2	2		62050	Uncharacterized protein OS=Bombyx mori GN=LOC692884 PE=3 SV=1
620	994	tr|Q2F5Z5|Q2F5Z5_BOMMO	35	4	4	6.40E+03	2	2	2		64845	2-hydroxyphytanoyl-CoA lyase OS=Bombyx mori PE=2 SV=1
1069	1013	tr|Q2F5K6|Q2F5K6_BOMMO	34.91	5	5	7.87E+03	1	1	1		19633	Receptor expression-enhancing protein OS=Bombyx mori PE=2 SV=1
1069	1014	tr|A0A125R9I5|A0A125R9I5_BOMMO	34.91	5	5	7.87E+03	1	1	1		19633	Receptor expression-enhancing protein OS=Bombyx mori PE=2 SV=1
1069	1015	tr|H9JW64|H9JW64_BOMMO	34.91	5	5	7.87E+03	1	1	1		20228	Receptor expression-enhancing protein OS=Bombyx mori GN=693111 PE=3 SV=1
1069	1016	tr|Q2F5K7|Q2F5K7_BOMMO	34.91	5	5	7.87E+03	1	1	1		20502	Receptor expression-enhancing protein OS=Bombyx mori PE=2 SV=1
1069	1017	tr|A0A125R9I4|A0A125R9I4_BOMMO	34.91	4	4	7.87E+03	1	1	1		22397	Receptor expression-enhancing protein OS=Bombyx mori PE=2 SV=1
570	951	tr|H9JR86|H9JR86_BOMMO	34.89	1	1	1.83E+03	1	1	1		72589	Uncharacterized protein OS=Bombyx mori GN=LOC101742911 PE=4 SV=1
1230	1129	tr|Q2F5I1|Q2F5I1_BOMMO	34.71	5	5	1.18E+03	1	1	1		25609	N-acetyl-glucosamine-6-phosphate isomerase OS=Bombyx mori PE=2 SV=1
1231	1130	tr|H9JDA6|H9JDA6_BOMMO	34.39	2	2	1.31E+03	1	1	1		74463	Uncharacterized protein OS=Bombyx mori PE=4 SV=1
572	1036	tr|H9JMN9|H9JMN9_BOMMO	34.24	1	1	6.28E+03	1	1	1		128172	Uncharacterized protein OS=Bombyx mori GN=732875 PE=4 SV=1
1232	1131	tr|H9JP63|H9JP63_BOMMO	34.24	5	5	9.98E+02	1	1	1		19300	Uncharacterized protein OS=Bombyx mori GN=LOC101742410 PE=4 SV=1
1052	967	tr|H9J3J1|H9J3J1_BOMMO	34.07	3	3	0.00E+00	1	1	1		45896	Uncharacterized protein OS=Bombyx mori GN=LOC101745649 PE=4 SV=1
1238	1141	tr|H9JQ13|H9JQ13_BOMMO	34.03	2	2	2.28E+03	1	1	1		33960	Uncharacterized protein OS=Bombyx mori GN=100127128 PE=4 SV=1
1238	1142	tr|Q1HQ62|Q1HQ62_BOMMO	34.03	2	2	2.28E+03	1	1	1		33974	Cytochrome c1 OS=Bombyx mori PE=2 SV=1
1233	1132	tr|Q1HQ81|Q1HQ81_BOMMO	33.9	5	5	5.01E+03	1	1	1		22673	Nascent polypeptide associated complex protein alpha subunit OS=Bombyx mori PE=2 SV=1
1234	1133	tr|H9JA24|H9JA24_BOMMO	33.84	3	3	5.92E+03	1	1	1		28878	Protein YIPF OS=Bombyx mori GN=LOC101744716 PE=3 SV=1
1235	1134	tr|E0X904|E0X904_BOMMO	33.8	2	2	9.73E+02	1	1	1		51934	Inorganic phosphate co-transporter OS=Bombyx mori GN=LOC100500932 PE=2 SV=1
1049	961	tr|H9JMD4|H9JMD4_BOMMO	33.65	2	2	6.15E+03	1	1	1		37852	Isocitrate dehydrogenase [NAD] subunit mitochondrial OS=Bombyx mori PE=3 SV=1
1240	1147	tr|H9J7B7|H9J7B7_BOMMO	33.64	3	3	2.85E+03	1	1	1		28674	Uncharacterized protein OS=Bombyx mori GN=LOC778523 PE=4 SV=1
1240	1149	tr|Q0N2R6|Q0N2R6_BOMMO	33.64	2	2	2.85E+03	1	1	1		32311	Signal recognition particle receptor beta subunit OS=Bombyx mori PE=2 SV=1
1236	1137	tr|H9IXM9|H9IXM9_BOMMO	33.64	4	4	1.56E+03	1	1	1		32342	Uncharacterized protein OS=Bombyx mori PE=4 SV=1
1072	1025	tr|H9J8X3|H9J8X3_BOMMO	33.56	1	1	0.00E+00	1	1	1	Carbamidomethylation	104724	Uncharacterized protein OS=Bombyx mori PE=4 SV=1
625	1122	tr|H9JK44|H9JK44_BOMMO	33.44	5	5	0.00E+00	2	2	2		46968	Uncharacterized protein OS=Bombyx mori PE=4 SV=1
1237	1139	tr|H9JQJ7|H9JQJ7_BOMMO	33.22	7	7	3.46E+03	1	1	1		16425	Uncharacterized protein OS=Bombyx mori GN=LOC101743376 PE=3 SV=1
669	1140	tr|H9J1K3|H9J1K3_BOMMO	33.21	4	4	2.83E+03	1	1	2		41163	Uncharacterized protein OS=Bombyx mori PE=4 SV=1
626	1127	tr|H9JU75|H9JU75_BOMMO	33.02	1	1	2.03E+03	1	1	1		50931	Uncharacterized protein OS=Bombyx mori PE=4 SV=1
568	912	tr|Q1HQC3|Q1HQC3_BOMMO	32.96	4	4	7.89E+03	1	1	1	Deamidation (NQ)	56501	Importin subunit alpha OS=Bombyx mori PE=2 SV=1
1239	1143	tr|H9IT89|H9IT89_BOMMO	32.91	3	3	2.03E+03	1	1	1		39195	Uncharacterized protein OS=Bombyx mori PE=4 SV=1
622	1019	tr|H9JN38|H9JN38_BOMMO	32.64	2	2	1.01E+03	1	1	2		64557	Uncharacterized protein OS=Bombyx mori PE=4 SV=1
485	964	tr|H9IVU1|H9IVU1_BOMMO	32.48	2	2	1.88E+03	2	2	2		203059	Uncharacterized protein OS=Bombyx mori PE=4 SV=1
712	852	tr|H9JJ33|H9JJ33_BOMMO	32.19	1	1	7.95E+03	1	1	1		177552	Uncharacterized protein OS=Bombyx mori PE=4 SV=1
823	902	tr|H9JP11|H9JP11_BOMMO	32.14	1	1	0.00E+00	1	1	1		75670	Uncharacterized protein OS=Bombyx mori PE=4 SV=1
1067	1010	tr|H9JDU2|H9JDU2_BOMMO	32.08	2	2	2.05E+03	1	1	1		69983	Uncharacterized protein OS=Bombyx mori PE=4 SV=1
821	861	tr|H9JJW5|H9JJW5_BOMMO	32.02	0	0	4.69E+02	1	1	1		259783	Uncharacterized protein OS=Bombyx mori PE=4 SV=1
675	1394	tr|H9ITX5|H9ITX5_BOMMO	31.96	1	1	5.29E+03	2	1	2		119228	Uncharacterized protein OS=Bombyx mori PE=4 SV=1
1241	1153	tr|H9J5J6|H9J5J6_BOMMO	31.94	3	3	3.56E+03	1	1	1		36756	Uncharacterized protein OS=Bombyx mori PE=4 SV=1
924	995	tr|H9JF71|H9JF71_BOMMO	31.92	1	1	1.69E+03	1	1	1	Carbamidomethylation; Oxidation (M)	136128	Uncharacterized protein OS=Bombyx mori PE=4 SV=1
1242	1154	tr|H9JPJ1|H9JPJ1_BOMMO	31.87	8	8	8.93E+03	1	1	1		14288	40S ribosomal protein S30 OS=Bombyx mori GN=692726 PE=3 SV=1
1242	1155	tr|Q5UAL2|Q5UAL2_BOMMO	31.87	8	8	8.93E+03	1	1	1		14295	40S ribosomal protein S30 OS=Bombyx mori GN=RpS30 PE=2 SV=1
1243	1156	tr|H9IV25|H9IV25_BOMMO	31.71	3	3	1.14E+04	1	1	1		32884	Nitric oxide synthase-interacting protein homolog OS=Bombyx mori GN=LOC101737494 PE=3 SV=1
456	1126	tr|H9JNW8|H9JNW8_BOMMO	31.69	1	1	1.48E+03	1	1	1		123930	Uncharacterized protein OS=Bombyx mori PE=4 SV=1
511	1035	tr|A5JPM0|A5JPM0_BOMMO	31.54	1	1	2.34E+03	1	1	1		144661	MLE protein OS=Bombyx mori PE=2 SV=1
511	1107	tr|H9JMT7|H9JMT7_BOMMO	31.54	1	1	2.34E+03	1	1	1		141477	Uncharacterized protein OS=Bombyx mori GN=100101216 PE=4 SV=1
921	950	tr|H9JXM7|H9JXM7_BOMMO	31.5	3	3	3.57E+03	1	1	1		38403	Citrate synthase OS=Bombyx mori GN=LOC101740166 PE=3 SV=1
510	1034	tr|H9JIS9|H9JIS9_BOMMO	31.37	4	4	3.49E+03	1	1	1		30990	Uncharacterized protein OS=Bombyx mori GN=732972 PE=4 SV=1
1244	1169	tr|Q1HPZ6|Q1HPZ6_BOMMO	31.29	2	2	2.62E+03	1	1	1		69314	Leukotriene A4 hydrolase OS=Bombyx mori PE=2 SV=1
1244	1170	tr|H9J3M5|H9J3M5_BOMMO	31.29	1	1	2.62E+03	1	1	1		88145	Uncharacterized protein OS=Bombyx mori GN=732953 PE=3 SV=1
670	1174	tr|Q5UAS5|Q5UAS5_BOMMO	31.18	4	4	9.15E+03	1	1	2		23358	Ribosomal protein L13A OS=Bombyx mori GN=RpL13A PE=2 SV=1
478	1186	tr|H9JWP7|H9JWP7_BOMMO	30.14	2	2	9.14E+03	1	1	2	Carbamidomethylation; Oxidation (M)	123314	Uncharacterized protein OS=Bombyx mori PE=4 SV=1
426	1239	tr|H9IYF2|H9IYF2_BOMMO	30.05	1	1	3.14E+03	1	1	1	Carbamidomethylation	127765	Uncharacterized protein OS=Bombyx mori PE=3 SV=1
915	878	tr|H9JKZ9|H9JKZ9_BOMMO	30.03	2	2	2.05E+03	1	1	1		48018	Uncharacterized protein OS=Bombyx mori GN=LOC101737122 PE=4 SV=1
1077	1146	tr|H9IS78|H9IS78_BOMMO	29.96	2	2	0.00E+00	1	1	1		63529	Uncharacterized protein OS=Bombyx mori GN=100379189 PE=3 SV=1
1077	1187	tr|D2Y4R5|D2Y4R5_BOMMO	29.96	2	2	0.00E+00	1	1	1		56485	Coatomer subunit delta OS=Bombyx mori GN=COPD PE=2 SV=1
1071	1023	tr|H9IU99|H9IU99_BOMMO	29.67	1	1	1.99E+03	1	1	1		135094	Uncharacterized protein OS=Bombyx mori GN=LOC101738508 PE=4 SV=1
825	986	tr|H9JPH1|H9JPH1_BOMMO	29.62	1	1	2.52E+03	1	1	1		64022	Uncharacterized protein OS=Bombyx mori PE=4 SV=1
1245	1201	tr|H9IV35|H9IV35_BOMMO	29.41	5	5	0.00E+00	1	1	1		38124	Uncharacterized protein OS=Bombyx mori GN=LOC101738398 PE=4 SV=1
773	885	tr|H9IYQ9|H9IYQ9_BOMMO	29.37	1	1	1.47E+03	1	1	1		74425	Uncharacterized protein OS=Bombyx mori PE=3 SV=1
773	897	tr|A0A1B4ZD97|A0A1B4ZD97_BOMMO	29.37	1	1	1.47E+03	1	1	1		74393	Calcium-binding mitochondrial carrier protein OS=Bombyx mori GN=BmMCSC PE=2 SV=1
773	1213	tr|H9JL47|H9JL47_BOMMO	29.37	2	2	1.47E+03	1	1	1		33496	Uncharacterized protein OS=Bombyx mori PE=3 SV=1
1246	1203	tr|H9JU86|H9JU86_BOMMO	29.27	5	5	7.39E+03	1	1	1		28157	Uncharacterized protein OS=Bombyx mori GN=LOC101743840 PE=4 SV=1
1247	1204	tr|H9J7L4|H9J7L4_BOMMO	29.27	5	5	7.51E+02	1	1	1	Carbamidomethylation	36952	Uncharacterized protein OS=Bombyx mori GN=LOC101737085 PE=4 SV=1
1248	1205	tr|H9J7F2|H9J7F2_BOMMO	29.23	3	3	9.69E+02	1	1	1		45276	Uncharacterized protein OS=Bombyx mori PE=3 SV=1
1249	1207	tr|Q2F6A4|Q2F6A4_BOMMO	29.15	4	4	2.57E+03	1	1	1		33303	Endothelial-monocyte activating polypeptide II OS=Bombyx mori PE=2 SV=1
732	855	tr|Q2F5N7|Q2F5N7_BOMMO	29.06	2	2	1.92E+04	1	1	1		34569	26S proteasome non-ATPase regulatory subunit 14 OS=Bombyx mori PE=2 SV=1
673	1209	tr|E2FLQ4|E2FLQ4_BOMMO	28.94	0	0	2.03E+04	1	1	2	Carbamidomethylation; Deamidation (NQ)	202534	Vitellogenin receptor OS=Bombyx mori GN=VgR PE=2 SV=1
1076	1123	tr|H9J619|H9J619_BOMMO	28.86	1	1	1.28E+03	1	1	1		186737	Uncharacterized protein OS=Bombyx mori PE=4 SV=1
684	1803	tr|H9JP74|H9JP74_BOMMO	28.77	1	1	9.46E+03	1	1	1		47280	Uncharacterized protein OS=Bombyx mori GN=LOC101744669 PE=4 SV=1
634	1469	tr|H9JCL9|H9JCL9_BOMMO	28.75	1	1	0.00E+00	1	1	1		149755	Uncharacterized protein OS=Bombyx mori GN=LOC101735914 PE=4 SV=1
713	918	tr|H9J060|H9J060_BOMMO	27.84	1	1	2.94E+02	1	1	1	Deamidation (NQ)	136464	Uncharacterized protein OS=Bombyx mori PE=4 SV=1
1250	1219	tr|H9JWK0|H9JWK0_BOMMO	27.79	4	4	4.38E+03	1	1	1		41490	Uncharacterized protein OS=Bombyx mori PE=4 SV=1
919	894	tr|H9JX54|H9JX54_BOMMO	27.38	1	1	3.84E+03	1	1	1		116036	Uncharacterized protein OS=Bombyx mori PE=3 SV=1
920	905	tr|H9JH82|H9JH82_BOMMO	27.33	1	1	1.67E+03	1	1	1		63434	Uncharacterized protein OS=Bombyx mori PE=4 SV=1
920	1166	tr|Q1HPJ9|Q1HPJ9_BOMMO	27.33	1	1	1.67E+03	1	1	1		55131	Vacuolar ATP synthase subunit H OS=Bombyx mori PE=2 SV=1
920	1167	tr|H9ITL6|H9ITL6_BOMMO	27.33	1	1	1.67E+03	1	1	1		55833	Uncharacterized protein OS=Bombyx mori GN=733031 PE=4 SV=1
1252	1226	tr|H9J5T3|H9J5T3_BOMMO	27.31	2	2	0.00E+00	1	1	1	Carbamidomethylation; Deamidation (NQ)	63100	Uncharacterized protein OS=Bombyx mori PE=4 SV=2
390	1018	tr|H9JI20|H9JI20_BOMMO	27.06	1	1	7.65E+04	1	1	3		105050	Uncharacterized protein OS=Bombyx mori PE=4 SV=1
927	1160	tr|H9JBG4|H9JBG4_BOMMO	27.02	5	5	3.04E+03	1	1	1		16465	Uncharacterized protein OS=Bombyx mori GN=LOC101739775 PE=4 SV=1
1253	1243	tr|Q1HQ34|Q1HQ34_BOMMO	27.02	11	11	2.04E+03	1	1	1		17167	H+ transporting ATP synthase delta subunit OS=Bombyx mori GN=LOC100101165 PE=2 SV=1
1254	1249	tr|H9J6U1|H9J6U1_BOMMO	26.83	3	3	9.54E+03	1	1	1		26123	Uncharacterized protein OS=Bombyx mori PE=4 SV=1
922	977	tr|A5JTL8|A5JTL8_BOMMO	26.66	2	2	1.12E+03	1	1	1		43934	Pyruvate dehydrogenase E1 component subunit alpha OS=Bombyx mori GN=l(b002) PE=2 SV=1
733	887	tr|H9JK40|H9JK40_BOMMO	26.56	0	0	1.96E+03	1	1	1		211870	Uncharacterized protein OS=Bombyx mori PE=4 SV=1
1083	1255	tr|H9JDE2|H9JDE2_BOMMO	26.48	1	1	3.91E+03	1	1	1		195934	Uncharacterized protein OS=Bombyx mori PE=4 SV=1
628	1232	tr|H9JS96|H9JS96_BOMMO	26.45	3	3	5.45E+03	1	1	1		30934	Uncharacterized protein OS=Bombyx mori PE=4 SV=1
1257	1306	tr|H9J780|H9J780_BOMMO	26.42	12	12	3.38E+03	1	1	1		21373	Uncharacterized protein OS=Bombyx mori GN=LOC101745690 PE=4 SV=1
1258	1308	tr|H9IYT8|H9IYT8_BOMMO	26.16	9	9	0.00E+00	1	1	1	Carbamidomethylation	14264	Uncharacterized protein OS=Bombyx mori PE=4 SV=1
1089	1295	tr|D9N4J4|D9N4J4_BOMMO	26	1	1	1.03E+03	1	1	1		98909	Tudor staphylococcus/micrococcal nuclease OS=Bombyx mori GN=Tudor-SN PE=2 SV=1
1080	1224	tr|H9J4X8|H9J4X8_BOMMO	25.96	1	1	5.98E+03	1	1	1		111143	Uncharacterized protein OS=Bombyx mori PE=4 SV=1
1261	1320	tr|H9JUA8|H9JUA8_BOMMO	25.61	3	3	6.27E+02	1	1	1		38828	Uncharacterized protein OS=Bombyx mori PE=4 SV=1
1081	1234	tr|H9JTJ7|H9JTJ7_BOMMO	25.42	7	7	6.78E+03	1	1	1		18712	Uncharacterized protein OS=Bombyx mori GN=692829 PE=4 SV=1
1082	1247	tr|H9JIQ8|H9JIQ8_BOMMO	25.19	2	2	1.86E+03	1	1	1		71702	Uncharacterized protein OS=Bombyx mori GN=LOC101740584 PE=4 SV=1
1262	1327	tr|H9JY28|H9JY28_BOMMO	25.09	3	3	1.57E+03	1	1	1		38280	Uncharacterized protein OS=Bombyx mori PE=4 SV=1
691	898	tr|H9J2F3|H9J2F3_BOMMO	25.03	0	0	5.23E+03	1	1	1	Carbamidomethylation	375708	Uncharacterized protein OS=Bombyx mori PE=4 SV=1
1264	1329	tr|H9J4D7|H9J4D7_BOMMO	24.91	3	3	4.09E+03	1	1	1		31318	Proteasome subunit beta type OS=Bombyx mori GN=LOC101740220 PE=3 SV=1
774	896	tr|H9IXY0|H9IXY0_BOMMO	24.86	2	2	1.03E+04	1	1	1		49373	Uncharacterized protein OS=Bombyx mori PE=4 SV=2
1265	1332	tr|D7F176|D7F176_BOMMO	24.7	1	1	6.16E+03	1	1	1		123399	Endonuclease-reverse transcriptase OS=Bombyx mori PE=4 SV=1
1078	1215	tr|H9IWY3|H9IWY3_BOMMO	24.56	3	3	3.62E+03	1	1	1		32666	Uncharacterized protein OS=Bombyx mori PE=4 SV=1
928	1172	tr|Q2F674|Q2F674_BOMMO	24.53	3	3	2.95E+03	1	1	1		29305	Mitochondrial transcription factor A OS=Bombyx mori PE=2 SV=2
1091	1336	tr|H9J8Y8|H9J8Y8_BOMMO	24.53	1	1	2.08E+03	1	1	1		194688	Uncharacterized protein OS=Bombyx mori PE=4 SV=1
1085	1267	tr|H9JXY5|H9JXY5_BOMMO	23.95	2	2	1.62E+02	1	1	1		44701	Uncharacterized protein OS=Bombyx mori GN=LOC101741915 PE=4 SV=1
1266	1378	tr|H9JRP4|H9JRP4_BOMMO	23.94	2	2	4.82E+03	1	1	1		50925	Uncharacterized protein OS=Bombyx mori GN=LOC101738387 PE=4 SV=1
1267	1379	tr|H9J7F7|H9J7F7_BOMMO	23.78	1	1	1.06E+03	1	1	1		138733	Uncharacterized protein OS=Bombyx mori PE=4 SV=1
1268	1381	tr|H9IYL2|H9IYL2_BOMMO	23.7	3	3	1.53E+03	1	1	1		53235	Uncharacterized protein OS=Bombyx mori PE=3 SV=2
1269	1382	tr|H9J7P5|H9J7P5_BOMMO	23.68	4	4	1.10E+03	1	1	1		29536	Inositol-1-monophosphatase OS=Bombyx mori GN=LOC101736504 PE=3 SV=1
933	1290	tr|H9IZP7|H9IZP7_BOMMO	23.37	1	1	1.78E+03	1	1	1		82444	Uncharacterized protein OS=Bombyx mori PE=4 SV=1
1090	1334	tr|H9JMM5|H9JMM5_BOMMO	23.34	4	4	1.14E+03	1	1	1		25052	Uncharacterized protein OS=Bombyx mori PE=4 SV=1
939	1374	tr|H9JDY3|H9JDY3_BOMMO	23.25	1	1	2.40E+02	1	1	1	Deamidation (NQ)	151525	Uncharacterized protein OS=Bombyx mori PE=4 SV=1
935	1318	tr|H9IX20|H9IX20_BOMMO	23.21	2	2	3.14E+03	1	1	1		55909	Uncharacterized protein OS=Bombyx mori GN=LOC101742623 PE=4 SV=1
827	1022	tr|H9JSI1|H9JSI1_BOMMO	23.17	2	2	2.71E+03	1	1	1		46541	Uncharacterized protein OS=Bombyx mori GN=692442 PE=4 SV=1
934	1298	tr|H9JNT2|H9JNT2_BOMMO	23.12	1	1	3.25E+03	1	1	1		74272	Uncharacterized protein OS=Bombyx mori PE=4 SV=1
1270	1464	tr|H9IZU8|H9IZU8_BOMMO	23	2	2	0.00E+00	1	1	1	Deamidation (NQ); Oxidation (M)	76533	Uncharacterized protein OS=Bombyx mori PE=3 SV=1
1092	1425	tr|H9JGP2|H9JGP2_BOMMO	22.81	1	1	6.69E+03	1	1	1		49344	tRNA pseudouridine synthase OS=Bombyx mori PE=3 SV=1
1098	1508	tr|H9J518|H9J518_BOMMO	22.75	2	2	3.96E+03	1	1	1		71470	Uncharacterized protein OS=Bombyx mori GN=101745417 PE=4 SV=1
1098	1509	tr|A0A1Q0AL85|A0A1Q0AL85_BOMMO	22.75	2	2	3.96E+03	1	1	1		77511	Homeostasis protein OS=Bombyx mori GN=IHoP PE=2 SV=1
931	1387	tr|H9JCJ6|H9JCJ6_BOMMO	22.69	2	2	1.26E+03	1	1	1		31559	Uncharacterized protein OS=Bombyx mori GN=LOC101736528 PE=3 SV=1
1104	1540	tr|H9JND9|H9JND9_BOMMO	22.37	1	1	7.96E+03	1	1	1	Deamidation (NQ)	90967	Uncharacterized protein OS=Bombyx mori GN=101735303 PE=4 SV=1
1273	1611	tr|H9J0Q7|H9J0Q7_BOMMO	22.26	4	4	5.10E+03	1	1	1		40210	Uncharacterized protein OS=Bombyx mori PE=4 SV=1
638	1617	tr|H9J6W8|H9J6W8_BOMMO	22.2	6	6	3.53E+04	1	1	1		16866	Uncharacterized protein OS=Bombyx mori PE=4 SV=1
680	1619	tr|H9JQF0|H9JQF0_BOMMO	22.19	5	5	1.81E+03	1	1	2		22414	Uncharacterized protein OS=Bombyx mori GN=101746868 PE=4 SV=1
1095	1491	tr|H9JFU4|H9JFU4_BOMMO	22.07	1	1	0.00E+00	1	1	1		55423	Uncharacterized protein OS=Bombyx mori GN=LOC101746527 PE=4 SV=1
944	1441	tr|H9JR72|H9JR72_BOMMO	21.88	7	7	7.65E+03	1	1	1		11189	Uncharacterized protein OS=Bombyx mori GN=LOC101745352 PE=3 SV=1
1097	1505	tr|Q2F640|Q2F640_BOMMO	21.88	2	2	3.92E+03	1	1	1		46129	Ubiquinol-cytochrome c reductase core protein II OS=Bombyx mori GN=Uqcrc2 PE=2 SV=1
714	1180	tr|H9J713|H9J713_BOMMO	21.76	1	1	3.37E+03	1	1	1		166911	Uncharacterized protein OS=Bombyx mori PE=4 SV=1
640	1677	tr|H9JUE9|H9JUE9_BOMMO	21.75	1	1	0.00E+00	1	1	1	Oxidation (M)	54258	Uncharacterized protein OS=Bombyx mori PE=4 SV=1
776	1189	tr|H9IVA2|H9IVA2_BOMMO	21.74	1	1	0.00E+00	1	1	1	Deamidation (NQ)	144525	Uncharacterized protein OS=Bombyx mori PE=4 SV=1
938	1371	tr|D7F163|D7F163_BOMMO	21.73	1	1	4.79E+03	1	1	1	Carbamidomethylation	113930	Endonuclease-reverse transcriptase OS=Bombyx mori PE=4 SV=1
1093	1428	tr|H9JSF4|H9JSF4_BOMMO	21.7	2	2	1.25E+04	1	1	1	Deamidation (NQ)	136838	Uncharacterized protein OS=Bombyx mori PE=4 SV=1
838	1331	tr|H9IVR5|H9IVR5_BOMMO	21.69	0	0	2.27E+03	1	1	1		183984	Uncharacterized protein OS=Bombyx mori PE=4 SV=1
1102	1528	tr|H9JBB4|H9JBB4_BOMMO	21.59	2	2	1.03E+03	1	1	1		115453	Uncharacterized protein OS=Bombyx mori GN=100144600 PE=3 SV=1
1102	1708	tr|A1E129|A1E129_BOMMO	21.59	2	2	1.03E+03	1	1	1		108128	Kinesin-like protein OS=Bombyx mori PE=3 SV=2
682	1715	tr|H9JM47|H9JM47_BOMMO	21.48	2	2	6.47E+04	1	1	1	Oxidation (M)	72849	Uncharacterized protein OS=Bombyx mori PE=4 SV=1
1278	1717	tr|H9JTM6|H9JTM6_BOMMO	21.45	5	5	0.00E+00	1	1	1		28729	Uncharacterized protein OS=Bombyx mori PE=3 SV=1
1280	1733	tr|H9JHA3|H9JHA3_BOMMO	21.22	3	3	8.28E+03	1	1	1		45176	Uncharacterized protein OS=Bombyx mori GN=LOC101745440 PE=4 SV=1
1281	1734	tr|H9JEC5|H9JEC5_BOMMO	21.21	8	8	1.93E+03	1	1	1	Deamidation (NQ)	20912	Uncharacterized protein OS=Bombyx mori PE=4 SV=1
1282	1744	tr|Q5UAL4|Q5UAL4_BOMMO	21.12	14	14	3.53E+03	1	1	1		7318	Ribosomal protein S28 OS=Bombyx mori GN=RpS28 PE=2 SV=1
1282	1745	Q6PS50|RS28_BOMMO	21.12	14	14	3.53E+03	1	1	1		7318	40S ribosomal protein S28 OS=Bombyx mori GN=RpS28 PE=3 SV=1
1283	1752	tr|H9JE32|H9JE32_BOMMO	21.05	3	3	0.00E+00	1	1	1		30122	Uncharacterized protein OS=Bombyx mori PE=4 SV=1
1284	1757	tr|H9J759|H9J759_BOMMO	21.01	1	1	8.43E+03	1	1	1	Deamidation (NQ)	129444	Uncharacterized protein OS=Bombyx mori PE=4 SV=1
1286	1777	tr|H9JQM7|H9JQM7_BOMMO	20.71	3	3	0.00E+00	1	1	1		42980	Uncharacterized protein OS=Bombyx mori PE=4 SV=1
1287	1782	tr|H9IW91|H9IW91_BOMMO	20.67	2	2	5.27E+03	1	1	1	Oxidation (M)	102368	Uncharacterized protein OS=Bombyx mori PE=4 SV=1
835	1276	tr|H9IXU1|H9IXU1_BOMMO	20.64	1	1	7.60E+02	1	1	1		93448	Anion exchange protein OS=Bombyx mori PE=3 SV=1
950	1511	tr|H9JUT4|H9JUT4_BOMMO	20.6	0	0	8.98E+02	1	1	1		368744	Uncharacterized protein OS=Bombyx mori PE=4 SV=1
1108	1616	tr|H9J5M8|H9J5M8_BOMMO	20.59	2	2	0.00E+00	1	1	1		54130	Uncharacterized protein OS=Bombyx mori GN=LOC101743302 PE=4 SV=1
491	1312	tr|A1E130|A1E130_BOMMO	20.58	2	2	1.33E+04	1	1	2	Deamidation (NQ)	70859	Kinesin-like protein 14A OS=Bombyx mori PE=3 SV=1
491	1313	tr|H9JAK0|H9JAK0_BOMMO	20.58	2	2	1.33E+04	1	1	2	Deamidation (NQ)	70877	Uncharacterized protein OS=Bombyx mori GN=100145908 PE=3 SV=1
1290	1798	tr|H9JID5|H9JID5_BOMMO	20.52	1	1	1.03E+03	1	1	1	Deamidation (NQ)	74120	Uncharacterized protein OS=Bombyx mori PE=4 SV=1
1289	1797	tr|Q1HQ80|Q1HQ80_BOMMO	20.51	3	3	2.73E+03	1	1	1		52804	NADH dehydrogenase-ubiquinone Fe-S protein 2 OS=Bombyx mori PE=2 SV=1
738	1238	tr|H9J6M6|H9J6M6_BOMMO	20.5	1	1	1.07E+03	1	1	1		140596	Uncharacterized protein OS=Bombyx mori PE=4 SV=1
1106	1591	tr|H9IU37|H9IU37_BOMMO	20.49	3	3	0.00E+00	1	1	1		62893	Uncharacterized protein OS=Bombyx mori PE=4 SV=1
830	1212	tr|B5BRC2|B5BRC2_BOMMO	20.45	2	2	2.71E+03	1	1	1	Deamidation (NQ)	66440	Stromal interaction molecule 1 OS=Bombyx mori GN=STIM1 PE=2 SV=1
830	1240	tr|H9JIA5|H9JIA5_BOMMO	20.45	3	3	2.71E+03	1	1	1	Deamidation (NQ)	33795	Uncharacterized protein OS=Bombyx mori GN=100188967 PE=4 SV=1
1296	1857	tr|H9JYJ2|H9JYJ2_BOMMO	20.42	1	1	3.84E+03	1	1	1	Pyro-glu from Q	94917	Uncharacterized protein OS=Bombyx mori PE=4 SV=2
1291	1814	tr|H9JI75|H9JI75_BOMMO	20.3	1	1	1.29E+04	1	1	1	Deamidation (NQ)	150235	Uncharacterized protein OS=Bombyx mori PE=4 SV=1
577	1347	tr|H9JGB3|H9JGB3_BOMMO	20.28	2	2	6.19E+03	1	1	1		94640	Uncharacterized protein OS=Bombyx mori PE=4 SV=1
1115	1833	tr|H9IUW8|H9IUW8_BOMMO	20.18	1	1	7.66E+03	1	1	1		133629	Uncharacterized protein OS=Bombyx mori PE=4 SV=1
1293	1826	tr|H9JK30|H9JK30_BOMMO	20.18	1	1	2.11E+03	1	1	1		128796	Uncharacterized protein OS=Bombyx mori PE=4 SV=1
1099	1513	tr|H9J978|H9J978_BOMMO	20.17	4	4	3.08E+03	1	1	1		33955	Uncharacterized protein OS=Bombyx mori PE=4 SV=1
1294	1837	tr|H9JER3|H9JER3_BOMMO	20.1	2	2	0.00E+00	1	1	1		55582	5-aminolevulinate synthase OS=Bombyx mori GN=LOC101738292 PE=3 SV=1
1297	1876	tr|H9JE35|H9JE35_BOMMO	20.04	4	4	8.37E+03	1	1	1	Carbamidomethylation	60876	Uncharacterized protein OS=Bombyx mori GN=LOC101744231 PE=4 SV=1
