# Supplementary material for: Potential Proteins Interactions with Bombyx mori Nucleopolyhedrovirus Revealed by Co-Immunoprecipitation
Source: Insects. 2022 Jun 24;13(7):575. doi: 10.3390/insects13070575 (PMC9324236; doi:10.3390/insects13070575)
Supplement: Supplementary file 1 [file insects-13-00575-s001.zip › Table S2 protein data of silkworms.csv]

Protein Group	Protein ID	Accession	-10lgP	Coverage (%)	Coverage (%) cGP64	Area cGP64	#Peptides	#Unique	#Spec cGP64	PTM	Avg. Mass	Description
8	17	H9JXG1|H9JXG1_BOMMO	418.36	58	58	9.72E+05	67	12	178	Oxidation (M); Pyro-glu from Q	123631	Uncharacterized protein OS=Bombyx mori PE=4 SV=2
27	28	H9J565|H9J565_BOMMO	400.61	40	40	2.95E+06	65	65	120	Carbamidomethylation; Acetylation (Protein N-term); Deamidation (NQ); Oxidation (M); Pyro-glu from Q	228054	Uncharacterized protein OS=Bombyx mori PE=4 SV=1
15	11	B5M9A2|B5M9A2_BOMMO	394.53	62	62	5.04E+05	53	8	148	Oxidation (M); Pyro-glu from Q	96139	Myosin heavy chain (Fragment) OS=Bombyx mori PE=2 SV=1
13	6	Q1HPP4|Q1HPP4_BOMMO	387.55	74	74	8.01E+06	51	50	152	Carbamidomethylation; Deamidation (NQ); Oxidation (M); Pyro-glu from Q	83452	Arylphorin OS=Bombyx mori GN=Sp2 PE=1 SV=1
4	4	Q8T8B3|Q8T8B3_BOMMO	374.53	79	79	8.46E+04	34	2	195	Carbamidomethylation; Deamidation (NQ); Oxidation (M); Pyro-glu from E	50296	Tubulin beta chain OS=Bombyx mori GN=bmtub1 PE=2 SV=1
2	10	sp|P09179|SSP1_BOMMO	373.64	67	67	9.62E+06	53	53	216	Carbamidomethylation; Deamidation (NQ); Oxidation (M); Pyro-glu from Q	87242	Sex-specific storage-protein 1 OS=Bombyx mori GN=SP1 PE=2 SV=1
1	48	H9JWN1|H9JWN1_BOMMO	372.57	75	75	1.24E+05	36	1	223	Carbamidomethylation; Acetylation (Protein N-term); Deamidation (NQ); Oxidation (M); Pyro-glu from E	41777	Actin muscle-type A1 OS=Bombyx mori GN=A3 PE=3 SV=1
19	30	G1UIS8|G1UIS8_BOMMO	369.94	31	31	9.49E+04	84	2	128	Carbamidomethylation; Deamidation (NQ); Oxidation (M); Pyro-glu from Q	369197	Apolipophorin protein OS=Bombyx mori GN=I PE=2 SV=1
7	18	Q8N0P2|Q8N0P2_BOMMO	367.99	56	56	4.23E+06	38	29	180	Carbamidomethylation; Deamidation (NQ); Oxidation (M); Pyro-glu from Q	71176	Heat shock cognate protein OS=Bombyx mori GN=BmHSC70-4 PE=2 SV=1
3	79	sp|P07836|ACT1_BOMMO	366.96	70	70	1.69E+04	35	2	207	Carbamidomethylation; Deamidation (NQ); Oxidation (M); Pyro-glu from E	41876	Actin muscle-type A1 OS=Bombyx mori PE=3 SV=1
9	34	H9JV50|H9JV50_BOMMO	364.29	79	79	2.68E+06	34	9	175	Carbamidomethylation; Deamidation (NQ); Oxidation (M); Pyro-glu from Q	49951	Tubulin alpha chain OS=Bombyx mori GN=Tua1 PE=3 SV=1
17	8	H9JQN8|H9JQN8_BOMMO	362.21	70	70	5.19E+06	35	35	143	Deamidation (NQ); Oxidation (M); Pyro-glu from Q	55585	Protein disulfide-isomerase OS=Bombyx mori GN=692673 PE=3 SV=1
30	29	H9JUX9|H9JUX9_BOMMO	361.86	36	36	7.01E+04	78	7	110	Carbamidomethylation; Oxidation (M); Pyro-glu from Q	290287	Uncharacterized protein OS=Bombyx mori PE=4 SV=1
6	49	S5MI94|S5MI94_BOMMO	358.25	74	74	8.18E+05	34	1	179	Carbamidomethylation; Acetylation (Protein N-term); Deamidation (NQ); Oxidation (M); Pyro-glu from Q	41850	Actin-4 OS=Bombyx mori PE=2 SV=1
40	32	H9JEK1|H9JEK1_BOMMO	354.24	28	28	1.21E+06	52	52	78	Carbamidomethylation; Acetylation (Protein N-term); Deamidation (NQ); Oxidation (M); Pyro-glu from Q	280043	Uncharacterized protein OS=Bombyx mori PE=4 SV=1
31	14	sp|Q1HPK6|EF2_BOMMO	353.14	58	58	2.82E+06	43	43	115	Carbamidomethylation; Oxidation (M); Pyro-glu from Q	94784	Translation elongation factor 2 OS=Bombyx mori GN=tef2 PE=1 SV=1
31	15	F8SKB6|F8SKB6_BOMMO	353.14	58	58	2.82E+06	43	43	115	Carbamidomethylation; Oxidation (M); Pyro-glu from Q	94784	Elongation factor 2 OS=Bombyx mori PE=2 SV=1
23	21	G9I6Y1|G9I6Y1_BOMMO	345.16	52	52	5.97E+05	37	1	128	Carbamidomethylation; Oxidation (M); Pyro-glu from Q	82852	Arylphorin OS=Bombyx mori PE=2 SV=1
37	46	H9ITP2|H9ITP2_BOMMO	344.57	17	17	9.55E+05	64	64	80	Carbamidomethylation; Oxidation (M); Pyro-glu from Q	544292	Uncharacterized protein OS=Bombyx mori GN=Kettin PE=4 SV=1
32	23	sp|Q9BLC5|HSP83_BOMMO	344.56	52	52	2.91E+06	39	38	115	Carbamidomethylation; Deamidation (NQ); Oxidation (M)	82422	Heat shock protein 83 OS=Bombyx mori GN=Hsp83 PE=1 SV=1
24	22	H9JHM9|H9JHM9_BOMMO	342.74	51	51	4.35E+03	37	1	124	Carbamidomethylation; Oxidation (M); Pyro-glu from Q	82809	Silkworm storage protein OS=Bombyx mori GN=100862800 PE=1 SV=1
44	25	B5M9A1|B5M9A1_BOMMO	341.65	47	47	1.15E+05	34	1	64	Carbamidomethylation; Deamidation (NQ); Oxidation (M); Pyro-glu from Q	91161	Myosin heavy chain (Fragment) OS=Bombyx mori PE=2 SV=1
16	148	H9IZ57|H9IZ57_BOMMO	337.73	53	53	2.77E+04	26	1	144	Carbamidomethylation; Deamidation (NQ); Oxidation (M); Pyro-glu from Q	49948	Tubulin alpha chain OS=Bombyx mori GN=Tua2 PE=3 SV=1
16	149	Q8T8B5|Q8T8B5_BOMMO	337.73	53	53	2.77E+04	26	1	144	Carbamidomethylation; Deamidation (NQ); Oxidation (M); Pyro-glu from Q	50080	Tubulin alpha chain OS=Bombyx mori GN=bmtua2 PE=2 SV=1
51	9	Q2F645|Q2F645_BOMMO	337.61	67	67	2.45E+06	26	26	60	Carbamidomethylation; Deamidation (NQ); Oxidation (M); Pyro-glu from Q	67384	Transketolase OS=Bombyx mori PE=2 SV=1
21	80	S5M0W2|S5M0W2_BOMMO	337.47	70	70	2.82E+04	28	1	131	Carbamidomethylation; Acetylation (Protein N-term); Deamidation (NQ); Oxidation (M); Pyro-glu from Q	41762	Actin-4 OS=Bombyx mori PE=2 SV=1
33	134	H9J1Q5|H9J1Q5_BOMMO	334.99	52	52	1.62E+04	23	1	114	Carbamidomethylation; Deamidation (NQ); Oxidation (M); Pyro-glu from E	49057	Tubulin beta chain OS=Bombyx mori PE=3 SV=1
33	135	Q8T8B0|Q8T8B0_BOMMO	334.99	51	51	1.62E+04	23	1	114	Carbamidomethylation; Deamidation (NQ); Oxidation (M); Pyro-glu from E	49814	Tubulin beta chain OS=Bombyx mori GN=bmtub4 PE=2 SV=1
22	105	H9J271|H9J271_BOMMO	334.15	63	63	6.67E+06	22	22	131	Carbamidomethylation; Deamidation (NQ); Oxidation (M); Pyro-glu from Q	50388	Elongation factor 1-alpha OS=Bombyx mori GN=EF1a PE=2 SV=1
12	129	sp|P07837|ACT2_BOMMO	331.97	61	61	1.36E+05	29	1	152	Carbamidomethylation; Deamidation (NQ); Oxidation (M)	41803	Actin muscle-type A2 OS=Bombyx mori PE=3 SV=1
35	20	F8UN44|F8UN44_BOMMO	331.11	49	49	2.09E+06	30	24	105	Deamidation (NQ); Oxidation (M)	72746	Heat shock protein 70-3 OS=Bombyx mori GN=HSP70 PE=2 SV=1
20	182	H9J4G0|H9J4G0_BOMMO	328.05	46	46	1.04E+07	26	19	132	Carbamidomethylation; Deamidation (NQ); Oxidation (M); Pyro-glu from Q	43773	Uncharacterized protein OS=Bombyx mori GN=101735904 PE=4 SV=1
20	187	H9B436|H9B436_BOMMO	328.05	69	69	1.04E+07	26	19	132	Carbamidomethylation; Deamidation (NQ); Oxidation (M); Pyro-glu from Q	29510	30K protein 3 OS=Bombyx mori PE=2 SV=1
41	31	H9JXG0|H9JXG0_BOMMO	327.6	33	33	6.97E+04	30	2	72	Carbamidomethylation; Deamidation (NQ); Oxidation (M); Pyro-glu from Q	134838	Uncharacterized protein OS=Bombyx mori PE=3 SV=1
47	37	H9JTY5|H9JTY5_BOMMO	324.27	53	53	2.11E+06	29	29	62	Carbamidomethylation; Oxidation (M)	69293	Uncharacterized protein OS=Bombyx mori GN=LOC101741674 PE=3 SV=1
39	1	Q1HPT1|Q1HPT1_BOMMO	324.23	73	73	3.46E+06	27	27	78	Deamidation (NQ); Oxidation (M); Pyro-glu from E	54988	ATP synthase subunit beta OS=Bombyx mori GN=Atpsyn-beta PE=2 SV=1
39	2	Q1HPT0|Q1HPT0_BOMMO	324.23	73	73	3.46E+06	27	27	78	Deamidation (NQ); Oxidation (M); Pyro-glu from E	54836	ATP synthase subunit beta OS=Bombyx mori PE=2 SV=1
36	102	Q2F5T5|Q2F5T5_BOMMO	320.38	59	59	4.04E+06	30	30	85	Carbamidomethylation; Acetylation (Protein N-term); Oxidation (M); Pyro-glu from E	39991	Arginine kinase OS=Bombyx mori GN=AK PE=2 SV=1
38	36	Q2F5T3|Q2F5T3_BOMMO	319.38	50	50	2.36E+06	22	22	81	Carbamidomethylation; Oxidation (M); Pyro-glu from Q	59658	ATP synthase subunit alpha OS=Bombyx mori GN=LOC692926 PE=2 SV=1
58	33	H9JYC5|H9JYC5_BOMMO	313.83	19	19	7.86E+05	37	37	46	Carbamidomethylation; Deamidation (NQ)	339457	Uncharacterized protein OS=Bombyx mori PE=4 SV=1
69	89	Q1HPM7|Q1HPM7_BOMMO	311.47	64	64	1.42E+06	21	21	44	Carbamidomethylation; Deamidation (NQ); Oxidation (M); Pyro-glu from E	55850	Mitochondrial aldehyde dehydrogenase OS=Bombyx mori PE=2 SV=1
77	19	H9J609|H9J609_BOMMO	309.17	49	49	1.07E+06	25	25	39	Carbamidomethylation; Acetylation (Protein N-term); Deamidation (NQ); Oxidation (M)	100176	Uncharacterized protein OS=Bombyx mori GN=LOC101743494 PE=3 SV=1
11	184	E5EVW2|E5EVW2_BOMMO	306.53	71	71	4.98E+06	24	13	151	Carbamidomethylation; Deamidation (NQ); Oxidation (M)	29392	30K protein 2 OS=Bombyx mori GN=LOC101735447 PE=1 SV=1
79	106	Q68AP5|Q68AP5_BOMMO	305.4	53	53	1.33E+06	25	25	38	Carbamidomethylation; Acetylation (Protein N-term); Oxidation (M)	56899	Catalase OS=Bombyx mori GN=CAT PE=2 SV=1
79	107	H9ITX1|H9ITX1_BOMMO	305.4	53	53	1.33E+06	25	25	38	Carbamidomethylation; Acetylation (Protein N-term); Oxidation (M)	56920	Catalase OS=Bombyx mori GN=692456 PE=3 SV=1
43	130	WangX	302.77	44	44	2.48E+06	22	22	75	Carbamidomethylation; Deamidation (NQ); Oxidation (M); Pyro-glu from Q	60588	WangX
52	188	H9JHV8|H9JHV8_BOMMO	301.95	21	21	2.21E+06	18	17	56	Carbamidomethylation; Oxidation (M); Pyro-glu from Q	99354	Uncharacterized protein OS=Bombyx mori GN=GSTs1 PE=4 SV=1
53	173	H9JRZ9|H9JRZ9_BOMMO	298.9	57	57	2.13E+06	18	18	55	Carbamidomethylation; Deamidation (NQ); Oxidation (M)	46581	Uncharacterized protein OS=Bombyx mori PE=3 SV=1
49	121	Q1EPM0|Q1EPM0_BOMMO	298.76	78	78	2.49E+06	19	18	55	Carbamidomethylation; Deamidation (NQ); Oxidation (M)	35428	Glyceraldehyde-3-phosphate dehydrogenase OS=Bombyx mori GN=BmGAPDH PE=2 SV=1
71	77	H9JCV2|H9JCV2_BOMMO	297.12	52	52	1.03E+06	21	21	44	Carbamidomethylation; Deamidation (NQ); Oxidation (M)	61060	Uncharacterized protein OS=Bombyx mori GN=LOC101741707 PE=3 SV=1
76	140	H9JU51|H9JU51_BOMMO	295.13	73	73	1.18E+06	22	22	44	Carbamidomethylation; Deamidation (NQ); Oxidation (M)	35277	Malate dehydrogenase OS=Bombyx mori GN=LOC101736985 PE=3 SV=1
45	144	Q1HPN7|Q1HPN7_BOMMO	295.08	65	65	2.14E+06	18	17	62	Carbamidomethylation; Acetylation (Protein N-term); Deamidation (NQ); Oxidation (M)	39653	Fructose-bisphosphate aldolase OS=Bombyx mori GN=LOC778467 PE=2 SV=1
55	145	H9JKS9|H9JKS9_BOMMO	293.56	67	67	1.40E+05	22	2	52	Carbamidomethylation; Oxidation (M); Pyro-glu from Q	35916	Annexin OS=Bombyx mori GN=AnnIX PE=3 SV=1
55	146	Q9NL61|Q9NL61_BOMMO	293.56	67	67	1.40E+05	22	2	52	Carbamidomethylation; Oxidation (M); Pyro-glu from Q	35886	Annexin OS=Bombyx mori PE=2 SV=1
56	164	Q9NL59|Q9NL59_BOMMO	290.75	65	65	7.32E+03	21	1	51	Carbamidomethylation; Oxidation (M); Pyro-glu from Q	35749	Annexin OS=Bombyx mori PE=2 SV=1
59	112	H9J7K1|H9J7K1_BOMMO	286.84	64	64	1.64E+06	20	20	50	Deamidation (NQ); Oxidation (M)	47054	Uncharacterized protein OS=Bombyx mori GN=100037426 PE=3 SV=1
25	231	C7A8A3|C7A8A3_BOMMO	286.35	68	68	2.40E+04	16	1	119	Carbamidomethylation; Deamidation (NQ); Oxidation (M)	29403	Low molecular mass 30 kDa lipoprotein 19G1 OS=Bombyx mori PE=2 SV=1
60	69	H9J4V7|H9J4V7_BOMMO	285.53	7	7	4.22E+05	37	37	43	Carbamidomethylation	789046	Uncharacterized protein OS=Bombyx mori PE=4 SV=1
68	358	Q1HPM4|Q1HPM4_BOMMO	281.72	70	70	1.24E+06	15	15	45	Carbamidomethylation; Oxidation (M)	20132	Transgelin OS=Bombyx mori GN=LOC733016 PE=2 SV=1
89	216	Q5UAU1|Q5UAU1_BOMMO	278.73	65	65	1.21E+06	13	13	33	Carbamidomethylation; Pyro-glu from Q	34189	60S acidic ribosomal protein P0 OS=Bombyx mori GN=RpP0 PE=2 SV=1
93	100	H9IYX7|H9IYX7_BOMMO	278.64	44	44	6.50E+05	20	20	32	Carbamidomethylation; Oxidation (M)	63876	Uncharacterized protein OS=Bombyx mori PE=3 SV=1
67	71	Q2F681|Q2F681_BOMMO	277.54	57	57	7.89E+05	18	17	44	Carbamidomethylation; Oxidation (M); Pyro-glu from Q	46176	Isocitrate dehydrogenase [NADP] OS=Bombyx mori PE=2 SV=1
65	117	Q587N4|Q587N4_BOMMO	277.08	47	47	1.02E+06	19	19	45	Carbamidomethylation	55103	Protein disulfide-isomerase OS=Bombyx mori GN=erp57 PE=2 SV=1
75	245	H9JED2|H9JED2_BOMMO	276.88	54	54	6.78E+05	15	15	42	Carbamidomethylation	34066	60S ribosomal protein L5 OS=Bombyx mori GN=RpL5 PE=3 SV=1
75	246	sp|O76190|RL5_BOMMO	276.88	54	54	6.78E+05	15	15	42	Carbamidomethylation	34379	60S ribosomal protein L5 OS=Bombyx mori GN=RpL5 PE=2 SV=1
66	42	Q2V0H5|Q2V0H5_BOMMO	275.45	48	48	1.03E+06	28	28	45	Carbamidomethylation; Acetylation (Protein N-term); Oxidation (M)	89153	Transitional endoplasmic reticulum ATPase TER94 OS=Bombyx mori GN=ter94 PE=2 SV=1
99	125	Q2F5Y9|Q2F5Y9_BOMMO	275.17	52	52	7.24E+05	16	15	29	Carbamidomethylation	52761	Mitochondrial aldehyde dehydrogenase OS=Bombyx mori GN=LOC692889 PE=2 SV=1
61	40	D9N4J4|D9N4J4_BOMMO	275.08	42	42	7.68E+05	29	29	48	Carbamidomethylation; Oxidation (M)	98909	Tudor staphylococcus/micrococcal nuclease OS=Bombyx mori GN=Tudor-SN PE=2 SV=1
62	67	C7AQP4|C7AQP4_BOMMO	272.37	26	26	1.05E+06	22	21	46	Carbamidomethylation; Oxidation (M)	112654	Calcium-transporting ATPase OS=Bombyx mori PE=2 SV=1
64	68	B7XFU6|B7XFU6_BOMMO	272.35	30	30	7.25E+05	36	36	47	Carbamidomethylation; Acetylation (Protein N-term); Oxidation (M)	191990	Clathrin heavy chain OS=Bombyx mori GN=Chc PE=2 SV=1
83	88	Q2F5L3|Q2F5L3_BOMMO	266.9	65	65	8.46E+05	23	23	37	Carbamidomethylation; Oxidation (M)	51221	Serine hydroxymethyltransferase OS=Bombyx mori GN=LOC692975 PE=2 SV=1
102	269	H9JY28|H9JY28_BOMMO	266.78	42	42	7.18E+05	12	12	30	Carbamidomethylation; Oxidation (M)	38280	Uncharacterized protein OS=Bombyx mori PE=4 SV=1
107	104	H9U396|H9U396_BOMMO	266.48	31	31	4.89E+05	20	19	29		91674	Endoplasmin-like protein OS=Bombyx mori PE=2 SV=1
87	141	A7BEX9|A7BEX9_BOMMO	266.28	58	58	1.41E+06	17	17	32	Carbamidomethylation; Deamidation (NQ)	48164	Imaginal disk growth factor OS=Bombyx mori GN=IDGF PE=2 SV=1
46	230	Q8T8B1|Q8T8B1_BOMMO	266.01	33	33	1.01E+04	14	1	66	Carbamidomethylation; Oxidation (M)	51354	Tubulin beta chain OS=Bombyx mori GN=bmtub3 PE=2 SV=1
101	207	H9IT40|H9IT40_BOMMO	266	65	65	7.01E+05	15	15	30	Carbamidomethylation; Oxidation (M); Pyro-glu from E; Pyro-glu from Q	36412	Uncharacterized protein OS=Bombyx mori GN=LOC101740023 PE=4 SV=1
97	72	H9JXD6|H9JXD6_BOMMO	265.26	45	45	8.13E+05	21	21	32	Carbamidomethylation; Deamidation (NQ); Oxidation (M)	66169	Uncharacterized protein OS=Bombyx mori PE=3 SV=1
114	45	H9JNW4|H9JNW4_BOMMO	263.34	26	26	2.28E+04	21	1	26	Carbamidomethylation	147803	Uncharacterized protein OS=Bombyx mori GN=ae47 PE=4 SV=1
78	123	Q2F5I6|Q2F5I6_BOMMO	260.55	50	50	6.02E+05	17	16	39	Carbamidomethylation; Oxidation (M)	61983	Glucose-6-phosphate isomerase OS=Bombyx mori PE=2 SV=1
84	137	H9ITU2|H9ITU2_BOMMO	252.42	44	44	7.66E+05	17	17	37	Carbamidomethylation; Oxidation (M); Pyro-glu from E	51862	Citrate synthase OS=Bombyx mori GN=LOC101737646 PE=3 SV=1
90	181	Q9BPS3|Q9BPS3_BOMMO	250.78	43	43	8.11E+05	17	17	31	Carbamidomethylation; Acetylation (Protein N-term); Oxidation (M)	48388	Elongation factor 1 gamma OS=Bombyx mori GN=ef-1g PE=2 SV=1
85	124	H9ITN2|H9ITN2_BOMMO	250.31	42	42	5.87E+04	20	1	33		60273	Uncharacterized protein OS=Bombyx mori GN=100174848 PE=4 SV=1
86	201	H9IXK0|H9IXK0_BOMMO	249.64	54	54	8.95E+05	12	12	37	Oxidation (M)	41919	Antichymotrypsin-1 OS=Bombyx mori GN=serpin-9 PE=3 SV=1
86	202	Q967V9|Q967V9_BOMMO	249.64	52	52	8.95E+05	12	12	37	Oxidation (M)	43885	Chymotrypsin inhibitor CI-8A (Fragment) OS=Bombyx mori PE=2 SV=1
120	118	H9JRL1|H9JRL1_BOMMO	249.61	7	7	2.37E+05	23	23	24	Carbamidomethylation	469638	Uncharacterized protein OS=Bombyx mori PE=4 SV=1
128	142	Q8MUB0|Q8MUB0_BOMMO	249.31	59	59	4.35E+05	16	16	24	Carbamidomethylation; Oxidation (M)	52602	Dihydrolipoyl dehydrogenase OS=Bombyx mori GN=DLDH PE=2 SV=1
117	189	Q1HQC7|Q1HQC7_BOMMO	248.08	44	44	7.43E+05	16	16	25	Carbamidomethylation; Oxidation (M)	47826	Aspartate aminotransferase OS=Bombyx mori PE=2 SV=1
96	174	Q5UAT7|Q5UAT7_BOMMO	247.63	38	38	9.45E+05	16	15	31	Acetylation (Protein N-term); Deamidation (NQ); Oxidation (M); Pyro-glu from Q	48111	Ribosomal protein L4 OS=Bombyx mori GN=RpL4 PE=2 SV=1
96	175	H9IX17|H9IX17_BOMMO	247.63	37	37	9.45E+05	16	15	31	Acetylation (Protein N-term); Deamidation (NQ); Oxidation (M); Pyro-glu from Q	48780	Uncharacterized protein OS=Bombyx mori GN=RpL4 PE=4 SV=1
137	119	H9JLG0|H9JLG0_BOMMO	247.46	27	27	4.85E+05	17	17	20	Oxidation (M)	96453	Alpha-1 4 glucan phosphorylase OS=Bombyx mori GN=100144545 PE=3 SV=1
137	120	B2CMB5|B2CMB5_BOMMO	247.46	27	27	4.85E+05	17	17	20	Oxidation (M)	96454	Alpha-1 4 glucan phosphorylase OS=Bombyx mori PE=2 SV=1
132	223	H9JXM7|H9JXM7_BOMMO	246.71	48	48	5.84E+05	13	13	21	Carbamidomethylation; Oxidation (M)	38403	Citrate synthase OS=Bombyx mori GN=LOC101740166 PE=3 SV=1
54	136	Q86PG2|Q86PG2_BOMMO	246.1	60	60	1.42E+06	17	13	53	Carbamidomethylation; Deamidation (NQ); Pyro-glu from Q	32891	ADP/ATP translocase OS=Bombyx mori GN=ANT PE=2 SV=1
104	192	H9IZ23|H9IZ23_BOMMO	245.77	32	32	5.50E+05	14	14	29	Carbamidomethylation; Oxidation (M); Pyro-glu from Q	67942	Pyruvate kinase OS=Bombyx mori GN=692450 PE=3 SV=1
72	343	H9IZF9|H9IZF9_BOMMO	244.97	39	39	8.12E+05	12	10	42	Carbamidomethylation; Acetylation (Protein N-term); Deamidation (NQ); Oxidation (M); Pyro-glu from Q	35500	Uncharacterized protein OS=Bombyx mori GN=692854 PE=3 SV=1
72	349	sp|Q2F637|1433Z_BOMMO	244.97	49	49	8.12E+05	12	10	42	Carbamidomethylation; Acetylation (Protein N-term); Deamidation (NQ); Oxidation (M); Pyro-glu from Q	28097	14-3-3 protein zeta OS=Bombyx mori GN=14-3-3zeta PE=2 SV=2
72	350	B2ZZW1|B2ZZW1_BOMMO	244.97	49	49	8.12E+05	12	10	42	Carbamidomethylation; Acetylation (Protein N-term); Deamidation (NQ); Oxidation (M); Pyro-glu from Q	28097	14-3-3 zeta OS=Bombyx mori PE=2 SV=1
112	143	Q2F5M4|Q2F5M4_BOMMO	243.95	67	67	8.07E+05	18	18	27	Carbamidomethylation; Acetylation (Protein N-term); Deamidation (NQ); Oxidation (M)	36041	Receptor for activated protein kinase C OS=Bombyx mori PE=2 SV=1
133	296	H9IV44|H9IV44_BOMMO	243.32	24	24	9.28E+04	14	14	23	Deamidation (NQ); Pyro-glu from Q	71330	DNA-(apurinic or apyrimidinic site) lyase OS=Bombyx mori GN=LOC101739740 PE=3 SV=1
88	166	Q1HPK3|Q1HPK3_BOMMO	241.3	50	50	5.57E+05	15	15	34	Carbamidomethylation; Oxidation (M); Pyro-glu from Q	37158	Transaldolase OS=Bombyx mori PE=2 SV=1
88	170	H9IUJ6|H9IUJ6_BOMMO	241.3	50	50	5.57E+05	15	15	34	Carbamidomethylation; Oxidation (M); Pyro-glu from Q	37119	Transaldolase OS=Bombyx mori GN=733132 PE=3 SV=1
152	292	H9JCP0|H9JCP0_BOMMO	239.97	70	70	7.24E+05	10	10	19	Carbamidomethylation; Deamidation (NQ)	29404	Uncharacterized protein OS=Bombyx mori GN=LOC101745519 PE=4 SV=1
154	179	A1E9B3|A1E9B3_BOMMO	237.51	32	32	4.43E+04	14	2	20	Carbamidomethylation; Deamidation (NQ); Oxidation (M)	68316	Vacuolar ATP synthase catalytic subunit A OS=Bombyx mori PE=2 SV=1
105	116	Q2F6C2|Q2F6C2_BOMMO	236.65	49	49	3.90E+05	18	18	26	Carbamidomethylation; Oxidation (M); Pyro-glu from Q	57590	Chaperonin containing t-complex polypeptide 1 beta subunit OS=Bombyx mori GN=LOC692797 PE=2 SV=1
212	289	H9IWG3|H9IWG3_BOMMO	236.59	43	43	3.69E+05	10	10	14	Carbamidomethylation; Acetylation (Protein N-term); Oxidation (M)	44322	Uncharacterized protein OS=Bombyx mori GN=100329149 PE=4 SV=1
94	276	Q2F5V0|Q2F5V0_BOMMO	236.41	31	31	8.14E+05	15	15	31	Carbamidomethylation; Pyro-glu from Q	46104	Troponin T OS=Bombyx mori PE=2 SV=1
63	335	H9IWQ1|H9IWQ1_BOMMO	235.24	34	34	2.09E+04	14	3	46	Carbamidomethylation; Oxidation (M)	50249	Tubulin beta chain OS=Bombyx mori PE=3 SV=1
131	152	Q2F5M8|Q2F5M8_BOMMO	234.27	58	58	3.97E+05	14	14	22	Carbamidomethylation; Oxidation (M)	40199	Phosphoserine aminotransferase OS=Bombyx mori PE=2 SV=1
182	162	O97158|O97158_BOMMO	234.18	33	33	1.92E+04	15	2	17	Carbamidomethylation; Deamidation (NQ); Oxidation (M)	75723	Transferrin OS=Bombyx mori PE=2 SV=2
181	158	H9JPG9|H9JPG9_BOMMO	233.4	36	36	3.38E+04	15	2	17	Carbamidomethylation; Deamidation (NQ); Oxidation (M)	71652	Transferrin OS=Bombyx mori GN=Tf PE=3 SV=1
106	217	Q5UAP2|Q5UAP2_BOMMO	232.49	63	63	1.04E+06	12	12	29	Carbamidomethylation; Oxidation (M)	26771	Ribosomal protein S3 OS=Bombyx mori GN=RpS3 PE=2 SV=1
183	210	H9IXE6|H9IXE6_BOMMO	231.63	27	27	3.10E+05	12	12	15	Carbamidomethylation	77480	Uncharacterized protein OS=Bombyx mori GN=LOC101745499 PE=4 SV=1
91	327	H9IZB9|H9IZB9_BOMMO	231.18	47	47	6.98E+05	11	11	28	Carbamidomethylation; Acetylation (Protein N-term); Deamidation (NQ)	47697	Uncharacterized protein OS=Bombyx mori PE=4 SV=1
204	197	D2KMR2|D2KMR2_BOMMO	231.12	31	31	3.88E+05	13	13	15	Carbamidomethylation; Pyro-glu from Q	77611	Putative peptidase OS=Bombyx mori PE=3 SV=1
100	317	Q1HPT4|Q1HPT4_BOMMO	231.08	50	50	3.53E+05	12	10	27	Carbamidomethylation; Oxidation (M)	29671	14-3-3 epsilon OS=Bombyx mori PE=2 SV=1
100	318	H9JUI8|H9JUI8_BOMMO	231.08	50	50	3.53E+05	12	10	27	Carbamidomethylation; Oxidation (M)	29687	Uncharacterized protein OS=Bombyx mori GN=778465 PE=3 SV=1
115	224	sp|P82204|TPIS_BOMMO	229.89	69	69	5.39E+05	12	12	26	Carbamidomethylation; Oxidation (M)	26779	Triosephosphate isomerase OS=Bombyx mori GN=Tpi PE=1 SV=2
220	397	Q7Z1E4|Q7Z1E4_BOMMO	229.77	39	39	2.68E+04	8	1	14	Carbamidomethylation	41448	Aspartic protease OS=Bombyx mori GN=CatD PE=2 SV=1
125	200	H9JKA2|H9JKA2_BOMMO	229.52	55	55	4.79E+05	15	15	24		37746	Antichymotrypsin-2 OS=Bombyx mori GN=serpin-1 PE=3 SV=1
125	203	C7ASM6|C7ASM6_BOMMO	229.52	48	48	4.79E+05	15	15	24		43108	Antitrypsin isoform 3 OS=Bombyx mori PE=3 SV=1
125	204	C7ASM7|C7ASM7_BOMMO	229.52	48	48	4.79E+05	15	15	24		43053	Antitrypsin isoform 2 OS=Bombyx mori PE=3 SV=1
125	205	C7ASM9|C7ASM9_BOMMO	229.52	48	48	4.79E+05	15	15	24		43428	Antitrypsin isoform 1 OS=Bombyx mori PE=3 SV=1
161	208	H9JFJ8|H9JFJ8_BOMMO	229.42	32	32	2.71E+03	13	1	19	Carbamidomethylation; Deamidation (NQ); Oxidation (M)	64006	Uncharacterized protein OS=Bombyx mori GN=100037424 PE=4 SV=1
134	365	H9JLM2|H9JLM2_BOMMO	229.21	34	34	4.98E+05	9	9	20	Carbamidomethylation; Deamidation (NQ); Oxidation (M)	35436	Malate dehydrogenase OS=Bombyx mori GN=692952 PE=3 SV=1
134	366	Q2F5P8|Q2F5P8_BOMMO	229.21	34	34	4.98E+05	9	9	20	Carbamidomethylation; Deamidation (NQ); Oxidation (M)	35463	Malate dehydrogenase OS=Bombyx mori PE=2 SV=1
140	301	H9JC99|H9JC99_BOMMO	228.09	40	40	4.81E+05	9	9	20	Carbamidomethylation; Pyro-glu from Q	34008	3-hydroxyisobutyrate dehydrogenase OS=Bombyx mori GN=hibadh PE=3 SV=1
184	212	Q0N2S4|Q0N2S4_BOMMO	226.93	30	30	6.92E+04	14	5	17	Carbamidomethylation	67506	Polyadenylate-binding protein OS=Bombyx mori GN=PAbp PE=2 SV=1
195	281	H9JRM2|H9JRM2_BOMMO	225.46	29	29	2.50E+05	12	12	16	Carbamidomethylation; Oxidation (M)	58804	Uncharacterized protein OS=Bombyx mori PE=3 SV=1
171	352	H9JDX3|H9JDX3_BOMMO	224.3	33	33	4.70E+05	11	11	17		38700	Uncharacterized protein OS=Bombyx mori GN=100272186 PE=3 SV=1
123	242	H9JMW4|H9JMW4_BOMMO	223.42	49	49	6.08E+05	13	13	25	Carbamidomethylation	27539	40S ribosomal protein S4 OS=Bombyx mori GN=692714 PE=3 SV=1
123	244	sp|Q5UAP0|RS4_BOMMO	223.42	46	46	6.08E+05	13	13	25	Carbamidomethylation	29624	40S ribosomal protein S4 OS=Bombyx mori GN=RpS4 PE=2 SV=1
180	180	H9J9S0|H9J9S0_BOMMO	223.12	36	36	2.40E+05	13	13	16	Carbamidomethylation; Deamidation (NQ); Oxidation (M)	59345	T-complex protein 1 subunit alpha OS=Bombyx mori GN=LOC101742382 PE=3 SV=1
148	191	A1YM11|A1YM11_BOMMO	222.81	28	28	3.10E+05	13	13	20	Oxidation (M); Pyro-glu from Q	59174	Chaperonin OS=Bombyx mori PE=2 SV=1
147	324	sp|Q1HPU0-2|TPM1_BOMMO	222.53	45	45	3.00E+05	11	10	20	Carbamidomethylation; Acetylation (Protein N-term)	31044	Isoform 2 of Tropomyosin-1 OS=Bombyx mori
147	325	sp|Q1HPU0|TPM1_BOMMO	222.53	43	43	3.00E+05	11	10	20	Carbamidomethylation; Acetylation (Protein N-term)	32508	Tropomyosin-1 OS=Bombyx mori PE=1 SV=1
218	453	Q1HPN2|Q1HPN2_BOMMO	222.01	57	57	1.40E+05	9	9	15	Acetylation (Protein N-term); Pyro-glu from Q	22562	Heat shock protein 1 OS=Bombyx mori GN=LOC778468 PE=2 SV=1
249	367	H9JHC4|H9JHC4_BOMMO	221.38	54	54	2.21E+05	10	10	13	Deamidation (NQ)	24559	Elongation factor 1-beta' OS=Bombyx mori GN=693119 PE=3 SV=1
116	251	H9JVZ2|H9JVZ2_BOMMO	219.84	52	52	4.38E+05	14	14	25	Carbamidomethylation; Acetylation (Protein N-term); Oxidation (M)	33248	Uncharacterized protein OS=Bombyx mori GN=LOC101738705 PE=3 SV=1
215	342	H9JJJ8|H9JJJ8_BOMMO	219.4	32	32	1.21E+05	9	9	15	Carbamidomethylation; Acetylation (Protein N-term); Deamidation (NQ); Pyro-glu from Q	58771	Uncharacterized protein OS=Bombyx mori GN=LOC101743807 PE=3 SV=1
73	278	H9J4F5|H9J4F5_BOMMO	219.3	45	45	0.00E+00	13	1	42	Deamidation (NQ); Oxidation (M); Pyro-glu from Q	30242	30K protein 6 OS=Bombyx mori GN=778471 PE=2 SV=1
150	153	Q1HQ47|Q1HQ47_BOMMO	218.5	40	40	3.72E+05	14	13	20	Carbamidomethylation; Oxidation (M)	49000	Isocitrate dehydrogenase [NADP] OS=Bombyx mori GN=LOC100101164 PE=2 SV=1
119	256	H9JHF8|H9JHF8_BOMMO	218.26	60	60	7.42E+05	12	12	25	Deamidation (NQ)	30077	Uncharacterized protein OS=Bombyx mori GN=LOC101739703 PE=4 SV=1
174	275	H9JDX6|H9JDX6_BOMMO	217.84	57	57	4.46E+05	11	11	18	Carbamidomethylation; Oxidation (M)	28451	S-formylglutathione hydrolase OS=Bombyx mori PE=3 SV=1
149	385	Q6T3A7|Q6T3A7_BOMMO	217.56	52	52	5.66E+05	9	8	19	Carbamidomethylation; Oxidation (M); Pyro-glu from Q	21916	Thiol peroxiredoxin OS=Bombyx mori GN=Jafrac1 PE=2 SV=1
146	225	H9JK82|H9JK82_BOMMO	216.93	20	20	1.60E+05	11	11	16		79406	Uncharacterized protein OS=Bombyx mori PE=4 SV=1
129	190	H9JDY1|H9JDY1_BOMMO	216.86	46	46	4.26E+05	15	15	23	Carbamidomethylation; Oxidation (M)	51954	Uncharacterized protein OS=Bombyx mori PE=4 SV=1
121	345	Q5UAN6|Q5UAN6_BOMMO	216.56	52	52	5.81E+05	9	9	23	Carbamidomethylation; Pyro-glu from Q	23791	40S ribosomal protein S8 OS=Bombyx mori GN=RpS8 PE=2 SV=1
109	154	H9J1H4|H9J1H4_BOMMO	216.01	21	21	2.35E+05	14	14	25	Carbamidomethylation; Acetylation (Protein N-term); Oxidation (M)	112810	Uncharacterized protein OS=Bombyx mori GN=101740958 PE=4 SV=1
103	139	H9JK60|H9JK60_BOMMO	215.84	27	27	3.64E+05	18	18	28	Carbamidomethylation; Deamidation (NQ); Oxidation (M); Pyro-glu from Q	116315	Uncharacterized protein OS=Bombyx mori GN=LOC101739389 PE=3 SV=1
145	277	H9B457|H9B457_BOMMO	215.69	56	56	3.75E+05	12	12	21		28495	30K protein 24 OS=Bombyx mori GN=LOC101735775 PE=2 SV=1
139	194	H9JVN0|H9JVN0_BOMMO	214.61	43	43	3.62E+05	13	13	19	Oxidation (M)	48255	Uncharacterized protein OS=Bombyx mori GN=692833 PE=4 SV=1
82	373	F8UN42|F8UN42_BOMMO	214.17	14	14	1.62E+04	8	1	38	Deamidation (NQ)	70415	Heat shock protein 70B OS=Bombyx mori PE=2 SV=1
82	374	A6P319|A6P319_BOMMO	214.17	14	14	1.62E+04	8	1	38	Deamidation (NQ)	70269	HSP70 OS=Bombyx mori GN=BmHsp70 PE=2 SV=1
82	375	Q2F683|Q2F683_BOMMO	214.17	13	13	1.62E+04	8	1	38	Deamidation (NQ)	73586	Heat shock protein 70 OS=Bombyx mori PE=2 SV=1
202	267	Q2F640|Q2F640_BOMMO	213.67	40	40	3.96E+05	11	11	15	Carbamidomethylation	46129	Ubiquinol-cytochrome c reductase core protein II OS=Bombyx mori GN=Uqcrc2 PE=2 SV=1
122	239	Q1HPL2|Q1HPL2_BOMMO	213.17	40	40	4.76E+05	13	13	24	Carbamidomethylation; Oxidation (M)	39211	Phosphate carrier 1 OS=Bombyx mori GN=PiC PE=2 SV=1
98	291	Q1HPU7|Q1HPU7_BOMMO	212.41	27	27	6.98E+05	9	9	28	Carbamidomethylation; Deamidation (NQ); Pyro-glu from Q	47484	Adenosylhomocysteinase OS=Bombyx mori PE=2 SV=1
98	294	H9JNR4|H9JNR4_BOMMO	212.41	29	29	6.98E+05	9	9	28	Carbamidomethylation; Deamidation (NQ); Pyro-glu from Q	43492	Adenosylhomocysteinase OS=Bombyx mori GN=100101173 PE=3 SV=1
126	218	A0A1L6UW57|A0A1L6UW57_BOMMO	211.97	16	16	2.87E+05	11	11	22	Oxidation (M)	102417	Hypoxia up-regulated-like protein OS=Bombyx mori PE=2 SV=1
126	219	H9JGA4|H9JGA4_BOMMO	211.97	16	16	2.87E+05	11	11	22	Oxidation (M)	101699	Uncharacterized protein OS=Bombyx mori GN=101746297 PE=3 SV=1
257	494	H9IZY3|H9IZY3_BOMMO	211.76	27	27	1.93E+05	8	8	11		49760	Uncharacterized protein OS=Bombyx mori PE=3 SV=1
227	265	Q285R3|Q285R3_BOMMO	211.69	31	31	3.68E+05	10	9	13	Carbamidomethylation	47411	Translation initiation factor 4A OS=Bombyx mori PE=2 SV=1
227	266	Q1HPW2|Q1HPW2_BOMMO	211.69	31	31	3.68E+05	10	9	13	Carbamidomethylation	47540	Eukaryotic translation initiation factor 4A OS=Bombyx mori GN=Eif-4a PE=2 SV=1
248	228	H9JC76|H9JC76_BOMMO	211.55	32	32	2.46E+05	12	12	13	Carbamidomethylation	62310	Uncharacterized protein OS=Bombyx mori PE=4 SV=1
135	211	H9JUX8|H9JUX8_BOMMO	211.05	30	30	1.94E+04	12	1	22	Carbamidomethylation; Deamidation (NQ)	63052	Uncharacterized protein OS=Bombyx mori PE=4 SV=1
198	395	H9J814|H9J814_BOMMO	210.64	36	36	4.29E+05	7	7	15	Carbamidomethylation; Oxidation (M)	32892	Uncharacterized protein OS=Bombyx mori GN=101745599 PE=3 SV=1
198	416	Q2F6B0|Q2F6B0_BOMMO	210.64	37	37	4.29E+05	7	7	15	Carbamidomethylation; Oxidation (M)	31854	Enoyl-CoA hydratase 1 OS=Bombyx mori PE=2 SV=1
173	214	H9IZ85|H9IZ85_BOMMO	210.39	39	39	3.81E+05	12	12	18	Deamidation (NQ)	52899	Dolichyl-diphosphooligosaccharide--protein glycosyltransferase subunit 1 OS=Bombyx mori PE=3 SV=1
163	178	H9J1D2|H9J1D2_BOMMO	210.01	59	59	3.87E+05	15	15	19	Carbamidomethylation; Deamidation (NQ); Oxidation (M); Pyro-glu from Q	44281	Aspartate aminotransferase OS=Bombyx mori PE=4 SV=1
162	209	H9IT11|H9IT11_BOMMO	209.72	15	15	2.77E+05	14	14	19	Carbamidomethylation	146907	Uncharacterized protein OS=Bombyx mori GN=LOC101735940 PE=3 SV=1
165	270	Q2F699|Q2F699_BOMMO	209.34	38	38	3.90E+05	12	12	18	Carbamidomethylation; Oxidation (M)	47373	Fumarylacetoacetate hydrolase OS=Bombyx mori PE=2 SV=1
165	271	H9JD41|H9JD41_BOMMO	209.34	38	38	3.90E+05	12	12	18	Carbamidomethylation; Oxidation (M)	47345	Uncharacterized protein OS=Bombyx mori GN=693082 PE=4 SV=1
167	213	H9J598|H9J598_BOMMO	209.28	24	24	2.27E+05	14	14	17	Carbamidomethylation; Pyro-glu from Q	81171	Dipeptidyl peptidase 3 OS=Bombyx mori GN=LOC101739960 PE=3 SV=1
168	362	Q60GK5|Q60GK5_BOMMO	208.51	59	59	8.55E+05	8	8	18		24227	Glutathione S-transferase delta OS=Bombyx mori GN=GST delta PE=1 SV=1
225	260	Q68AX3|Q68AX3_BOMMO	207.52	40	40	2.90E+05	10	10	13		38685	Glycerol-3-phosphate dehydrogenase [NAD(+)] OS=Bombyx mori GN=BmG3PDH-2 PE=2 SV=1
225	261	Q68AX4|Q68AX4_BOMMO	207.52	39	39	2.90E+05	10	10	13		39667	Glycerol-3-phosphate dehydrogenase [NAD(+)] OS=Bombyx mori GN=BmG3PDH-1 PE=2 SV=1
228	263	H9JPZ5|H9JPZ5_BOMMO	207.37	33	33	9.43E+04	10	6	12	Deamidation (NQ); Pyro-glu from Q	50384	Uncharacterized protein OS=Bombyx mori PE=3 SV=1
307	473	H9J6X0|H9J6X0_BOMMO	207.13	28	28	3.08E+05	8	8	10		42454	4-hydroxyphenylpyruvate dioxygenase OS=Bombyx mori PE=3 SV=1
193	193	H9JV06|H9JV06_BOMMO	207.12	18	18	2.44E+05	13	13	15	Carbamidomethylation	100468	Uncharacterized protein OS=Bombyx mori PE=4 SV=1
127	535	Q5CCL3|Q5CCL3_BOMMO	206.7	59	59	7.71E+05	7	6	24	Deamidation (NQ); Oxidation (M)	17958	Peptidyl-prolyl cis-trans isomerase OS=Bombyx mori PE=2 SV=1
178	249	H9J0D1|H9J0D1_BOMMO	206.54	22	22	2.50E+05	12	11	16	Carbamidomethylation; Deamidation (NQ)	75007	Uncharacterized protein OS=Bombyx mori GN=692820 PE=4 SV=1
178	250	Q2F686|Q2F686_BOMMO	206.54	20	20	2.50E+05	12	11	16	Carbamidomethylation; Deamidation (NQ)	82142	Hydroxyacyl-coenzyme A dehydrogenase OS=Bombyx mori PE=2 SV=1
177	273	H9J723|H9J723_BOMMO	206.47	18	18	1.26E+05	12	12	16	Carbamidomethylation; Oxidation (M)	100510	Uncharacterized protein OS=Bombyx mori PE=4 SV=1
159	238	H9JDT4|H9JDT4_BOMMO	205.95	38	38	4.59E+05	12	12	19	Oxidation (M)	45033	Phosphoglycerate kinase OS=Bombyx mori PE=3 SV=1
95	437	H9JDV4|H9JDV4_BOMMO	205.94	69	69	1.25E+06	10	10	30	Carbamidomethylation; Deamidation (NQ); Oxidation (M); Pyro-glu from Q	17182	Nucleoside diphosphate kinase OS=Bombyx mori GN=100101186 PE=3 SV=1
95	438	Q1HPI5|Q1HPI5_BOMMO	205.94	68	68	1.25E+06	10	10	30	Carbamidomethylation; Deamidation (NQ); Oxidation (M); Pyro-glu from Q	17313	Nucleoside diphosphate kinase OS=Bombyx mori PE=2 SV=1
299	436	H9JV54|H9JV54_BOMMO	204.48	27	27	1.83E+05	7	5	11	Carbamidomethylation	42417	Uncharacterized protein OS=Bombyx mori PE=4 SV=1
185	336	C6L8Q2|C6L8Q2_BOMMO	204.29	31	31	6.76E+05	10	10	17		41378	Putative acetyl transferase OS=Bombyx mori GN=Bmat1 PE=2 SV=1
141	311	Q5UAT4|Q5UAT4_BOMMO	204.24	43	43	2.48E+05	12	11	20	Carbamidomethylation	31434	Ribosomal protein L7 OS=Bombyx mori GN=RpL7 PE=2 SV=1
156	163	H9IVX5|H9IVX5_BOMMO	204.08	29	29	3.05E+05	13	13	17	Carbamidomethylation; Pyro-glu from Q	59127	T-complex protein 1 subunit gamma OS=Bombyx mori GN=LOC101744569 PE=3 SV=1
170	333	H9J5R9|H9J5R9_BOMMO	203.68	55	55	1.74E+05	10	10	17	Carbamidomethylation	27642	Uncharacterized protein OS=Bombyx mori PE=3 SV=1
262	427	H9IZ59|H9IZ59_BOMMO	203.12	19	19	2.36E+05	9	9	12		59759	Uncharacterized protein OS=Bombyx mori PE=4 SV=1
376	413	H9IUV5|H9IUV5_BOMMO	203.07	21	21	6.59E+04	8	8	8		55663	Inosine-5'-monophosphate dehydrogenase OS=Bombyx mori GN=LOC101740233 PE=3 SV=1
261	305	H9JLD7|H9JLD7_BOMMO	202.48	16	16	1.32E+05	9	9	10	Deamidation (NQ)	99238	Uncharacterized protein OS=Bombyx mori PE=4 SV=1
259	264	H9IVD8|H9IVD8_BOMMO	201.57	16	16	1.53E+05	10	10	12	Carbamidomethylation; Oxidation (M); Pyro-glu from Q	94419	Uncharacterized protein OS=Bombyx mori GN=LOC101745384 PE=3 SV=1
186	285	H9JNC6|H9JNC6_BOMMO	201.33	32	32	2.22E+05	12	12	16	Carbamidomethylation; Oxidation (M)	42686	Uncharacterized protein OS=Bombyx mori GN=Aact PE=3 SV=1
153	478	Q1HPP5|Q1HPP5_BOMMO	201.16	51	51	6.52E+05	8	8	20	Carbamidomethylation; Acetylation (Protein N-term); Oxidation (M)	17009	Actin-depolymerizing factor 1 OS=Bombyx mori PE=2 SV=1
175	510	Q5UAS9|Q5UAS9_BOMMO	200.65	40	40	2.93E+05	8	8	16	Carbamidomethylation; Oxidation (M)	24590	Ribosomal protein L10A OS=Bombyx mori GN=RpL10A PE=2 SV=1
175	511	H9J1F0|H9J1F0_BOMMO	200.65	34	34	2.93E+05	8	8	16	Carbamidomethylation; Oxidation (M)	28604	Uncharacterized protein OS=Bombyx mori GN=692665 PE=4 SV=1
231	308	A1E4A8|A1E4A8_BOMMO	199.9	30	30	2.88E+05	9	9	14	Carbamidomethylation	54416	Vacuolar ATP synthase subunit B OS=Bombyx mori PE=2 SV=1
231	309	B3VBE3|B3VBE3_BOMMO	199.9	30	30	2.88E+05	9	9	14	Carbamidomethylation	54906	Vacuolar ATPase B subunit OS=Bombyx mori GN=100037422 PE=2 SV=1
213	332	Q4JI71|Q4JI71_BOMMO	199.44	31	31	3.25E+05	9	9	12	Carbamidomethylation; Deamidation (NQ)	44678	FK506-binding protein OS=Bombyx mori GN=FKBP45 PE=2 SV=1
268	320	Q1HPZ6|Q1HPZ6_BOMMO	199.04	25	25	1.23E+05	9	9	12	Carbamidomethylation; Oxidation (M)	69314	Leukotriene A4 hydrolase OS=Bombyx mori PE=2 SV=1
268	321	H9J3M5|H9J3M5_BOMMO	199.04	20	20	1.23E+05	9	9	12	Carbamidomethylation; Oxidation (M)	88145	Uncharacterized protein OS=Bombyx mori GN=732953 PE=3 SV=1
138	169	H9J2B5|H9J2B5_BOMMO	199.03	31	31	3.06E+05	15	15	20	Carbamidomethylation	70846	Uncharacterized protein OS=Bombyx mori GN=LOC101743323 PE=3 SV=1
229	272	H9ITY5|H9ITY5_BOMMO	198.5	32	32	3.03E+05	10	10	14	Deamidation (NQ)	46035	Uncharacterized protein OS=Bombyx mori PE=3 SV=1
264	326	H9JV99|H9JV99_BOMMO	197.54	18	18	1.23E+05	10	10	11	Oxidation (M)	89819	Uncharacterized protein OS=Bombyx mori PE=4 SV=1
136	258	Q2F6C4|Q2F6C4_BOMMO	196.5	33	33	1.55E+05	10	10	18		56646	T-complex protein 1 subunit delta OS=Bombyx mori PE=2 SV=1
136	259	H9JMB3|H9JMB3_BOMMO	196.5	32	32	1.55E+05	10	10	18		59203	T-complex protein 1 subunit delta OS=Bombyx mori GN=692795 PE=3 SV=1
144	295	H9J2F1|H9J2F1_BOMMO	196.36	46	46	3.16E+05	9	9	20	Carbamidomethylation	39626	Uncharacterized protein OS=Bombyx mori GN=LOC101740108 PE=4 SV=1
164	255	H9JWQ7|H9JWQ7_BOMMO	196.01	31	31	3.58E+05	12	12	15	Carbamidomethylation	49334	Uncharacterized protein OS=Bombyx mori GN=LOC101744771 PE=4 SV=1
327	497	H9ISV2|H9ISV2_BOMMO	195.68	36	36	2.46E+05	7	7	10	Deamidation (NQ)	37382	Larval cuticle protein LCP-30 OS=Bombyx mori GN=CPR41 PE=4 SV=1
327	518	C0H6N3|C0H6N3_BOMMO	195.68	51	51	2.46E+05	7	7	10	Deamidation (NQ)	25676	Putative cuticle protein OS=Bombyx mori GN=BmorCPR41 PE=2 SV=1
211	268	H9JX54|H9JX54_BOMMO	195.59	16	16	1.80E+05	11	11	12	Oxidation (M)	116036	Uncharacterized protein OS=Bombyx mori PE=3 SV=1
210	227	H9JFZ5|H9JFZ5_BOMMO	195.41	16	16	3.18E+05	13	13	14	Carbamidomethylation; Deamidation (NQ)	132353	Pyruvate carboxylase OS=Bombyx mori PE=4 SV=1
280	519	A2TK65|A2TK65_BOMMO	195.12	59	59	3.16E+05	6	6	10		19860	Translationally controlled tumor protein OS=Bombyx mori GN=TCTP PE=2 SV=1
280	520	sp|Q75VN3|TCTP_BOMMO	195.12	59	59	3.16E+05	6	6	10		19860	Translationally-controlled tumor protein homolog OS=Bombyx mori GN=Tctp PE=2 SV=1
189	435	Q1HPX4|Q1HPX4_BOMMO	194.97	35	35	1.99E+05	9	9	17	Carbamidomethylation	32349	ATP synthase subunit gamma OS=Bombyx mori GN=LOC732965 PE=2 SV=1
160	745	Q5UAN4|Q5UAN4_BOMMO	194.65	33	33	4.69E+05	6	6	20		18192	Ribosomal protein S10 OS=Bombyx mori GN=RpS10 PE=2 SV=1
254	549	sp|Q68HB4|PROF_BOMMO	194.64	75	75	3.54E+05	7	7	13	Carbamidomethylation	13713	Profilin OS=Bombyx mori PE=2 SV=1
254	550	A1E8I8|A1E8I8_BOMMO	194.64	75	75	3.54E+05	7	7	13	Carbamidomethylation	13713	Profilin OS=Bombyx mori PE=2 SV=1
446	484	H9JC74|H9JC74_BOMMO	194.57	21	21	9.85E+04	6	6	6	Oxidation (M)	44096	Adenylosuccinate lyase OS=Bombyx mori GN=LOC101737927 PE=3 SV=1
222	368	sp|Q7Z1E6|CALR_BOMMO	194.09	35	35	5.08E+05	9	9	15	Carbamidomethylation	45802	Calreticulin OS=Bombyx mori GN=crt PE=1 SV=1
222	369	H9IT95|H9IT95_BOMMO	194.09	35	35	5.08E+05	9	9	15	Carbamidomethylation	45785	Calreticulin OS=Bombyx mori GN=692629 PE=3 SV=1
222	370	C0JMI5|C0JMI5_BOMMO	194.09	35	35	5.08E+05	9	9	15	Carbamidomethylation	45769	Calreticulin OS=Bombyx mori GN=CRT PE=2 SV=1
352	411	Q2F5J1|Q2F5J1_BOMMO	193.53	29	29	1.83E+05	8	8	9	Carbamidomethylation	43015	26S proteasome non-ATPase regulatory subunit 13 OS=Bombyx mori PE=2 SV=1
196	241	H9JVD5|H9JVD5_BOMMO	193.4	27	27	2.08E+05	12	12	15	Carbamidomethylation	68050	Uncharacterized protein OS=Bombyx mori PE=4 SV=1
113	440	C7A8A2|C7A8A2_BOMMO	193.31	36	36	1.94E+06	7	7	27	Deamidation (NQ); Oxidation (M); Pyro-glu from E	29720	30 kDa protein OS=Bombyx mori PE=2 SV=1
113	441	sp|P09334|LP1_BOMMO	193.31	36	36	1.94E+06	7	7	27	Deamidation (NQ); Oxidation (M); Pyro-glu from E	29734	Low molecular 30 kDa lipoprotein PBMHP-6 OS=Bombyx mori GN=LP PE=2 SV=1
113	442	H9B443|H9B443_BOMMO	193.31	36	36	1.94E+06	7	7	27	Deamidation (NQ); Oxidation (M); Pyro-glu from E	29734	30K protein 10 OS=Bombyx mori PE=2 SV=1
113	443	Q17185|Q17185_BOMMO	193.31	36	36	1.94E+06	7	7	27	Deamidation (NQ); Oxidation (M); Pyro-glu from E	29667	30K protein OS=Bombyx mori GN=6G1 PE=4 SV=1
234	313	H9J3A0|H9J3A0_BOMMO	193.23	62	62	2.86E+05	9	9	12	Oxidation (M)	25010	Uncharacterized protein OS=Bombyx mori GN=LOC101742526 PE=4 SV=1
200	664	Q5UAR8|Q5UAR8_BOMMO	193.14	37	37	5.33E+05	5	5	15	Oxidation (M)	17985	Ribosomal protein L21 OS=Bombyx mori GN=RpL21 PE=2 SV=1
226	409	sp|Q64FN2|RS3A_BOMMO	192.78	38	38	3.38E+05	10	10	13	Carbamidomethylation; Oxidation (M)	29754	40S ribosomal protein S3a OS=Bombyx mori PE=2 SV=1
325	462	Q1HPL3|Q1HPL3_BOMMO	192.06	30	30	1.43E+05	7	7	10	Carbamidomethylation	37495	Proteasome 26S non-ATPase subunit 7 OS=Bombyx mori GN=LOC733131 PE=2 SV=1
247	299	Q1HPX8|Q1HPX8_BOMMO	191.99	25	25	2.35E+05	9	9	12	Oxidation (M)	52873	6-phosphogluconate dehydrogenase decarboxylating OS=Bombyx mori PE=2 SV=1
247	300	H9JRY8|H9JRY8_BOMMO	191.99	26	26	2.35E+05	9	9	12	Oxidation (M)	49628	6-phosphogluconate dehydrogenase decarboxylating OS=Bombyx mori GN=733113 PE=3 SV=1
251	307	H9J6P0|H9J6P0_BOMMO	191.74	25	25	1.93E+05	10	10	13	Carbamidomethylation; Deamidation (NQ); Pyro-glu from Q	83357	Uncharacterized protein OS=Bombyx mori PE=4 SV=1
346	483	Q6F6B1|Q6F6B1_BOMMO	189.81	47	47	1.24E+05	7	7	9	Acetylation (Protein N-term); Deamidation (NQ); Pyro-glu from Q	27662	Y-box protein OS=Bombyx mori GN=BYB PE=2 SV=1
346	490	H9ITE6|H9ITE6_BOMMO	189.81	47	47	1.24E+05	7	7	9	Acetylation (Protein N-term); Deamidation (NQ); Pyro-glu from Q	27688	Uncharacterized protein OS=Bombyx mori GN=Ybp PE=4 SV=1
143	392	Q5UAS6|Q5UAS6_BOMMO	189.78	34	34	3.54E+05	8	8	21	Oxidation (M)	25139	60S ribosomal protein L13 OS=Bombyx mori GN=RpL13 PE=2 SV=1
318	360	H9IX59|H9IX59_BOMMO	188.92	18	18	1.52E+05	9	9	10	Carbamidomethylation; Oxidation (M)	73652	Uncharacterized protein OS=Bombyx mori PE=4 SV=1
267	319	H9IZ84|H9IZ84_BOMMO	188.7	27	27	2.66E+05	9	9	12	Oxidation (M)	45833	Uncharacterized protein OS=Bombyx mori PE=3 SV=1
151	379	sp|Q1HPQ0|TPM2_BOMMO	188.57	35	35	1.28E+05	10	3	20	Acetylation (Protein N-term)	32786	Tropomyosin-2 OS=Bombyx mori PE=1 SV=1
151	380	B5TTU5|B5TTU5_BOMMO	188.57	35	35	1.28E+05	10	3	20	Acetylation (Protein N-term)	32786	Actotropomyosin OS=Bombyx mori PE=2 SV=1
205	422	H9JCR4|H9JCR4_BOMMO	188.49	42	42	4.91E+05	9	9	15	Carbamidomethylation; Acetylation (Protein N-term)	33395	40S ribosomal protein SA OS=Bombyx mori GN=RpSA PE=3 SV=1
205	423	sp|Q5UAP4|RSSA_BOMMO	188.49	42	42	4.91E+05	9	9	15	Carbamidomethylation; Acetylation (Protein N-term)	33409	40S ribosomal protein SA OS=Bombyx mori PE=2 SV=1
208	206	H9IVU1|H9IVU1_BOMMO	188.47	10	10	1.29E+05	12	12	14	Carbamidomethylation; Oxidation (M)	203059	Uncharacterized protein OS=Bombyx mori PE=4 SV=1
291	402	H9JTB8|H9JTB8_BOMMO	188.45	34	34	1.09E+05	7	7	11	Carbamidomethylation; Pyro-glu from Q	34833	Succinate--CoA ligase [ADP/GDP-forming] subunit alpha mitochondrial OS=Bombyx mori GN=LOC101735810 PE=3 SV=1
191	572	Q65Y02|Q65Y02_BOMMO	188.45	37	37	2.13E+05	7	7	15		24227	Superoxide dismutase OS=Bombyx mori GN=Mn sod PE=2 SV=1
191	573	H9JD56|H9JD56_BOMMO	188.45	36	36	2.13E+05	7	7	15		24680	Superoxide dismutase OS=Bombyx mori GN=Sod2 PE=3 SV=1
236	353	G0T422|G0T422_BOMMO	188.1	36	36	2.87E+05	9	9	12	Carbamidomethylation; Oxidation (M)	40032	S-(hydroxymethyl)glutathione dehydrogenase OS=Bombyx mori PE=3 SV=1
236	354	H9JQW6|H9JQW6_BOMMO	188.1	36	36	2.87E+05	9	9	12	Carbamidomethylation; Oxidation (M)	40037	S-(hydroxymethyl)glutathione dehydrogenase OS=Bombyx mori GN=733095 PE=3 SV=2
236	355	G0T414|G0T414_BOMMO	188.1	36	36	2.87E+05	9	9	12	Carbamidomethylation; Oxidation (M)	39964	S-(hydroxymethyl)glutathione dehydrogenase OS=Bombyx mori PE=3 SV=1
236	356	Q1HQD0|Q1HQD0_BOMMO	188.1	36	36	2.87E+05	9	9	12	Carbamidomethylation; Oxidation (M)	40033	S-(hydroxymethyl)glutathione dehydrogenase OS=Bombyx mori PE=2 SV=1
190	378	Q5UAT1|Q5UAT1_BOMMO	187.99	59	59	4.69E+05	10	10	17	Carbamidomethylation; Oxidation (M)	21377	Ribosomal protein L9 OS=Bombyx mori GN=RpL9 PE=2 SV=1
340	344	H9JES6|H9JES6_BOMMO	187.29	6	6	1.53E+05	8	8	9		226286	Uncharacterized protein OS=Bombyx mori PE=4 SV=1
298	420	Q3HR35|Q3HR35_BOMMO	187.23	31	31	1.38E+05	8	8	11	Carbamidomethylation; Deamidation (NQ); Oxidation (M)	44134	Selenophosphate synthetase OS=Bombyx mori GN=sps1 PE=2 SV=1
298	421	H9J385|H9J385_BOMMO	187.23	31	31	1.38E+05	8	8	11	Carbamidomethylation; Deamidation (NQ); Oxidation (M)	44106	Uncharacterized protein OS=Bombyx mori GN=692787 PE=4 SV=1
348	509	H9JGM3|H9JGM3_BOMMO	186.68	35	35	1.34E+05	7	7	8	Oxidation (M)	27591	Uncharacterized protein OS=Bombyx mori GN=692925 PE=4 SV=1
216	282	H9JDG1|H9JDG1_BOMMO	186.57	22	22	1.73E+05	10	10	15	Carbamidomethylation; Deamidation (NQ); Oxidation (M)	83772	Uncharacterized protein OS=Bombyx mori PE=4 SV=1
244	363	Q5UAP3|Q5UAP3_BOMMO	185.96	37	37	3.46E+05	10	10	14	Carbamidomethylation; Oxidation (M)	28070	Ribosomal protein S2 OS=Bombyx mori GN=RpS2 PE=2 SV=1
230	290	H9J2M1|H9J2M1_BOMMO	184.87	37	37	1.65E+05	11	11	14	Carbamidomethylation	56483	Importin subunit alpha OS=Bombyx mori GN=732872 PE=3 SV=1
270	364	H9IZB1|H9IZB1_BOMMO	184.53	11	11	1.60E+05	8	8	12		141479	Uncharacterized protein OS=Bombyx mori PE=4 SV=1
311	446	Q2F6A0|Q2F6A0_BOMMO	184.09	26	26	1.31E+05	6	6	8	Carbamidomethylation	45807	Exuperantia OS=Bombyx mori PE=2 SV=1
289	310	H9JPZ6|H9JPZ6_BOMMO	183.9	17	17	1.39E+05	9	5	11	Deamidation (NQ); Pyro-glu from Q	90022	Uncharacterized protein OS=Bombyx mori PE=4 SV=1
345	351	Q2F6C3|Q2F6C3_BOMMO	183.85	24	24	1.63E+05	8	8	9	Acetylation (Protein N-term)	57745	Chaperonin subunit 6a zeta OS=Bombyx mori GN=LOC692796 PE=2 SV=1
206	578	H9JC16|H9JC16_BOMMO	183.69	22	22	5.10E+04	6	2	15	Deamidation (NQ)	37560	Uncharacterized protein OS=Bombyx mori GN=692390 PE=3 SV=1
266	892	H9J591|H9J591_BOMMO	183.38	14	14	1.22E+05	5	1	12	Oxidation (M); Pyro-glu from Q	48303	Tubulin alpha chain OS=Bombyx mori GN=Tua3 PE=3 SV=1
266	894	Q8T8B4|Q8T8B4_BOMMO	183.38	14	14	1.22E+05	5	1	12	Oxidation (M); Pyro-glu from Q	49899	Tubulin alpha chain OS=Bombyx mori GN=bmtua3 PE=2 SV=1
252	357	H9ITD6|H9ITD6_BOMMO	182.32	26	26	1.54E+05	8	8	13	Carbamidomethylation	51193	Uncharacterized protein OS=Bombyx mori PE=4 SV=1
342	465	H9J9R7|H9J9R7_BOMMO	181.51	29	29	1.55E+05	6	6	7		38171	Uncharacterized protein OS=Bombyx mori PE=4 SV=1
374	460	H9JV53|H9JV53_BOMMO	180.73	22	22	1.31E+05	7	5	7	Carbamidomethylation	54627	Uncharacterized protein OS=Bombyx mori PE=4 SV=1
176	561	Q5R1P5|Q5R1P5_BOMMO	180.44	42	42	5.29E+05	6	5	16	Deamidation (NQ); Pyro-glu from Q	21404	Heat shock protein hsp21.4 OS=Bombyx mori GN=Hsp21.4 PE=2 SV=1
118	788	H9J4L6|H9J4L6_BOMMO	180.15	21	21	3.24E+05	6	2	26	Deamidation (NQ); Pyro-glu from Q	29247	Uncharacterized protein OS=Bombyx mori PE=4 SV=1
409	393	A0A1C9CW41|A0A1C9CW41_BOMMO	179.45	17	17	4.89E+04	7	7	7	Oxidation (M)	59859	Phosphoacetylglucosamine mutase OS=Bombyx mori GN=pgm PE=2 SV=1
219	382	H9IXJ3|H9IXJ3_BOMMO	178.78	18	18	2.87E+05	9	9	13	Deamidation (NQ); Oxidation (M)	69987	Uncharacterized protein OS=Bombyx mori PE=4 SV=1
313	371	H9IZR5|H9IZR5_BOMMO	177.88	33	33	1.97E+05	8	8	9	Carbamidomethylation; Oxidation (M)	37938	Uncharacterized protein OS=Bombyx mori GN=733134 PE=4 SV=1
187	506	H9J4G3|H9J4G3_BOMMO	177.43	26	26	3.40E+04	7	1	16	Deamidation (NQ)	30086	Uncharacterized protein OS=Bombyx mori GN=LOC101746745 PE=4 SV=1
157	417	Q5UAM6|Q5UAM6_BOMMO	177.4	48	48	5.14E+05	9	9	20		17118	Ribosomal protein S16 OS=Bombyx mori GN=RpS16 PE=2 SV=1
461	513	H9IVS0|H9IVS0_BOMMO	176.57	30	30	8.44E+04	6	6	6		38893	Uncharacterized protein OS=Bombyx mori PE=4 SV=1
416	516	H9ITV0|H9ITV0_BOMMO	176.57	20	20	1.85E+05	6	6	7	Carbamidomethylation	47694	Glutamine synthetase OS=Bombyx mori PE=3 SV=1
172	381	sp|Q1HPQ0-2|TPM2_BOMMO	176.49	36	36	3.63E+04	9	2	17	Acetylation (Protein N-term)	32580	Isoform 2 of Tropomyosin-2 OS=Bombyx mori
384	500	H9JY11|H9JY11_BOMMO	176.28	33	33	1.95E+05	6	6	8	Carbamidomethylation	29679	Uncharacterized protein OS=Bombyx mori PE=3 SV=1
246	471	Q1HQC6|Q1HQC6_BOMMO	175.73	25	25	6.50E+04	7	7	13		47083	26S protease regulatory subunit 6B OS=Bombyx mori PE=2 SV=1
169	399	H9JJU8|H9JJU8_BOMMO	175.31	27	27	1.95E+05	8	8	17	Carbamidomethylation; Oxidation (M)	41844	Uncharacterized protein OS=Bombyx mori PE=4 SV=1
278	733	sp|P82205|SODC_BOMMO	174.84	54	54	2.76E+05	4	4	12	Carbamidomethylation	15842	Superoxide dismutase [Cu-Zn] OS=Bombyx mori PE=1 SV=3
278	734	Q5TLU4|Q5TLU4_BOMMO	174.84	54	54	2.76E+05	4	4	12	Carbamidomethylation	15842	Superoxide dismutase [Cu-Zn] OS=Bombyx mori GN=Cu/Zn SOD PE=2 SV=2
279	286	H9IV39|H9IV39_BOMMO	174.76	38	38	2.15E+05	11	11	12	Carbamidomethylation; Deamidation (NQ); Oxidation (M)	49969	Rab GDP dissociation inhibitor OS=Bombyx mori GN=LOC101738804 PE=3 SV=1
319	386	H9IWX1|H9IWX1_BOMMO	174.31	17	17	1.55E+05	7	7	9		59511	Uncharacterized protein OS=Bombyx mori PE=4 SV=1
197	404	Q1HPX2|Q1HPX2_BOMMO	174.1	46	46	2.35E+05	9	9	14	Pyro-glu from Q	21442	H+ transporting ATP synthase O subunit isoform 2 OS=Bombyx mori PE=2 SV=1
305	314	H9J5Z1|H9J5Z1_BOMMO	174.07	13	13	1.51E+05	9	9	10	Carbamidomethylation	101135	Uncharacterized protein OS=Bombyx mori PE=4 SV=1
401	566	H9JAR1|H9JAR1_BOMMO	173.08	19	19	6.73E+04	5	5	7	Carbamidomethylation	55579	Uncharacterized protein OS=Bombyx mori PE=3 SV=1
235	334	C3UZ72|C3UZ72_BOMMO	172.74	28	28	4.18E+05	9	9	14		40325	Myofilin variant A OS=Bombyx mori PE=2 SV=1
238	633	Q5UAN0|Q5UAN0_BOMMO	172.2	40	40	3.07E+05	7	7	13	Oxidation (M)	17220	Ribosomal protein S13 OS=Bombyx mori GN=RpS13 PE=2 SV=1
423	476	A5JTL8|A5JTL8_BOMMO	172.02	25	25	2.33E+05	7	7	7		43934	Pyruvate dehydrogenase E1 component subunit alpha OS=Bombyx mori GN=l(b002) PE=2 SV=1
292	297	H9J0B7|H9J0B7_BOMMO	171.84	27	27	5.91E+04	9	9	10		56319	Uncharacterized protein OS=Bombyx mori GN=LOC101746211 PE=4 SV=1
295	647	H9IYC6|H9IYC6_BOMMO	171.51	55	55	7.24E+04	6	5	11	Pyro-glu from Q	16915	Myosin regulatory light chain 2 OS=Bombyx mori GN=MLC-2 PE=4 SV=1
295	650	B5AK67|B5AK67_BOMMO	171.51	42	42	7.24E+04	6	5	11	Pyro-glu from Q	22042	Myosin light chain 2 OS=Bombyx mori PE=2 SV=1
295	651	sp|Q1HPS0|MLR_BOMMO	171.51	42	42	7.24E+04	6	5	11	Pyro-glu from Q	22042	Myosin regulatory light chain 2 OS=Bombyx mori PE=1 SV=1
275	287	H9IT19|H9IT19_BOMMO	171.5	32	32	9.92E+04	9	9	9	Carbamidomethylation	56347	Succinyl-CoA:3-ketoacid-coenzyme A transferase OS=Bombyx mori GN=LOC101737459 PE=3 SV=1
310	304	H9IZ97|H9IZ97_BOMMO	171.3	27	27	1.55E+05	9	9	10	Carbamidomethylation	46536	Uncharacterized protein OS=Bombyx mori PE=4 SV=1
256	466	H9JUN1|H9JUN1_BOMMO	170.83	29	29	3.55E+05	7	7	9		28694	Phosphoglycerate mutase OS=Bombyx mori GN=693076 PE=3 SV=1
209	293	H9JLS0|H9JLS0_BOMMO	169.45	9	9	7.10E+04	10	10	13	Oxidation (M)	142843	Uncharacterized protein OS=Bombyx mori PE=4 SV=1
304	450	H9JLS3|H9JLS3_BOMMO	169.3	2	2	1.23E+05	7	7	9	Carbamidomethylation	383030	Uncharacterized protein OS=Bombyx mori GN=692503 PE=4 SV=1
265	303	H9JH62|H9JH62_BOMMO	169.26	16	16	7.64E+04	10	10	12	Oxidation (M)	87400	Uncharacterized protein OS=Bombyx mori GN=LOC101742274 PE=4 SV=1
410	407	H9JDP0|H9JDP0_BOMMO	168.37	17	17	1.23E+05	7	7	7	Carbamidomethylation	76906	Glycine--tRNA ligase OS=Bombyx mori GN=692991 PE=4 SV=1
410	408	sp|Q04451|SYG_BOMMO	168.37	17	17	1.23E+05	7	7	7	Carbamidomethylation	76921	Glycine--tRNA ligase OS=Bombyx mori PE=1 SV=2
221	428	Q19AA9|Q19AA9_BOMMO	168.18	22	22	1.91E+05	7	7	14	Carbamidomethylation; Oxidation (M)	51930	Transport protein Sec61 alpha subunit OS=Bombyx mori GN=Sec61alpha PE=2 SV=1
221	429	B7U2V4|B7U2V4_BOMMO	168.18	22	22	1.91E+05	7	7	14	Carbamidomethylation; Oxidation (M)	51771	Transport protein Sec61 alpha subunit OS=Bombyx mori PE=2 SV=1
386	568	Q2F689|Q2F689_BOMMO	168.04	30	30	1.94E+05	6	6	8		29069	Glutathione S-transferase omega 1 OS=Bombyx mori PE=2 SV=1
386	569	H9JQL3|H9JQL3_BOMMO	168.04	30	30	1.94E+05	6	6	8		29069	Uncharacterized protein OS=Bombyx mori GN=692819 PE=4 SV=1
224	458	H9J6H5|H9J6H5_BOMMO	167.82	9	9	1.20E+05	6	6	10		91477	Uncharacterized protein OS=Bombyx mori PE=3 SV=1
594	747	E5EVW3|E5EVW3_BOMMO	167.78	30	30	1.08E+05	4	4	4		27823	30kDa protein OS=Bombyx mori GN=101746088 PE=4 SV=1
594	748	H9B448|H9B448_BOMMO	167.78	28	28	1.08E+05	4	4	4		29858	30K protein 15 OS=Bombyx mori PE=2 SV=1
258	412	H9JQ68|H9JQ68_BOMMO	167.24	14	14	1.24E+05	7	7	8	Carbamidomethylation	98379	Aminopeptidase OS=Bombyx mori GN=101743240 PE=3 SV=1
258	414	I3VR81|I3VR81_BOMMO	167.24	13	13	1.24E+05	7	7	8	Carbamidomethylation	107150	Aminopeptidase OS=Bombyx mori PE=2 SV=1
283	1009	Q5UAM2|Q5UAM2_BOMMO	165.54	28	28	2.88E+05	4	4	10	Acetylation (Protein N-term)	13732	Ribosomal protein S20 OS=Bombyx mori GN=RpS20 PE=2 SV=1
334	638	H9JHZ1|H9JHZ1_BOMMO	164.94	16	16	9.58E+04	5	5	10	Oxidation (M)	55316	Uncharacterized protein OS=Bombyx mori PE=3 SV=1
383	785	H9JTH7|H9JTH7_BOMMO	164.74	66	66	2.15E+05	5	5	8		10164	Uncharacterized protein OS=Bombyx mori PE=4 SV=1
293	322	H9JCZ3|H9JCZ3_BOMMO	164.55	15	15	1.23E+05	9	9	11		87607	Uncharacterized protein OS=Bombyx mori PE=4 SV=1
194	254	H9JHX3|H9JHX3_BOMMO	164.51	8	8	1.18E+05	13	13	15		209584	Uncharacterized protein OS=Bombyx mori PE=4 SV=1
373	680	H9JYF8|H9JYF8_BOMMO	164.27	22	22	1.67E+05	4	4	7	Acetylation (Protein N-term); Oxidation (M)	26997	Uncharacterized protein OS=Bombyx mori GN=LOC101740214 PE=3 SV=1
92	798	H9B450|H9B450_BOMMO	164	19	19	2.74E+04	5	2	31	Carbamidomethylation; Deamidation (NQ); Oxidation (M)	29191	30K protein 17 OS=Bombyx mori PE=2 SV=1
343	504	H9J651|H9J651_BOMMO	163.85	14	14	1.10E+05	6	6	9		75885	Uncharacterized protein OS=Bombyx mori PE=4 SV=1
274	674	Q9GN07|Q9GN07_BOMMO	163.28	34	34	7.54E+04	5	1	10		20804	Heat shock protein 20.8 OS=Bombyx mori GN=Hsp20.8A PE=2 SV=1
377	432	H9IT12|H9IT12_BOMMO	163.11	12	12	1.24E+05	7	7	8	Carbamidomethylation; Deamidation (NQ)	108211	Glycine cleavage system P protein OS=Bombyx mori PE=3 SV=1
359	485	E5EVW5|E5EVW5_BOMMO	162.97	31	31	8.93E+04	7	7	8	Oxidation (M)	32240	Inorganic pyrophosphatase OS=Bombyx mori PE=4 SV=1
417	526	H9JC69|H9JC69_BOMMO	162.61	14	14	1.34E+05	6	6	7		80527	Eukaryotic translation initiation factor 3 subunit B OS=Bombyx mori GN=eIF3-S9 PE=3 SV=1
321	433	H9JNV5|H9JNV5_BOMMO	161.8	36	36	1.30E+05	7	7	10	Carbamidomethylation; Acetylation (Protein N-term); Deamidation (NQ)	38031	Uncharacterized protein OS=Bombyx mori GN=732960 PE=4 SV=1
321	434	Q1HPY0|Q1HPY0_BOMMO	161.8	36	36	1.30E+05	7	7	10	Carbamidomethylation; Acetylation (Protein N-term); Deamidation (NQ)	38104	Zinc-containing alcohol dehydrogenase OS=Bombyx mori PE=2 SV=1
303	784	Q5UAR7|Q5UAR7_BOMMO	161.46	38	38	2.33E+05	4	4	11	Carbamidomethylation; Deamidation (NQ)	16812	Ribosomal protein L22 OS=Bombyx mori GN=RpL22 PE=2 SV=1
411	560	H9JC73|H9JC73_BOMMO	161.2	19	19	9.48E+04	5	5	6	Carbamidomethylation	43837	Uncharacterized protein OS=Bombyx mori GN=732974 PE=4 SV=1
239	753	Q5UAN9|Q5UAN9_BOMMO	160.95	32	32	2.56E+05	5	5	14	Carbamidomethylation; Acetylation (Protein N-term); Pyro-glu from Q	24538	Ribosomal protein S5 OS=Bombyx mori GN=RpS5 PE=2 SV=1
286	684	Q2F5S1|Q2F5S1_BOMMO	160.81	18	18	1.07E+05	4	4	11		30546	Microtubule-associated protein RP/EB family member 3 OS=Bombyx mori PE=2 SV=1
286	687	H9J3F1|H9J3F1_BOMMO	160.81	14	14	1.07E+05	4	4	11		39212	Uncharacterized protein OS=Bombyx mori GN=693103 PE=4 SV=1
294	419	H9IUH3|H9IUH3_BOMMO	160.4	23	23	8.29E+04	8	8	10		44224	Eukaryotic translation initiation factor 3 subunit M OS=Bombyx mori GN=LOC101737255 PE=3 SV=1
269	346	H9IYK6|H9IYK6_BOMMO	159.23	25	25	1.05E+05	8	8	11	Carbamidomethylation; Acetylation (Protein N-term); Oxidation (M); Pyro-glu from Q	65380	Uncharacterized protein OS=Bombyx mori GN=LOC101741848 PE=4 SV=1
424	590	H9JQ92|H9JQ92_BOMMO	159.1	43	43	1.46E+05	5	5	7	Carbamidomethylation	17877	Uncharacterized protein OS=Bombyx mori GN=LOC101738412 PE=4 SV=1
349	575	H9IZX9|H9IZX9_BOMMO	158.34	26	26	1.32E+05	5	5	8	Oxidation (M)	45159	Dolichyl-diphosphooligosaccharide--protein glycosyltransferase 48 kDa subunit OS=Bombyx mori GN=778504 PE=3 SV=1
349	576	A0FDQ5|A0FDQ5_BOMMO	158.34	24	24	1.32E+05	5	5	8	Oxidation (M)	49352	Dolichyl-diphosphooligosaccharide--protein glycosyltransferase 48 kDa subunit OS=Bombyx mori PE=2 SV=1
276	383	H9ISA5|H9ISA5_BOMMO	158.23	14	14	1.49E+05	8	8	11		96289	Uncharacterized protein OS=Bombyx mori GN=101739156 PE=3 SV=1
276	384	L8B8U1|L8B8U1_BOMMO	158.23	13	13	1.49E+05	8	8	11		104635	Glucosidase II alpha-subunit OS=Bombyx mori PE=2 SV=1
284	389	sp|P21894|SYAC_BOMMO	157.98	9	9	3.11E+04	7	3	10	Carbamidomethylation; Oxidation (M)	108178	Alanine--tRNA ligase cytoplasmic OS=Bombyx mori PE=1 SV=1
233	589	Q1HPJ9|Q1HPJ9_BOMMO	157.96	16	16	3.63E+04	6	6	13	Carbamidomethylation	55131	Vacuolar ATP synthase subunit H OS=Bombyx mori PE=2 SV=1
233	603	H9JH82|H9JH82_BOMMO	157.96	14	14	3.63E+04	6	6	13	Carbamidomethylation	63434	Uncharacterized protein OS=Bombyx mori PE=4 SV=1
233	620	H9ITL6|H9ITL6_BOMMO	157.96	16	16	3.63E+04	6	6	13	Carbamidomethylation	55833	Uncharacterized protein OS=Bombyx mori GN=733031 PE=4 SV=1
333	390	H9IZ08|H9IZ08_BOMMO	157.92	32	32	1.31E+05	8	8	10		42137	Uncharacterized protein OS=Bombyx mori GN=LOC101746307 PE=4 SV=1
329	632	H9JXF1|H9JXF1_BOMMO	157.6	35	35	8.02E+04	5	5	7	Carbamidomethylation; Oxidation (M)	28512	Uncharacterized protein OS=Bombyx mori PE=4 SV=1
372	668	H9IVV5|H9IVV5_BOMMO	156.69	16	16	1.37E+05	5	5	7	Carbamidomethylation	39641	Uncharacterized protein OS=Bombyx mori GN=692963 PE=3 SV=1
372	670	Q2F5M9|Q2F5M9_BOMMO	156.69	19	19	1.37E+05	5	5	7	Carbamidomethylation	34649	Phosphoribosyl pyrophosphate synthetase OS=Bombyx mori PE=2 SV=1
308	536	H9J0D6|H9J0D6_BOMMO	156.63	10	10	5.78E+04	5	5	8	Carbamidomethylation	94569	Uncharacterized protein OS=Bombyx mori PE=4 SV=1
367	934	H9JH50|H9JH50_BOMMO	156.35	29	29	1.37E+05	3	3	9	Carbamidomethylation	17871	Uncharacterized protein OS=Bombyx mori PE=4 SV=1
354	514	H9IWD9|H9IWD9_BOMMO	156.26	26	26	1.20E+05	6	5	8	Carbamidomethylation	34795	Uncharacterized protein OS=Bombyx mori GN=733021 PE=4 SV=1
354	515	Q1HPL4|Q1HPL4_BOMMO	156.26	24	24	1.20E+05	6	5	8	Carbamidomethylation	37825	Phosphoribosyl pyrophosphate synthetase OS=Bombyx mori PE=2 SV=1
245	283	H9JNW9|H9JNW9_BOMMO	155.86	12	12	1.68E+05	11	11	11		147015	Uncharacterized protein OS=Bombyx mori PE=4 SV=1
405	470	D2Y4R4|D2Y4R4_BOMMO	155.79	8	8	1.01E+05	6	6	7		105592	Coatomer subunit beta' OS=Bombyx mori GN=COPB2 PE=2 SV=1
405	475	H9J305|H9J305_BOMMO	155.79	8	8	1.01E+05	6	6	7		105948	Coatomer subunit beta' OS=Bombyx mori GN=COPB2 PE=3 SV=1
281	628	sp|Q5UAS1|RL18_BOMMO	155.76	33	33	2.50E+05	5	5	10	Deamidation (NQ); Oxidation (M)	20865	60S ribosomal protein L18 OS=Bombyx mori GN=RpL18 PE=2 SV=1
199	607	Q5UAN7|Q5UAN7_BOMMO	155.53	43	43	6.21E+04	8	3	15		21859	40S ribosomal protein S7 OS=Bombyx mori GN=RpS7 PE=2 SV=1
201	778	H9JV55|H9JV55_BOMMO	155.15	31	31	1.50E+05	5	5	13	Deamidation (NQ)	20285	Uncharacterized protein OS=Bombyx mori PE=4 SV=1
355	542	Q2F5X9|Q2F5X9_BOMMO	154.55	19	19	1.15E+05	7	7	9	Carbamidomethylation; Oxidation (M)	43046	Nucleosome assembly protein OS=Bombyx mori PE=2 SV=1
355	543	Q1HQB9|Q1HQB9_BOMMO	154.55	18	18	1.15E+05	7	7	9	Carbamidomethylation; Oxidation (M)	45255	Nucleosome assembly protein isoform 1 OS=Bombyx mori PE=2 SV=1
445	567	Q2F5N1|Q2F5N1_BOMMO	154.03	19	19	5.76E+04	5	5	6		33176	Mitochondrial prohibitin complex protein 2 OS=Bombyx mori GN=LOC693108 PE=2 SV=1
314	401	H9JEA1|H9JEA1_BOMMO	153.62	10	10	1.47E+05	8	8	10		101727	Uncharacterized protein OS=Bombyx mori GN=LOC101743034 PE=4 SV=1
217	452	Q5UAT5|Q5UAT5_BOMMO	153.59	26	26	2.69E+05	10	10	13	Carbamidomethylation; Deamidation (NQ); Oxidation (M)	30650	Ribosomal protein L6 OS=Bombyx mori GN=RpL6 PE=2 SV=1
379	563	H9JMP1|H9JMP1_BOMMO	152.76	18	18	1.86E+05	5	5	8		41393	Uncharacterized protein OS=Bombyx mori GN=733024 PE=3 SV=1
379	580	Q1HPL0|Q1HPL0_BOMMO	152.76	17	17	1.86E+05	5	5	8		44778	26S proteasome regulatory ATPase subunit 10B OS=Bombyx mori PE=2 SV=1
285	538	H9JU96|H9JU96_BOMMO	152.47	26	26	1.88E+05	5	5	9	Deamidation (NQ)	27586	Uncharacterized protein OS=Bombyx mori GN=692632 PE=4 SV=1
285	539	Q17180|Q17180_BOMMO	152.47	34	34	1.88E+05	5	5	9	Deamidation (NQ)	20727	Apolipophorin-III OS=Bombyx mori PE=2 SV=1
431	558	Q1HPK0|Q1HPK0_BOMMO	151.78	17	17	6.84E+04	5	5	6	Carbamidomethylation	48821	Vesicle amine transport protein OS=Bombyx mori PE=2 SV=1
214	499	Q5UAM4|Q5UAM4_BOMMO	151.74	41	41	4.87E+05	6	6	15	Carbamidomethylation; Acetylation (Protein N-term); Oxidation (M)	17755	Ribosomal protein S18 OS=Bombyx mori GN=RpS18 PE=2 SV=1
326	481	H9J8Q5|H9J8Q5_BOMMO	151.68	32	32	1.59E+05	6	6	9	Carbamidomethylation; Oxidation (M)	32427	Uncharacterized protein OS=Bombyx mori GN=LOC101742094 PE=3 SV=1
312	557	H9JLK1|H9JLK1_BOMMO	151.33	29	29	3.76E+04	6	4	9	Carbamidomethylation	27366	Uncharacterized protein OS=Bombyx mori PE=3 SV=1
357	829	Q2F5M1|Q2F5M1_BOMMO	150.82	20	20	1.84E+05	3	3	8		24337	GTP-binding nuclear protein OS=Bombyx mori GN=LOC692970 PE=2 SV=1
179	742	H9J5W5|H9J5W5_BOMMO	150.75	6	6	2.59E+05	5	4	16	Pyro-glu from Q	84820	Uncharacterized protein OS=Bombyx mori GN=692723 PE=4 SV=1
301	786	H9JAG5|H9JAG5_BOMMO	150.56	26	26	1.88E+05	5	5	11		22549	Uncharacterized protein OS=Bombyx mori PE=4 SV=1
320	394	H9J8B0|H9J8B0_BOMMO	150.08	8	8	1.29E+05	8	8	8	Carbamidomethylation	140135	Uncharacterized protein OS=Bombyx mori GN=LOC101742969 PE=4 SV=1
514	686	H9IVU0|H9IVU0_BOMMO	149.8	10	10	6.68E+04	4	4	5	Carbamidomethylation	73274	Uncharacterized protein OS=Bombyx mori PE=4 SV=1
287	461	Q9BLG6|Q9BLG6_BOMMO	149.77	15	15	1.29E+05	7	7	8	Acetylation (Protein N-term)	80181	Prophenoloxidase-2s OS=Bombyx mori PE=2 SV=1
287	463	sp|Q27452|PRP2_BOMMO	149.77	15	15	1.29E+05	7	7	8	Acetylation (Protein N-term)	80119	Phenoloxidase subunit 2 OS=Bombyx mori PE=1 SV=2
287	464	Q9GU90|Q9GU90_BOMMO	149.77	15	15	1.29E+05	7	7	8	Acetylation (Protein N-term)	79994	Prophenoloxidase-2 OS=Bombyx mori GN=pro-PO2 PE=2 SV=1
260	302	H9J896|H9J896_BOMMO	149.58	8	8	1.57E+05	9	9	10	Carbamidomethylation; Deamidation (NQ)	190334	Uncharacterized protein OS=Bombyx mori PE=4 SV=1
302	410	H9JDK4|H9JDK4_BOMMO	149.29	24	24	9.49E+04	8	8	10		62910	Uncharacterized protein OS=Bombyx mori GN=LOC101741966 PE=4 SV=1
391	546	H9J5R2|H9J5R2_BOMMO	149.05	11	11	1.86E+05	5	5	6	Carbamidomethylation	81900	Uncharacterized protein OS=Bombyx mori PE=4 SV=1
158	678	H9IXM2|H9IXM2_BOMMO	148.95	17	17	3.62E+04	5	1	19	Pyro-glu from E	34269	Adenine nucleotide translocase insect2 OS=Bombyx mori GN=LOC101738591 PE=2 SV=1
483	887	Q5FYZ4|Q5FYZ4_BOMMO	148.92	16	16	4.54E+04	4	3	6		26606	Troponin I OS=Bombyx mori PE=2 SV=1
207	757	Q5UAS4|Q5UAS4_BOMMO	148.79	26	26	4.14E+05	4	4	16		18598	Ribosomal protein L14 OS=Bombyx mori GN=RpL14 PE=2 SV=1
430	556	H9JRG6|H9JRG6_BOMMO	148.71	16	16	5.58E+04	6	6	7	Carbamidomethylation; Oxidation (M)	64621	Eukaryotic translation initiation factor 3 subunit L OS=Bombyx mori PE=3 SV=1
566	704	H9IX66|H9IX66_BOMMO	148.52	8	8	3.54E+04	4	4	4		80822	Uncharacterized protein OS=Bombyx mori PE=3 SV=1
339	376	Q1ET59|Q1ET59_BOMMO	148.51	39	39	1.86E+05	8	8	9	Carbamidomethylation; Acetylation (Protein N-term)	38698	Sorbitol dehydrogenase-2 OS=Bombyx mori GN=BmSDH-2 PE=2 SV=1
338	530	H9J9M3|H9J9M3_BOMMO	148.39	15	15	2.48E+04	5	1	8	Carbamidomethylation	58586	Alanine--tRNA ligase cytoplasmic OS=Bombyx mori GN=693023 PE=4 SV=1
317	582	Q5UAR5|Q5UAR5_BOMMO	148.2	16	16	2.84E+05	6	6	8	Oxidation (M)	35965	Ribosomal protein L23A OS=Bombyx mori GN=RpL23A PE=2 SV=1
317	594	H9JBE0|H9JBE0_BOMMO	148.2	16	16	2.84E+05	6	6	8	Oxidation (M)	35739	Uncharacterized protein OS=Bombyx mori GN=692700 PE=3 SV=1
466	619	Q2F635|Q2F635_BOMMO	148.11	19	19	1.18E+05	5	5	6		38127	Adenosine kinase OS=Bombyx mori GN=LOC692855 PE=2 SV=1
353	415	H9J8Q7|H9J8Q7_BOMMO	147.99	21	21	1.19E+05	9	9	9	Carbamidomethylation	61497	Beta-hexosaminidase OS=Bombyx mori GN=693032 PE=3 SV=1
353	426	sp|P49010|HEXC_BOMMO	147.99	19	19	1.19E+05	9	9	9	Carbamidomethylation	68214	Chitooligosaccharidolytic beta-N-acetylglucosaminidase OS=Bombyx mori PE=1 SV=1
541	787	H9JMJ8|H9JMJ8_BOMMO	147.63	55	55	1.66E+05	4	4	5	Pyro-glu from Q	19053	Transcription factor BTF3 OS=Bombyx mori GN=LOC101747148 PE=3 SV=1
488	631	H9JEL8|H9JEL8_BOMMO	147.6	32	32	5.10E+04	5	5	6	Carbamidomethylation	26309	Uncharacterized protein OS=Bombyx mori PE=4 SV=1
203	524	Q5UAT3|Q5UAT3_BOMMO	147.48	28	28	3.54E+05	6	6	15	Carbamidomethylation	30293	Ribosomal protein L7A OS=Bombyx mori GN=RpL7A PE=2 SV=1
387	659	H9JCI5|H9JCI5_BOMMO	147.4	9	9	8.88E+04	4	4	5		65966	Uncharacterized protein OS=Bombyx mori GN=692806 PE=4 SV=1
387	660	Q2F6A7|Q2F6A7_BOMMO	147.4	9	9	8.88E+04	4	4	5		66039	Elongation factor 1 alpha OS=Bombyx mori PE=2 SV=1
501	688	H9J1X8|H9J1X8_BOMMO	147.34	21	21	9.27E+04	4	4	4	Carbamidomethylation	38975	Adenylyl cyclase-associated protein OS=Bombyx mori PE=3 SV=1
479	744	H9JTB0|H9JTB0_BOMMO	147.23	12	12	4.10E+04	4	4	5	Carbamidomethylation	48706	Uncharacterized protein OS=Bombyx mori GN=LOC101741115 PE=4 SV=1
413	601	H9JX22|H9JX22_BOMMO	146.39	48	48	1.18E+05	5	5	6	Carbamidomethylation	16698	Uncharacterized protein OS=Bombyx mori GN=732921 PE=4 SV=1
413	602	Q1HQ45|Q1HQ45_BOMMO	146.39	40	40	1.18E+05	5	5	6	Carbamidomethylation	19901	Peroxiredoxin OS=Bombyx mori PE=2 SV=1
420	653	Q2F5N7|Q2F5N7_BOMMO	146.3	26	26	5.48E+04	4	4	6		34569	26S proteasome non-ATPase regulatory subunit 14 OS=Bombyx mori PE=2 SV=1
418	548	H9IVV2|H9IVV2_BOMMO	146.19	31	31	1.00E+05	6	6	7	Carbamidomethylation	39242	Uncharacterized protein OS=Bombyx mori GN=LOC101741353 PE=3 SV=1
272	468	I6XKQ0|I6XKQ0_BOMMO	145.85	16	16	9.77E+04	7	7	10	Carbamidomethylation; Deamidation (NQ); Oxidation (M)	75354	Heat shock protein 70-5 OS=Bombyx mori PE=2 SV=1
296	675	Q5UAT2|Q5UAT2_BOMMO	145.69	19	19	1.43E+05	6	6	9	Carbamidomethylation	27919	Ribosomal protein L8 OS=Bombyx mori GN=RpL8 PE=2 SV=1
243	947	H9J940|H9J940_BOMMO	145.62	16	16	1.23E+05	4	3	13		24911	Uncharacterized protein OS=Bombyx mori GN=LOC101736367 PE=3 SV=1
290	372	H9JKC3|H9JKC3_BOMMO	145.34	13	13	1.22E+05	10	10	10	Carbamidomethylation	118190	Uncharacterized protein OS=Bombyx mori PE=4 SV=1
237	534	Q5CCJ4|Q5CCJ4_BOMMO	145.3	35	35	1.39E+05	7	6	14	Carbamidomethylation; Pyro-glu from Q	23340	Glutathione S-transferase sigma OS=Bombyx mori GN=GST sigma PE=1 SV=1
478	587	B5BSX5|B5BSX5_BOMMO	145.27	14	14	5.32E+04	5	3	6	Pyro-glu from Q	48471	Paralytic peptide binding protein 2 OS=Bombyx mori GN=PPBP2 PE=2 SV=1
478	588	H9JF68|H9JF68_BOMMO	145.27	14	14	5.32E+04	5	3	6	Pyro-glu from Q	48497	30K protein 19 OS=Bombyx mori GN=100188965 PE=2 SV=1
515	722	H9J516|H9J516_BOMMO	145.12	47	47	1.79E+04	4	4	5	Deamidation (NQ)	19057	Uncharacterized protein OS=Bombyx mori GN=LOC101745277 PE=3 SV=1
288	604	H9J5V4|H9J5V4_BOMMO	144.68	14	14	6.39E+04	6	5	11		61841	Uncharacterized protein OS=Bombyx mori PE=4 SV=1
188	405	Q5UAN5|Q5UAN5_BOMMO	144.42	34	34	4.60E+05	9	9	16	Pyro-glu from Q	22576	Ribosomal protein S9 OS=Bombyx mori GN=RpS9 PE=2 SV=1
414	706	H9JXB2|H9JXB2_BOMMO	144.26	14	14	5.53E+04	4	3	7	Carbamidomethylation	45451	Uncharacterized protein OS=Bombyx mori GN=LOC101747034 PE=3 SV=1
241	802	Q5UAR4|Q5UAR4_BOMMO	144.25	26	26	3.60E+05	5	5	14	Carbamidomethylation; Oxidation (M)	17505	Ribosomal protein L24 OS=Bombyx mori GN=RpL24 PE=2 SV=1
492	807	A9QUN2|A9QUN2_BOMMO	144.04	26	26	5.61E+04	4	4	6	Carbamidomethylation; Oxidation (M)	27427	HnRNPA/B-like protein OS=Bombyx mori GN=hrp28 PE=2 SV=1
492	808	B9VS67|B9VS67_BOMMO	144.04	26	26	5.61E+04	4	4	6	Carbamidomethylation; Oxidation (M)	28200	HnRNPA/B-like 28 OS=Bombyx mori GN=hrp28 PE=2 SV=1
390	525	H9JGQ9|H9JGQ9_BOMMO	144.04	16	16	1.28E+05	6	6	7		52319	Uncharacterized protein OS=Bombyx mori PE=4 SV=1
316	541	A1YM13|A1YM13_BOMMO	144.01	25	25	1.84E+05	8	8	10	Carbamidomethylation	42597	Phosphoribosylaminoimidazole carboxylase OS=Bombyx mori PE=2 SV=1
316	544	Q1HQ66|Q1HQ66_BOMMO	144.01	22	22	1.84E+05	8	8	10	Carbamidomethylation	47344	Phosphoribosylaminoimidazole carboxylase OS=Bombyx mori GN=LOC732910 PE=1 SV=1
273	598	Q5UAN8|Q5UAN8_BOMMO	143.88	25	25	2.44E+05	5	5	11	Carbamidomethylation; Oxidation (M)	29058	40S ribosomal protein S6 OS=Bombyx mori GN=RpS6 PE=2 SV=1
513	605	Q2QEH2|Q2QEH2_BOMMO	143.38	41	41	1.02E+05	5	5	5	Acetylation (Protein N-term)	14859	Cellular retinoic acid binding protein OS=Bombyx mori GN=BmFABP1 PE=2 SV=1
552	1336	H9J564|H9J564_BOMMO	143.37	36	36	4.98E+04	3	3	5		15853	Uncharacterized protein OS=Bombyx mori PE=4 SV=1
503	672	H9J3H3|H9J3H3_BOMMO	142.92	7	7	2.94E+04	4	4	4		111713	Uncharacterized protein OS=Bombyx mori PE=4 SV=1
543	940	O96052|O96052_BOMMO	142.72	55	55	1.80E+05	4	4	5		11020	Cuticle protein LCP18 OS=Bombyx mori GN=CPR4 PE=2 SV=1
255	679	H9J4B7|H9J4B7_BOMMO	142.35	36	36	3.85E+03	6	1	12	Deamidation (NQ)	22062	40S ribosomal protein S7 OS=Bombyx mori GN=692716 PE=3 SV=1
344	943	Q5UAS7|Q5UAS7_BOMMO	142.31	24	24	3.38E+05	3	3	9	Carbamidomethylation	17565	Ribosomal protein L12 OS=Bombyx mori GN=RpL12 PE=2 SV=1
489	642	sp|Q1HPW4|EIF3I_BOMMO	141.88	26	26	1.01E+05	5	5	6		36908	Eukaryotic translation initiation factor 3 subunit I OS=Bombyx mori PE=2 SV=1
489	643	H9JEE2|H9JEE2_BOMMO	141.88	26	26	1.01E+05	5	5	6		37856	Eukaryotic translation initiation factor 3 subunit I OS=Bombyx mori GN=732970 PE=3 SV=1
538	641	C0J8F8|C0J8F8_BOMMO	141.87	18	18	7.81E+04	5	5	5		44733	Serpin-7 OS=Bombyx mori GN=serpin-7 PE=2 SV=1
330	661	B0ZT34|B0ZT34_BOMMO	141.85	28	28	3.37E+05	5	5	8		25393	Heat shock protein 25.4 OS=Bombyx mori GN=LOC100141506 PE=2 SV=1
328	614	A0A0B6VHE3|A0A0B6VHE3_BOMMO	141.65	36	36	8.26E+04	6	6	10	Carbamidomethylation	27921	BmPHYHD1 protein (Fragment) OS=Bombyx mori GN=BmPHYHD1 PE=2 SV=1
328	615	H9JS23|H9JS23_BOMMO	141.65	29	29	8.26E+04	6	6	10	Carbamidomethylation	35014	Uncharacterized protein OS=Bombyx mori PE=4 SV=1
464	608	H9J930|H9J930_BOMMO	141.3	17	17	1.27E+05	5	5	6	Oxidation (M)	45134	Uncharacterized protein OS=Bombyx mori PE=4 SV=1
322	532	Q66SW3|Q66SW3_BOMMO	141.24	43	43	2.02E+05	7	7	10	Carbamidomethylation; Pyro-glu from Q	17690	Ribosomal protein S11 OS=Bombyx mori GN=S11 PE=2 SV=1
322	533	H9JW78|H9JW78_BOMMO	141.24	34	34	2.02E+05	7	7	10	Carbamidomethylation; Pyro-glu from Q	22757	Uncharacterized protein OS=Bombyx mori GN=RpS11 PE=3 SV=1
463	606	H9JHQ9|H9JHQ9_BOMMO	140.35	22	22	5.73E+04	5	5	5		28697	Uncharacterized protein OS=Bombyx mori GN=LOC101740913 PE=3 SV=1
470	721	A0A1Q1NKM3|A0A1Q1NKM3_BOMMO	140.2	15	15	6.64E+04	4	4	4		55546	Seryl-tRNA synthetase OS=Bombyx mori PE=2 SV=1
421	736	Q66SV9|Q66SV9_BOMMO	139.92	52	52	1.99E+05	4	4	7	Acetylation (Protein N-term); Oxidation (M)	17036	Ribosomal protein S15 OS=Bombyx mori GN=S15 PE=2 SV=1
396	457	H9JE77|H9JE77_BOMMO	139.67	24	24	1.18E+05	7	7	8	Oxidation (M)	45793	Succinate--CoA ligase [GDP-forming] subunit beta mitochondrial OS=Bombyx mori GN=LOC101740061 PE=3 SV=1
452	621	H9JB09|H9JB09_BOMMO	139.59	18	18	8.46E+04	5	5	5		43807	Vasa intronic protein OS=Bombyx mori GN=VIG PE=2 SV=1
422	467	H9JU60|H9JU60_BOMMO	139.42	15	15	5.50E+04	6	6	6	Carbamidomethylation	58924	Uncharacterized protein OS=Bombyx mori GN=LOC101738617 PE=4 SV=1
425	597	H9JI85|H9JI85_BOMMO	139.36	22	22	9.43E+04	6	6	7	Carbamidomethylation	28123	Proteasome subunit alpha type OS=Bombyx mori PE=3 SV=1
400	942	Q2F5V9|Q2F5V9_BOMMO	138.5	27	27	1.95E+05	3	3	8		20910	Translocon-associated protein subunit beta OS=Bombyx mori PE=2 SV=1
306	403	H9J5J2|H9J5J2_BOMMO	138.1	23	23	8.61E+04	7	6	10	Oxidation (M); Pyro-glu from Q	47667	Uncharacterized protein OS=Bombyx mori PE=3 SV=1
451	517	A0A023SG69|A0A023SG69_BOMMO	138.06	11	11	5.81E+04	6	6	6	Oxidation (M)	103920	Coatomer subunit beta OS=Bombyx mori GN=beta-COP PE=4 SV=1
336	669	Q5UAR6|Q5UAR6_BOMMO	137.49	44	44	2.71E+05	5	5	10	Carbamidomethylation; Oxidation (M)	14835	Ribosomal protein L23 OS=Bombyx mori GN=RpL23 PE=2 SV=1
142	900	B9X1G5|B9X1G5_BOMMO	137.02	27	27	8.47E+05	4	4	19	Oxidation (M)	13809	Histone H2B OS=Bombyx mori GN=H2B-L PE=2 SV=1
347	491	H9J518|H9J518_BOMMO	136.9	15	15	1.08E+05	7	7	9	Oxidation (M)	71470	Uncharacterized protein OS=Bombyx mori GN=101745417 PE=4 SV=1
347	492	A0A1Q0AL85|A0A1Q0AL85_BOMMO	136.9	13	13	1.08E+05	7	7	9	Oxidation (M)	77511	Homeostasis protein OS=Bombyx mori GN=IHoP PE=2 SV=1
454	656	H9JU11|H9JU11_BOMMO	136.4	12	12	5.53E+04	6	6	6		53430	Uncharacterized protein OS=Bombyx mori GN=LOC101743988 PE=4 SV=1
362	863	sp|O02387|CU17_BOMMO	136.2	27	27	3.08E+05	3	3	8		15270	Larval cuticle protein LCP-17 OS=Bombyx mori GN=LCP17 PE=2 SV=1
362	864	W0GHP6|W0GHP6_BOMMO	136.2	27	27	3.08E+05	3	3	8		15270	RR1-type cuticular protein OS=Bombyx mori GN=CPR2 PE=2 SV=1
362	865	C0H6J3|C0H6J3_BOMMO	136.2	27	27	3.08E+05	3	3	8		15298	Putative cuticle protein OS=Bombyx mori GN=BmorCPR2 PE=2 SV=1
362	866	H9J6Y5|H9J6Y5_BOMMO	136.2	27	27	3.08E+05	3	3	8		15399	Larval cuticle protein LCP-17 OS=Bombyx mori GN=CPR2 PE=4 SV=1
407	710	H9IWS5|H9IWS5_BOMMO	135.47	14	14	1.13E+05	4	4	7		37372	Uncharacterized protein OS=Bombyx mori GN=LOC101739385 PE=4 SV=1
375	555	H9JCL3|H9JCL3_BOMMO	135.43	29	29	1.30E+05	5	5	7		26719	Uncharacterized protein OS=Bombyx mori PE=4 SV=1
382	705	H9JDA6|H9JDA6_BOMMO	135.33	8	8	1.09E+05	4	4	8	Pyro-glu from Q	74463	Uncharacterized protein OS=Bombyx mori PE=4 SV=1
403	553	H9JRT0|H9JRT0_BOMMO	135.12	2	2	2.86E+04	5	5	5		425724	Uncharacterized protein OS=Bombyx mori PE=4 SV=1
223	789	B9X1S5|B9X1S5_BOMMO	134.8	42	42	7.41E+05	5	5	12	Oxidation (M)	11381	Histone H4 OS=Bombyx mori GN=H4-L PE=2 SV=1
223	790	H9JJE6|H9JJE6_BOMMO	134.8	42	42	7.41E+05	5	5	12	Oxidation (M)	11411	Histone H4 OS=Bombyx mori GN=105841242 PE=3 SV=1
406	671	H9JTR0|H9JTR0_BOMMO	134.57	9	9	5.04E+04	5	5	5		91992	AP complex subunit beta OS=Bombyx mori PE=3 SV=1
476	522	H9JIW6|H9JIW6_BOMMO	134.53	38	38	1.13E+05	6	6	6	Carbamidomethylation; Oxidation (M)	31303	Glucosamine-6-phosphate isomerase OS=Bombyx mori GN=LOC101746460 PE=3 SV=1
332	995	Q5UAQ6|Q5UAQ6_BOMMO	134.33	30	30	1.15E+05	5	5	9	Carbamidomethylation; Oxidation (M)	16069	Ribosomal protein L32 OS=Bombyx mori GN=RpL32 PE=2 SV=1
315	489	H9JE36|H9JE36_BOMMO	133.88	25	25	9.42E+04	7	6	9	Carbamidomethylation; Deamidation (NQ); Oxidation (M)	42501	Succinate-CoA ligase subunit beta OS=Bombyx mori PE=3 SV=1
240	600	Q69FX2|Q69FX2_BOMMO	133.76	38	38	1.78E+05	5	5	14	Carbamidomethylation	17123	Promoting protein OS=Bombyx mori GN=692382 PE=2 SV=1
380	574	A0FDQ2|A0FDQ2_BOMMO	133.25	15	15	1.10E+05	6	6	8		47962	Eukaryotic initiation factor 5C OS=Bombyx mori PE=2 SV=1
415	854	sp|Q5UAM9|RS14_BOMMO	132.97	26	26	1.38E+05	4	4	6		16161	40S ribosomal protein S14 OS=Bombyx mori GN=RpS14 PE=2 SV=1
385	552	O16143|O16143_BOMMO	132.92	42	42	7.97E+04	6	4	8	Acetylation (Protein N-term); Pyro-glu from Q	22364	Rab1 protein OS=Bombyx mori GN=rabB PE=2 SV=1
192	666	H9JPL2|H9JPL2_BOMMO	132.27	28	28	4.19E+05	5	5	15	Carbamidomethylation	21012	60S ribosomal protein L18a OS=Bombyx mori GN=692695 PE=3 SV=1
324	893	sp|Q5UAS2|RL17_BOMMO	132.25	20	20	2.34E+05	5	5	10		21598	60S ribosomal protein L17 OS=Bombyx mori GN=RpL17 PE=2 SV=1
487	1239	H9J1M5|H9J1M5_BOMMO	132.25	47	47	9.83E+04	3	3	6	Deamidation (NQ)	11479	Uncharacterized protein OS=Bombyx mori GN=778451 PE=3 SV=1
528	746	H9J7R7|H9J7R7_BOMMO	131.64	43	43	6.96E+04	5	5	5	Carbamidomethylation; Oxidation (M)	19926	Uncharacterized protein OS=Bombyx mori GN=LOC101744776 PE=4 SV=1
360	677	H9JFA2|H9JFA2_BOMMO	131.51	22	22	9.47E+04	4	4	8	Oxidation (M)	28634	Uncharacterized protein OS=Bombyx mori PE=4 SV=1
378	537	H9JCR8|H9JCR8_BOMMO	131.44	6	6	8.63E+04	7	7	7		143836	Ubiquitin carboxyl-terminal hydrolase OS=Bombyx mori PE=3 SV=1
628	938	H9J1X9|H9J1X9_BOMMO	130.97	48	48	1.31E+05	3	3	4		9566	Adenylyl cyclase-associated protein OS=Bombyx mori PE=4 SV=1
603	833	H9JGS8|H9JGS8_BOMMO	130.91	10	10	1.05E+05	4	4	4		56265	Uncharacterized protein OS=Bombyx mori PE=4 SV=1
520	870	H9JCS7|H9JCS7_BOMMO	130.72	15	15	5.58E+04	4	4	5		49060	Uncharacterized protein OS=Bombyx mori GN=LOC101747176 PE=4 SV=1
277	629	H9IWB8|H9IWB8_BOMMO	130.46	41	41	1.80E+05	5	5	12		17217	Uncharacterized protein OS=Bombyx mori GN=LOC101740600 PE=4 SV=1
277	637	Q9XXZ6|Q9XXZ6_BOMMO	130.46	7	7	1.80E+05	5	5	12		102424	Polyubiquitin OS=Bombyx mori GN=UBI3 PE=2 SV=1
471	773	H9JVK4|H9JVK4_BOMMO	130.32	14	14	8.18E+04	5	5	6		45576	Uncharacterized protein OS=Bombyx mori GN=692658 PE=3 SV=1
381	611	H9JCT5|H9JCT5_BOMMO	130.27	13	13	1.15E+05	5	5	8		48595	Uncharacterized protein OS=Bombyx mori GN=LOC101744256 PE=3 SV=1
482	880	H9J8L8|H9J8L8_BOMMO	130.06	25	25	7.81E+04	4	4	6		26701	Uncharacterized protein OS=Bombyx mori PE=4 SV=1
429	495	H9J8X3|H9J8X3_BOMMO	129.94	9	9	1.41E+05	6	6	6	Carbamidomethylation	104724	Uncharacterized protein OS=Bombyx mori PE=4 SV=1
495	935	B7U2V3|B7U2V3_BOMMO	129.91	39	39	3.87E+04	3	3	6		13415	Uncharacterized protein OS=Bombyx mori PE=2 SV=1
495	936	H9J5V3|H9J5V3_BOMMO	129.91	19	19	3.87E+04	3	3	6		27476	Uncharacterized protein OS=Bombyx mori PE=4 SV=1
527	741	A8WFD8|A8WFD8_BOMMO	129.22	14	14	8.03E+04	4	4	5		43145	cAMP-dependent protein kinase R2 OS=Bombyx mori GN=Pka-r2 PE=2 SV=1
337	502	H9J005|H9J005_BOMMO	129.2	4	4	2.15E+04	7	7	7		285438	Uncharacterized protein OS=Bombyx mori PE=4 SV=2
480	812	H9JFB7|H9JFB7_BOMMO	129.04	19	19	8.65E+04	4	4	6	Oxidation (M)	48377	Uncharacterized protein OS=Bombyx mori PE=4 SV=1
335	648	Q2F661|Q2F661_BOMMO	128.94	28	28	1.41E+05	5	5	10	Oxidation (M)	26875	Proteasome subunit alpha type OS=Bombyx mori PE=2 SV=1
335	649	H9JWI4|H9JWI4_BOMMO	128.94	22	22	1.41E+05	5	5	10	Oxidation (M)	35472	Proteasome endopeptidase complex OS=Bombyx mori GN=692836 PE=3 SV=1
634	1021	A0MA79|A0MA79_BOMMO	128.73	11	11	1.60E+05	3	3	3	Carbamidomethylation	45669	TIN-ag-RP OS=Bombyx mori PE=2 SV=1
427	953	A0FDR1|A0FDR1_BOMMO	128.57	47	47	1.01E+05	4	4	6	Carbamidomethylation; Acetylation (Protein N-term)	11751	Thioredoxin OS=Bombyx mori PE=2 SV=1
455	740	H9J7P4|H9J7P4_BOMMO	128.16	31	31	7.84E+04	4	4	6	Carbamidomethylation	21668	Uncharacterized protein OS=Bombyx mori PE=4 SV=2
474	882	Q4F863|Q4F863_BOMMO	128.13	19	19	6.38E+04	3	3	6	Carbamidomethylation; Deamidation (NQ)	17525	Eukaryotic translation initiation factor 5A OS=Bombyx mori GN=LOC693075 PE=2 SV=1
546	984	H9JPE5|H9JPE5_BOMMO	127.81	45	45	5.65E+04	3	3	5	Carbamidomethylation	11442	Uncharacterized protein OS=Bombyx mori PE=4 SV=1
398	800	Q5UAM5|Q5UAM5_BOMMO	127.5	45	45	1.80E+05	5	5	7	Carbamidomethylation	15422	Ribosomal protein S17 OS=Bombyx mori GN=RpS17 PE=2 SV=1
398	801	H9IW52|H9IW52_BOMMO	127.5	43	43	1.80E+05	5	5	7	Carbamidomethylation	16137	Uncharacterized protein OS=Bombyx mori GN=692719 PE=3 SV=1
579	889	Q1HPR0|Q1HPR0_BOMMO	127.47	17	17	1.27E+05	3	3	4		23061	Proteasome subunit beta type OS=Bombyx mori PE=2 SV=1
579	959	H9IVW4|H9IVW4_BOMMO	127.47	18	18	1.27E+05	3	3	4		21813	Uncharacterized protein OS=Bombyx mori GN=732999 PE=4 SV=1
366	523	H9JUQ4|H9JUQ4_BOMMO	127.36	36	36	2.69E+05	6	6	8	Acetylation (Protein N-term); Pyro-glu from Q	20305	Uncharacterized protein OS=Bombyx mori GN=LOC101745703 PE=4 SV=1
300	474	Q1HPR4|Q1HPR4_BOMMO	126.88	23	23	1.16E+05	7	7	11		36784	NADP-dependent oxidoreductase OS=Bombyx mori GN=LOC778466 PE=2 SV=1
435	639	H9IVP2|H9IVP2_BOMMO	126.87	33	33	6.37E+04	5	5	6	Carbamidomethylation; Acetylation (Protein N-term); Deamidation (NQ)	27067	Uncharacterized protein OS=Bombyx mori GN=692844 PE=4 SV=1
435	640	Q2F652|Q2F652_BOMMO	126.87	33	33	6.37E+04	5	5	6	Carbamidomethylation; Acetylation (Protein N-term); Deamidation (NQ)	27140	Short-chain dehydrogenease/reductase OS=Bombyx mori PE=2 SV=1
365	501	H9JDA5|H9JDA5_BOMMO	126.79	8	8	9.67E+04	7	6	8	Carbamidomethylation	117374	Uncharacterized protein OS=Bombyx mori PE=4 SV=1
491	717	Q8IT50|Q8IT50_BOMMO	126.59	29	29	6.48E+04	4	4	5		27652	Fibroin light chain OS=Bombyx mori PE=4 SV=1
491	718	sp|P21828|FIBL_BOMMO	126.59	29	29	6.48E+04	4	4	5		27669	Fibroin light chain OS=Bombyx mori GN=FIBL PE=1 SV=1
491	719	Q7JYG3|Q7JYG3_BOMMO	126.59	29	29	6.48E+04	4	4	5		27639	Fibroin light chain OS=Bombyx mori PE=2 SV=1
491	720	E1AZ89|E1AZ89_BOMMO	126.59	29	29	6.48E+04	4	4	5		27670	Fibroin light chain OS=Bombyx mori GN=Fib-L PE=2 SV=1
676	901	D2CZY1|D2CZY1_BOMMO	126.21	23	23	2.27E+04	3	3	3		36131	Nuclear excision repair protein Rad23 OS=Bombyx mori GN=Rad23 PE=2 SV=1
726	937	H9J0A4|H9J0A4_BOMMO	125.98	18	18	3.81E+04	3	3	3	Carbamidomethylation	29675	Uncharacterized protein OS=Bombyx mori PE=3 SV=1
593	737	Q2F5I7|Q2F5I7_BOMMO	125.62	18	18	4.75E+04	4	4	4		45135	DnaJ homolog subfamily A member 1 OS=Bombyx mori PE=2 SV=1
593	738	H9JSN0|H9JSN0_BOMMO	125.62	18	18	4.75E+04	4	4	4		45177	Uncharacterized protein OS=Bombyx mori GN=692990 PE=3 SV=1
635	1065	Q5UAN1|Q5UAN1_BOMMO	125.48	23	23	1.53E+05	2	2	3	Carbamidomethylation	15034	40S ribosomal protein S12 OS=Bombyx mori GN=RpS12 PE=2 SV=1
399	871	H9IVP4|H9IVP4_BOMMO	125.14	22	22	3.22E+04	3	3	7		24342	Uncharacterized protein OS=Bombyx mori GN=an-0128 PE=4 SV=1
399	872	Q402D8|Q402D8_BOMMO	125.14	21	21	3.22E+04	3	3	7		25493	Juvenile hormone binding protein OS=Bombyx mori GN=an0128 PE=2 SV=1
370	545	H9JBB4|H9JBB4_BOMMO	125.13	9	9	4.54E+04	6	6	6		115453	Uncharacterized protein OS=Bombyx mori GN=100144600 PE=3 SV=1
749	1313	H9JXY0|H9JXY0_BOMMO	124.78	10	10	8.64E+03	2	1	3		46601	Uncharacterized protein OS=Bombyx mori GN=692937 PE=4 SV=1
508	836	H9B445|H9B445_BOMMO	124.64	9	9	1.92E+05	3	3	4		49770	30K protein 12 OS=Bombyx mori GN=LOC101739532 PE=2 SV=1
508	845	Q2PQU4|Q2PQU4_BOMMO	124.64	9	9	1.92E+05	3	3	4		50014	30K protein 13 OS=Bombyx mori GN=Pp-bp PE=2 SV=1
740	1034	H9JMU2|H9JMU2_BOMMO	124.42	14	14	1.29E+04	3	3	3		29904	Protein BCCIP homolog OS=Bombyx mori PE=3 SV=1
530	774	H9JRF6|H9JRF6_BOMMO	124.38	10	10	4.68E+04	4	4	5	Oxidation (M)	64754	Uncharacterized protein OS=Bombyx mori PE=4 SV=1
730	972	Q2F650|Q2F650_BOMMO	123.72	12	12	1.62E+04	3	3	3	Carbamidomethylation	40941	Presenilin-like signal peptide peptidase OS=Bombyx mori PE=2 SV=1
730	973	H9J3V7|H9J3V7_BOMMO	123.72	12	12	1.62E+04	3	3	3	Carbamidomethylation	40829	Uncharacterized protein OS=Bombyx mori GN=693088 PE=4 SV=1
532	832	Q8WPG9|Q8WPG9_BOMMO	123.32	19	19	4.16E+04	5	5	5		36323	Annexin OS=Bombyx mori GN=Anxb13 PE=2 SV=1
532	834	H9IZT8|H9IZT8_BOMMO	123.32	13	13	4.16E+04	5	5	5		53872	Annexin OS=Bombyx mori GN=692425 PE=3 SV=1
532	835	Q8WPH0|Q8WPH0_BOMMO	123.32	13	13	4.16E+04	5	5	5		54300	Annexin OS=Bombyx mori GN=Anxb13 PE=2 SV=1
448	663	H9J125|H9J125_BOMMO	123.3	14	14	8.10E+04	6	6	6	Carbamidomethylation	43461	Uncharacterized protein OS=Bombyx mori GN=LOC101735567 PE=4 SV=1
504	689	A0A1S6L082|A0A1S6L082_BOMMO	122.47	19	19	1.76E+05	4	4	4		39427	BRO-d OS=Bombyx mori GN=bro-d PE=4 SV=1
504	691	A0A1S6L081|A0A1S6L081_BOMMO	122.47	19	19	1.76E+05	4	4	4		40077	BRO-d OS=Bombyx mori GN=bro-d PE=4 SV=1
504	692	A0A1S6L060|A0A1S6L060_BOMMO	122.47	19	19	1.76E+05	4	4	4		40135	BRO-d OS=Bombyx mori GN=bro-d PE=4 SV=1
504	693	A0A1S6L068|A0A1S6L068_BOMMO	122.47	19	19	1.76E+05	4	4	4		40248	BRO-d OS=Bombyx mori GN=bro-d PE=4 SV=1
504	694	A0A1S6L094|A0A1S6L094_BOMMO	122.47	19	19	1.76E+05	4	4	4		40210	BRO-d OS=Bombyx mori GN=bro-d PE=4 SV=1
504	695	A0A1S6L071|A0A1S6L071_BOMMO	122.47	19	19	1.76E+05	4	4	4		40327	BRO-d OS=Bombyx mori GN=bro-d PE=4 SV=1
504	696	A0A1S6L087|A0A1S6L087_BOMMO	122.47	19	19	1.76E+05	4	4	4		40322	BRO-d OS=Bombyx mori GN=bro-d PE=4 SV=1
504	697	A0A1S6L089|A0A1S6L089_BOMMO	122.47	19	19	1.76E+05	4	4	4		40263	BRO-d OS=Bombyx mori GN=bro-d PE=4 SV=1
504	698	A0A1S6L0A7|A0A1S6L0A7_BOMMO	122.47	19	19	1.76E+05	4	4	4		40256	BRO-d OS=Bombyx mori GN=bro-d PE=4 SV=1
504	699	A0A1S6L043|A0A1S6L043_BOMMO	122.47	19	19	1.76E+05	4	4	4		40183	BRO-d OS=Bombyx mori GN=bro-d PE=4 SV=1
504	700	A0A1S6L076|A0A1S6L076_BOMMO	122.47	19	19	1.76E+05	4	4	4		40234	BRO-d OS=Bombyx mori GN=bro-d PE=4 SV=1
504	701	A0A1S6L074|A0A1S6L074_BOMMO	122.47	19	19	1.76E+05	4	4	4		40239	BRO-d OS=Bombyx mori GN=bro-d PE=4 SV=1
504	702	A0A1S6L063|A0A1S6L063_BOMMO	122.47	19	19	1.76E+05	4	4	4		40262	BRO-d OS=Bombyx mori GN=bro-d PE=4 SV=1
426	709	Q5UAS3|Q5UAS3_BOMMO	122.4	18	18	9.95E+04	4	4	6	Pyro-glu from Q	24038	Ribosomal protein L15 OS=Bombyx mori GN=RpL15 PE=2 SV=1
614	1318	Q6TUD0|Q6TUD0_BOMMO	122.39	29	29	7.38E+04	3	3	4	Carbamidomethylation	9634	CP8 OS=Bombyx mori PE=2 SV=1
614	1319	Q66PK1|Q66PK1_BOMMO	122.39	29	29	7.38E+04	3	3	4	Carbamidomethylation	9662	CP8 OS=Bombyx mori PE=2 SV=1
614	1320	H9JFA8|H9JFA8_BOMMO	122.39	26	26	7.38E+04	3	3	4	Carbamidomethylation	10679	Uncharacterized protein OS=Bombyx mori GN=692636 PE=4 SV=1
502	767	H9J2B9|H9J2B9_BOMMO	121.85	30	30	5.39E+04	4	4	5	Pyro-glu from Q	38990	Uncharacterized protein OS=Bombyx mori GN=692801 PE=3 SV=1
502	768	Q2F6B7|Q2F6B7_BOMMO	121.85	27	27	5.39E+04	4	4	5	Pyro-glu from Q	43031	Cystathionine gamma-lyase OS=Bombyx mori PE=2 SV=1
580	896	H9JUC0|H9JUC0_BOMMO	121.49	7	7	7.38E+04	3	3	4		63640	Uncharacterized protein OS=Bombyx mori PE=4 SV=1
388	472	H9JRJ9|H9JRJ9_BOMMO	121.2	8	8	8.14E+04	8	8	8		139457	Uncharacterized protein OS=Bombyx mori PE=4 SV=2
696	1006	H9IZA7|H9IZA7_BOMMO	120.87	21	21	5.51E+04	3	3	3		21635	Uncharacterized protein OS=Bombyx mori PE=4 SV=1
511	1038	H9IVC2|H9IVC2_BOMMO	120.65	8	8	8.98E+04	2	2	4	Carbamidomethylation	55461	Uncharacterized protein OS=Bombyx mori GN=692826 PE=4 SV=1
511	1041	Q2F677|Q2F677_BOMMO	120.65	9	9	8.98E+04	2	2	4	Carbamidomethylation	53031	Muscle LIM protein OS=Bombyx mori PE=2 SV=1
620	794	H9JXB3|H9JXB3_BOMMO	120.64	12	12	3.75E+04	4	4	4		57808	Uncharacterized protein OS=Bombyx mori PE=3 SV=1
394	766	H9J1E8|H9J1E8_BOMMO	120.53	27	27	1.27E+05	5	5	7		24161	Proteasome subunit beta type OS=Bombyx mori GN=LOC101745852 PE=4 SV=1
408	813	H9JBQ0|H9JBQ0_BOMMO	120.44	3	3	2.23E+04	3	3	3		174258	Uncharacterized protein OS=Bombyx mori GN=732871 PE=4 SV=1
493	825	H9J5W8|H9J5W8_BOMMO	120.36	13	13	3.02E+04	4	3	6		45948	Uncharacterized protein OS=Bombyx mori GN=732870 PE=3 SV=2
389	512	sp|Q8T113|P27K_BOMMO	119.96	41	41	1.67E+05	7	7	8	Carbamidomethylation; Oxidation (M)	24903	27 kDa glycoprotein OS=Bombyx mori PE=1 SV=1
361	779	Q5UAS5|Q5UAS5_BOMMO	119.66	21	21	1.10E+05	5	4	9	Carbamidomethylation	23358	Ribosomal protein L13A OS=Bombyx mori GN=RpL13A PE=2 SV=1
531	791	sp|P48816|LYS_BOMMO	119.5	34	34	2.01E+05	4	4	5	Carbamidomethylation	15668	Lysozyme OS=Bombyx mori PE=1 SV=1
554	839	H9J4V6|H9J4V6_BOMMO	119.34	2	2	1.88E+04	3	3	3	Carbamidomethylation	247850	Uncharacterized protein OS=Bombyx mori PE=4 SV=1
588	1140	H9JRQ1|H9JRQ1_BOMMO	119.25	14	14	6.08E+04	2	2	4		28758	Uncharacterized protein OS=Bombyx mori GN=LOC101743674 PE=4 SV=1
363	898	C0H6N4|C0H6N4_BOMMO	118.95	32	32	1.58E+05	3	3	7		17065	Putative cuticle protein OS=Bombyx mori GN=BmorCPR42 PE=2 SV=1
356	586	H9J011|H9J011_BOMMO	118.85	17	17	1.49E+05	5	5	9		37976	Uncharacterized protein OS=Bombyx mori GN=LOC101745847 PE=4 SV=1
465	612	Q2F5R4|Q2F5R4_BOMMO	118.79	12	12	3.11E+04	5	5	5	Carbamidomethylation	61397	Glutamate dehydrogenase OS=Bombyx mori GN=LOC692939 PE=2 SV=1
499	623	H9JJX7|H9JJX7_BOMMO	118.53	2	2	6.83E+03	5	5	5	Deamidation (NQ)	384236	Uncharacterized protein OS=Bombyx mori PE=4 SV=1
393	613	H9JL84|H9JL84_BOMMO	118.31	21	21	1.32E+05	5	5	8	Oxidation (M)	34814	Uncharacterized protein OS=Bombyx mori GN=LOC101738995 PE=4 SV=1
675	868	Q1HQ81|Q1HQ81_BOMMO	118.2	18	18	1.18E+05	3	3	3		22673	Nascent polypeptide associated complex protein alpha subunit OS=Bombyx mori PE=2 SV=1
675	869	H9JJJ7|H9JJJ7_BOMMO	118.2	16	16	1.18E+05	3	3	3		26098	Uncharacterized protein OS=Bombyx mori GN=732899 PE=4 SV=1
576	775	H9JQ19|H9JQ19_BOMMO	118.04	5	5	4.72E+04	4	4	4	Carbamidomethylation	133846	Uncharacterized protein OS=Bombyx mori PE=4 SV=1
447	559	H9IVB4|H9IVB4_BOMMO	117.94	3	3	4.97E+04	5	5	5	Carbamidomethylation	242579	Uncharacterized protein OS=Bombyx mori PE=4 SV=1
368	571	H9JDB5|H9JDB5_BOMMO	117.61	5	5	4.77E+04	6	6	7		140193	Uncharacterized protein OS=Bombyx mori PE=4 SV=1
412	577	Q1HQ70|Q1HQ70_BOMMO	117.16	35	35	1.32E+05	5	5	7		20891	Transgelin OS=Bombyx mori PE=1 SV=1
412	584	H9JC47|H9JC47_BOMMO	117.16	38	38	1.32E+05	5	5	7		19425	Transgelin OS=Bombyx mori GN=732906 PE=3 SV=1
341	396	H9JK00|H9JK00_BOMMO	117.14	11	11	4.07E+04	8	8	9	Deamidation (NQ); Oxidation (M)	124193	Uncharacterized protein OS=Bombyx mori PE=3 SV=1
331	982	Q5UAQ2|Q5UAQ2_BOMMO	116.61	26	26	1.29E+05	5	5	10		13735	Ribosomal protein L36 OS=Bombyx mori GN=RpL36 PE=2 SV=1
490	646	H9JXB6|H9JXB6_BOMMO	116.61	15	15	9.92E+04	5	5	6		53163	Uncharacterized protein OS=Bombyx mori PE=3 SV=1
595	756	H9IU13|H9IU13_BOMMO	116.4	11	11	1.00E+04	4	4	4		46622	Uncharacterized protein OS=Bombyx mori PE=4 SV=1
518	822	Q684K3|Q684K3_BOMMO	116.13	11	11	8.63E+04	4	4	5	Carbamidomethylation	50601	Translation initiation factor 2 gamma subunit OS=Bombyx mori GN=eIF2g PE=2 SV=1
402	547	H9J3H4|H9J3H4_BOMMO	115.57	5	5	3.98E+04	6	6	6		200908	Uncharacterized protein OS=Bombyx mori PE=4 SV=1
599	769	Q0ZAL3|Q0ZAL3_BOMMO	115.31	10	10	4.34E+04	4	4	4	Pyro-glu from Q	74465	Splicing factor proline-and glutamine-rich OS=Bombyx mori GN=SFPQ PE=2 SV=1
599	770	Q2F5M7|Q2F5M7_BOMMO	115.31	10	10	4.34E+04	4	4	4	Pyro-glu from Q	74585	PTB-associated splicing factor OS=Bombyx mori PE=2 SV=1
599	771	H9J6N5|H9J6N5_BOMMO	115.31	10	10	4.34E+04	4	4	4	Pyro-glu from Q	75362	Uncharacterized protein OS=Bombyx mori GN=Psf PE=4 SV=1
500	665	H9J7H4|H9J7H4_BOMMO	115.11	6	6	3.58E+04	4	4	4		104091	AP-2 complex subunit alpha OS=Bombyx mori GN=LOC101739513 PE=3 SV=1
436	755	Q5UAM7|Q5UAM7_BOMMO	114.9	32	32	2.27E+05	4	4	6	Carbamidomethylation; Pyro-glu from Q	14692	Ribosomal protein S15A OS=Bombyx mori GN=RpS15A PE=2 SV=1
263	479	H9JMH2|H9JMH2_BOMMO	114.67	11	11	9.19E+04	9	9	12	Carbamidomethylation	131336	Coatomer subunit alpha OS=Bombyx mori GN=100379186 PE=4 SV=1
263	480	D2Y4R2|D2Y4R2_BOMMO	114.67	11	11	9.19E+04	9	9	12	Carbamidomethylation	138249	Coatomer subunit alpha OS=Bombyx mori GN=COPA PE=2 SV=1
540	763	H9JX51|H9JX51_BOMMO	114.6	13	13	9.87E+04	4	4	4	Deamidation (NQ)	61689	Beta-hexosaminidase OS=Bombyx mori GN=GlcNAcase2 PE=3 SV=1
540	764	A4PHN7|A4PHN7_BOMMO	114.6	13	13	9.87E+04	4	4	4	Deamidation (NQ)	61695	Beta-hexosaminidase OS=Bombyx mori GN=BmGlcNAcase2 PE=2 SV=1
560	862	Q19P04|Q19P04_BOMMO	114.58	8	8	1.51E+05	3	3	3	Carbamidomethylation	47080	Acyl-coenzyme A dehydrogenase OS=Bombyx mori GN=acade PE=2 SV=1
392	565	H9JK90|H9JK90_BOMMO	114.53	9	9	6.69E+04	7	7	8		88179	Ubiquitinyl hydrolase 1 OS=Bombyx mori PE=3 SV=1
232	496	H9IZG4|H9IZG4_BOMMO	114.36	9	9	8.98E+04	9	8	10	Carbamidomethylation; Acetylation (Protein N-term)	140536	Uncharacterized protein OS=Bombyx mori PE=4 SV=1
613	1154	Q1HQ86|Q1HQ86_BOMMO	113.66	30	30	2.62E+04	3	3	4	Deamidation (NQ)	13397	Mobility group protein 1B OS=Bombyx mori GN=LOC100101161 PE=2 SV=1
432	617	H9IZA8|H9IZA8_BOMMO	113.65	20	20	9.90E+04	6	6	6		44418	Uncharacterized protein OS=Bombyx mori PE=4 SV=1
309	817	Q2F6C7|Q2F6C7_BOMMO	113.48	24	24	6.36E+04	4	4	6	Oxidation (M); Pyro-glu from Q	20736	ADP-ribosylation factor OS=Bombyx mori GN=LOC778456 PE=2 SV=1
648	930	H9IX93|H9IX93_BOMMO	113.37	3	3	1.10E+04	3	3	3		118412	Alpha-amylase OS=Bombyx mori PE=3 SV=1
510	975	H9IYP2|H9IYP2_BOMMO	113.1	11	11	3.62E+04	3	3	3	Oxidation (M)	39038	3-hydroxyisobutyryl-CoA hydrolase mitochondrial OS=Bombyx mori PE=3 SV=1
550	1316	H9JSL2|H9JSL2_BOMMO	113.1	13	13	1.06E+05	2	2	5		32245	Uncharacterized protein OS=Bombyx mori PE=4 SV=1
457	840	H9JHZ0|H9JHZ0_BOMMO	113	7	7	8.41E+04	3	3	5	Carbamidomethylation	69179	Uncharacterized protein OS=Bombyx mori PE=4 SV=1
717	1194	Q2F5X2|Q2F5X2_BOMMO	112.85	14	14	6.92E+04	2	2	2		27872	Proteasome subunit alpha type OS=Bombyx mori GN=LOC692896 PE=2 SV=1
914	1323	H9IT46|H9IT46_BOMMO	112.56	8	8	1.46E+04	2	2	2		35964	Uncharacterized protein OS=Bombyx mori PE=4 SV=1
517	754	H9IS46|H9IS46_BOMMO	112.51	11	11	8.62E+04	4	4	5	Carbamidomethylation	53261	Uncharacterized protein OS=Bombyx mori PE=4 SV=1
351	859	H9IYX2|H9IYX2_BOMMO	112.03	7	7	3.23E+04	4	2	7		52477	Uncharacterized protein OS=Bombyx mori GN=LOC101740694 PE=3 SV=1
397	579	H9ITE8|H9ITE8_BOMMO	112	5	5	3.89E+04	6	6	6	Carbamidomethylation	159228	Uncharacterized protein OS=Bombyx mori PE=4 SV=1
606	878	H9B449|H9B449_BOMMO	111.81	11	11	0.00E+00	3	1	4	Pyro-glu from Q	33023	30K protein 16 OS=Bombyx mori PE=2 SV=1
606	879	H9JMX4|H9JMX4_BOMMO	111.81	10	10	0.00E+00	3	1	4	Pyro-glu from Q	35414	Uncharacterized protein OS=Bombyx mori GN=101739675 PE=4 SV=1
450	1022	Q1HQ57|Q1HQ57_BOMMO	111.67	7	7	2.99E+04	2	2	4		36629	Fructose-1 6-bisphosphatase OS=Bombyx mori GN=LOC732915 PE=2 SV=1
551	1317	Q5UAQ8|Q5UAQ8_BOMMO	111.61	27	27	6.70E+04	2	2	5	Carbamidomethylation	12346	Ribosomal protein L30 OS=Bombyx mori GN=RpL30 PE=2 SV=1
535	1005	Q1HQ14|Q1HQ14_BOMMO	111.39	18	18	3.88E+04	3	3	5		20420	Signal peptidase complex subunit 3 OS=Bombyx mori PE=2 SV=1
371	634	H9J694|H9J694_BOMMO	111.38	9	9	5.03E+04	5	4	6	Carbamidomethylation	83050	Uncharacterized protein OS=Bombyx mori GN=LOC101736830 PE=4 SV=1
545	976	H9JIM5|H9JIM5_BOMMO	111.36	25	25	6.91E+04	3	3	4	Carbamidomethylation	17890	Uncharacterized protein OS=Bombyx mori PE=4 SV=1
469	703	H9JHG0|H9JHG0_BOMMO	111.13	8	8	3.86E+04	4	4	4		81033	Uncharacterized protein OS=Bombyx mori PE=3 SV=1
468	683	Q9NKX3|Q9NKX3_BOMMO	111.08	8	8	3.14E+04	4	4	5		95187	Coatomer subunit gamma OS=Bombyx mori GN=copg1 PE=2 SV=1
678	1010	Q5UAT0|Q5UAT0_BOMMO	110.96	21	21	4.02E+04	3	3	3	Carbamidomethylation	25493	Ribosomal protein L10 OS=Bombyx mori GN=RpL10 PE=2 SV=1
689	883	H9JXZ9|H9JXZ9_BOMMO	110.91	10	10	7.44E+04	3	3	3		43111	Uncharacterized protein OS=Bombyx mori PE=4 SV=1
506	728	H9JTI9|H9JTI9_BOMMO	110.87	5	5	6.20E+04	4	4	4	Oxidation (M)	101587	Eukaryotic translation initiation factor 3 subunit C OS=Bombyx mori GN=eIF3c PE=3 SV=1
506	729	sp|Q0ZB76|EIF3C_BOMMO	110.87	5	5	6.20E+04	4	4	4	Oxidation (M)	101578	Eukaryotic translation initiation factor 3 subunit C OS=Bombyx mori GN=eIF3-S8 PE=2 SV=1
428	1315	Q6PUF7|Q6PUF7_BOMMO	110.84	24	24	7.65E+04	2	2	7	Carbamidomethylation; Oxidation (M)	15172	40S ribosomal protein S24 OS=Bombyx mori GN=RpS24 PE=2 SV=1
736	997	A0A0U1YZZ0|A0A0U1YZZ0_BOMMO	110.8	16	16	4.56E+04	3	3	3		26529	Cytochrome c oxidase subunit 2 OS=Bombyx mori GN=cox2 PE=3 SV=1
736	998	Q9MID9|Q9MID9_BOMMO	110.8	16	16	4.56E+04	3	3	3		26513	Cytochrome c oxidase subunit 2 OS=Bombyx mori GN=COII PE=3 SV=1
736	999	D5LQX6|D5LQX6_BOMMO	110.8	16	16	4.56E+04	3	3	3		26527	Cytochrome c oxidase subunit 2 OS=Bombyx mori GN=COX2 PE=3 SV=1
419	595	H9JHM0|H9JHM0_BOMMO	110.72	11	11	9.81E+04	5	5	7	Carbamidomethylation	62050	Uncharacterized protein OS=Bombyx mori GN=LOC692884 PE=3 SV=1
419	596	Q2F5Z5|Q2F5Z5_BOMMO	110.72	11	11	9.81E+04	5	5	7	Carbamidomethylation	64845	2-hydroxyphytanoyl-CoA lyase OS=Bombyx mori PE=2 SV=1
449	690	H9JFX9|H9JFX9_BOMMO	110.22	14	14	2.39E+04	4	4	6	Oxidation (M)	43468	Uncharacterized protein OS=Bombyx mori PE=4 SV=1
729	969	H9JNW8|H9JNW8_BOMMO	109.97	4	4	5.74E+04	3	3	3		123930	Uncharacterized protein OS=Bombyx mori PE=4 SV=1
727	941	H9IXN0|H9IXN0_BOMMO	109.58	11	11	1.41E+04	3	3	3	Carbamidomethylation	58503	Uncharacterized protein OS=Bombyx mori PE=4 SV=1
723	1322	H9JJI3|H9JJI3_BOMMO	109.55	11	11	3.51E+04	2	2	3	Carbamidomethylation	28121	Proteasome subunit beta OS=Bombyx mori PE=3 SV=1
524	1052	H9JS13|H9JS13_BOMMO	109.55	8	8	3.93E+04	2	2	3		45937	Uncharacterized protein OS=Bombyx mori GN=693096 PE=4 SV=1
462	570	H9JBC1|H9JBC1_BOMMO	109.21	5	5	4.92E+04	6	6	6		245814	Uncharacterized protein OS=Bombyx mori PE=3 SV=1
475	985	H9JUY0|H9JUY0_BOMMO	108.61	4	4	3.81E+04	4	3	6	Carbamidomethylation	144861	Uncharacterized protein OS=Bombyx mori PE=4 SV=1
713	1128	Q1HQ18|Q1HQ18_BOMMO	108.6	16	16	7.49E+04	2	2	3		25756	Proteasome beta subunit OS=Bombyx mori GN=LOC100101166 PE=2 SV=1
734	992	H9JTW9|H9JTW9_BOMMO	108.55	17	17	2.79E+04	3	3	3		23316	Uncharacterized protein OS=Bombyx mori GN=LOC101737070 PE=3 SV=1
691	971	H9IYX6|H9IYX6_BOMMO	108.43	34	34	4.70E+04	3	3	3		22007	Uncharacterized protein OS=Bombyx mori PE=4 SV=1
596	758	H9IXE5|H9IXE5_BOMMO	108.32	21	21	3.59E+04	4	4	4	Acetylation (Protein N-term)	23280	Uncharacterized protein OS=Bombyx mori GN=LOC733057 PE=4 SV=1
596	759	Q19N37|Q19N37_BOMMO	108.32	21	21	3.59E+04	4	4	4	Acetylation (Protein N-term)	23294	GTP-binding protein RAB2 OS=Bombyx mori PE=2 SV=1
674	861	H9J2K4|H9J2K4_BOMMO	108.25	11	11	5.52E+04	3	3	3	Carbamidomethylation	52688	Uncharacterized protein OS=Bombyx mori PE=4 SV=1
282	826	Q5UAR2|Q5UAR2_BOMMO	107.99	34	34	2.20E+05	4	4	11	Oxidation (M)	15902	60S ribosomal protein L27 OS=Bombyx mori GN=RpL27 PE=2 SV=1
690	886	Q0N2S2|Q0N2S2_BOMMO	107.64	17	17	2.09E+04	3	1	3		23126	Small GTP-binding protein Rab10 OS=Bombyx mori GN=Rab-10 PE=2 SV=1
600	782	H9JJ62|H9JJ62_BOMMO	107.45	8	8	2.17E+04	4	4	4	Carbamidomethylation	79820	Uncharacterized protein OS=Bombyx mori PE=4 SV=1
433	949	B0FPE7|B0FPE7_BOMMO	107.2	19	19	6.15E+04	3	3	7	Oxidation (M)	29169	Putative hydroxypyruvate isomerase OS=Bombyx mori GN=hyi PE=2 SV=1
433	950	Q1HPN3|Q1HPN3_BOMMO	107.2	19	19	6.15E+04	3	3	7	Oxidation (M)	29208	Putative hydroxypyruvate isomerase OS=Bombyx mori PE=2 SV=1
323	762	H9JWL6|H9JWL6_BOMMO	107.07	11	11	8.45E+04	4	4	8		52496	Epoxide hydrolase OS=Bombyx mori GN=Jheh2 PE=3 SV=1
323	772	sp|Q6U6J0|HYEP_BOMMO	107.07	11	11	8.45E+04	4	4	8		52441	Juvenile hormone epoxide hydrolase OS=Bombyx mori GN=JHEH PE=1 SV=1
1451	1671	H9IUL3|H9IUL3_BOMMO	106.95	14	14	2.02E+04	1	1	1		13136	Uncharacterized protein OS=Bombyx mori GN=LOC101741305 PE=4 SV=1
442	708	Q1HPX9|Q1HPX9_BOMMO	106.76	32	32	3.99E+04	6	6	6	Carbamidomethylation	26931	3-hydroxyacyl-CoA dehydrogenase OS=Bombyx mori GN=LOC732961 PE=2 SV=1
516	726	Q2F5W8|Q2F5W8_BOMMO	106.66	11	11	5.86E+04	4	4	4		51815	Proteasome 26S non-ATPase subunit 12 OS=Bombyx mori PE=2 SV=1
516	727	H9JCM2|H9JCM2_BOMMO	106.66	11	11	5.86E+04	4	4	4		51706	Uncharacterized protein OS=Bombyx mori GN=LOC692900 PE=4 SV=1
498	1350	Q5UAR3|Q5UAR3_BOMMO	106.42	16	16	1.14E+05	4	4	6	Deamidation (NQ)	17102	Ribosomal protein L26 OS=Bombyx mori GN=RpL26 PE=2 SV=1
526	731	H9JKE1|H9JKE1_BOMMO	106.04	11	11	6.51E+04	4	4	5		50168	Uncharacterized protein OS=Bombyx mori PE=3 SV=1
708	1075	H9JK49|H9JK49_BOMMO	105.89	9	9	2.25E+04	2	2	2		44683	Annexin OS=Bombyx mori GN=778459 PE=3 SV=1
537	1335	Q5UAL6|Q5UAL6_BOMMO	105.83	33	33	1.20E+05	2	2	3		9433	40S ribosomal protein S27 OS=Bombyx mori GN=RpS27 PE=2 SV=1
496	955	Q5UAL7|Q5UAL7_BOMMO	105.67	31	31	1.30E+05	3	3	5	Carbamidomethylation; Oxidation (M)	13255	40S ribosomal protein S26 OS=Bombyx mori GN=RpS26 PE=2 SV=1
539	667	H9JMD4|H9JMD4_BOMMO	105.42	20	20	1.22E+05	5	5	5	Carbamidomethylation	37852	Isocitrate dehydrogenase [NAD] subunit mitochondrial OS=Bombyx mori PE=3 SV=1
746	1105	Q1HQ59|Q1HQ59_BOMMO	105.15	17	17	4.87E+04	2	2	2		26346	Eukaryotic translation initiation factor 6 OS=Bombyx mori GN=LOC733105 PE=2 SV=1
608	979	H9JFX8|H9JFX8_BOMMO	105.1	12	12	4.78E+04	3	2	4		35610	Uncharacterized protein OS=Bombyx mori PE=4 SV=1
481	848	H9IWU2|H9IWU2_BOMMO	104.58	12	12	4.89E+04	3	3	5	Carbamidomethylation	46087	Uncharacterized protein OS=Bombyx mori PE=4 SV=1
915	1331	H9IZ19|H9IZ19_BOMMO	104.47	16	16	4.93E+04	2	2	2	Carbamidomethylation	21832	Uncharacterized protein OS=Bombyx mori GN=LOC101735890 PE=3 SV=1
534	932	H9JHL4|H9JHL4_BOMMO	103.91	31	31	6.80E+04	3	3	5		11721	Uncharacterized protein OS=Bombyx mori GN=101738358 PE=3 SV=1
437	855	Q1HPS9|Q1HPS9_BOMMO	103.57	15	15	8.47E+04	3	3	6		26119	Vacuolar ATP synthase subunit E OS=Bombyx mori PE=2 SV=1
507	820	H9J6H4|H9J6H4_BOMMO	103.41	6	6	3.58E+04	3	3	3		80439	Uncharacterized protein OS=Bombyx mori PE=3 SV=1
874	1187	H9JPA8|H9JPA8_BOMMO	103.35	5	5	2.50E+04	2	2	2	Carbamidomethylation	97068	Uncharacterized protein OS=Bombyx mori PE=4 SV=1
601	803	H9JQJ7|H9JQJ7_BOMMO	103.17	36	36	3.93E+04	4	4	4	Carbamidomethylation; Acetylation (Protein N-term); Oxidation (M)	16425	Uncharacterized protein OS=Bombyx mori GN=LOC101743376 PE=3 SV=1
434	957	Q0PZE7|Q0PZE7_BOMMO	103.07	10	10	2.54E+04	4	3	5		46312	eIF4AIII protein OS=Bombyx mori GN=eIF4AIII PE=2 SV=1
472	776	H9JPA6|H9JPA6_BOMMO	103.03	9	9	7.59E+04	4	4	5		75610	Glycogen [starch] synthase OS=Bombyx mori PE=3 SV=1
567	777	H9IVA2|H9IVA2_BOMMO	102.65	4	4	3.18E+04	4	4	4		144525	Uncharacterized protein OS=Bombyx mori PE=4 SV=1
477	581	H9J8N4|H9J8N4_BOMMO	102.56	6	6	1.07E+05	6	6	6	Carbamidomethylation	143057	Uncharacterized protein OS=Bombyx mori GN=Ldlr PE=4 SV=1
597	761	Q1HQ44|Q1HQ44_BOMMO	102.2	21	21	6.10E+04	4	4	4		28258	Proteasome subunit alpha type OS=Bombyx mori PE=2 SV=1
542	897	Q2F673|Q2F673_BOMMO	101.95	18	18	6.28E+04	5	5	5		44008	V-type proton ATPase subunit C OS=Bombyx mori PE=2 SV=1
404	654	Q1HQD2|Q1HQD2_BOMMO	101.8	10	10	1.50E+05	5	5	7	Deamidation (NQ)	70871	ATP-binding cassette sub-family F member 2 OS=Bombyx mori PE=2 SV=1
404	655	H9IXM1|H9IXM1_BOMMO	101.8	10	10	1.50E+05	5	5	7	Deamidation (NQ)	70841	Uncharacterized protein OS=Bombyx mori GN=LOC732866 PE=4 SV=1
714	1136	W8FW07|W8FW07_BOMMO	101.43	11	11	3.12E+04	3	2	3		27704	Thioredoxin reductase protein OS=Bombyx mori PE=2 SV=1
522	977	Q2F6A1|Q2F6A1_BOMMO	101.22	16	16	8.06E+04	3	3	5		27240	Electron-transfer-flavoprotein beta polypeptide OS=Bombyx mori GN=LOC692811 PE=2 SV=1
622	830	H9JUA5|H9JUA5_BOMMO	100.7	12	12	7.74E+04	4	4	4	Carbamidomethylation	58898	Uncharacterized protein OS=Bombyx mori PE=4 SV=1
949	1451	H9J6V8|H9J6V8_BOMMO	100.59	39	39	5.78E+04	2	2	2		9790	Uncharacterized protein OS=Bombyx mori PE=4 SV=1
581	928	H9JK13|H9JK13_BOMMO	100.3	18	18	3.93E+04	3	3	3		25607	Uncharacterized protein OS=Bombyx mori GN=LOC101735495 PE=4 SV=1
716	1193	H9JTA0|H9JTA0_BOMMO	100.23	26	26	1.41E+04	3	3	3		10358	Uncharacterized protein OS=Bombyx mori GN=LOC101742895 PE=4 SV=1
553	1337	H9IUV0|H9IUV0_BOMMO	100.21	19	19	4.93E+03	2	1	5		15606	Uncharacterized protein OS=Bombyx mori PE=4 SV=1
650	1048	H9JHQ4|H9JHQ4_BOMMO	100.13	10	10	3.92E+04	2	2	2		35224	Uncharacterized protein OS=Bombyx mori GN=733128 PE=3 SV=1
650	1049	Q1HPN4|Q1HPN4_BOMMO	100.13	10	10	3.92E+04	2	2	2		37772	Glyoxylate reductase/hydroxypyruvate reductase OS=Bombyx mori PE=2 SV=1
639	1329	Q2F5R7|Q2F5R7_BOMMO	100.02	5	5	2.07E+04	2	1	4		49151	Eukaryotic translation termination factor 1 OS=Bombyx mori PE=2 SV=1
693	993	H9J639|H9J639_BOMMO	99.9	8	8	6.08E+04	3	3	3		54008	Serine/threonine protein phosphatase 2A regulatory subunit OS=Bombyx mori GN=LOC101735318 PE=3 SV=1
663	851	H9J567|H9J567_BOMMO	99.87	14	14	1.26E+03	3	3	3	Carbamidomethylation	27101	Proteasome subunit alpha type OS=Bombyx mori GN=732922 PE=3 SV=1
663	852	Q1HPR1|Q1HPR1_BOMMO	99.87	14	14	1.26E+03	3	3	3	Carbamidomethylation	27143	Proteasome subunit alpha type OS=Bombyx mori PE=2 SV=1
473	849	E5EVW1|E5EVW1_BOMMO	99.77	22	22	4.17E+04	3	3	4	Deamidation (NQ)	25411	Ubiquitin carboxyl-terminal hydrolase OS=Bombyx mori GN=LOC101746072 PE=3 SV=1
578	856	H9JGE8|H9JGE8_BOMMO	99.68	13	13	2.38E+04	3	3	3	Carbamidomethylation	30709	Uncharacterized protein OS=Bombyx mori GN=LOC101737946 PE=4 SV=1
602	814	H9J3H2|H9J3H2_BOMMO	98.78	25	25	5.79E+04	4	4	4	Oxidation (M)	21893	Peptidyl-prolyl cis-trans isomerase OS=Bombyx mori GN=733019 PE=3 SV=1
602	815	Q1HPL6|Q1HPL6_BOMMO	98.78	24	24	5.79E+04	4	4	4	Oxidation (M)	22397	Peptidyl-prolyl cis-trans isomerase OS=Bombyx mori PE=2 SV=1
533	844	H9ITV3|H9ITV3_BOMMO	98.64	14	14	2.53E+04	5	5	5		41929	Uncharacterized protein OS=Bombyx mori GN=LOC101739139 PE=4 SV=1
523	978	H9JL34|H9JL34_BOMMO	98.28	12	12	5.42E+04	5	5	5	Carbamidomethylation	90266	Uncharacterized protein OS=Bombyx mori PE=4 SV=1
621	810	H9JIA9|H9JIA9_BOMMO	98.08	28	28	1.02E+05	4	4	4	Carbamidomethylation	22176	Uncharacterized protein OS=Bombyx mori PE=4 SV=1
825	1165	Q2F5Q1|Q2F5Q1_BOMMO	98.07	16	16	3.62E+04	2	2	2		23644	Lysophospholipase OS=Bombyx mori PE=2 SV=1
825	1166	H9IYL9|H9IYL9_BOMMO	98.07	15	15	3.62E+04	2	2	2		25745	Uncharacterized protein OS=Bombyx mori GN=692950 PE=4 SV=1
438	958	H9J806|H9J806_BOMMO	97.77	37	37	7.41E+04	3	3	6		11448	Uncharacterized protein OS=Bombyx mori PE=4 SV=1
738	1024	H9ITX3|H9ITX3_BOMMO	97.73	9	9	8.63E+04	3	3	3	Carbamidomethylation	51878	Uncharacterized protein OS=Bombyx mori PE=4 SV=1
957	1485	H9J0A3|H9J0A3_BOMMO	97.62	10	10	9.44E+03	1	1	1		24143	Uncharacterized protein OS=Bombyx mori PE=3 SV=1
549	1025	B0LB16|B0LB16_BOMMO	97.44	12	12	1.65E+04	2	2	2		25310	Epsilon-class glutathione transferase OS=Bombyx mori GN=gste PE=2 SV=1
875	1198	Q2F5K6|Q2F5K6_BOMMO	97.03	14	14	8.73E+04	2	2	2		19633	Receptor expression-enhancing protein OS=Bombyx mori PE=2 SV=1
875	1199	H9JW64|H9JW64_BOMMO	97.03	14	14	8.73E+04	2	2	2		20228	Receptor expression-enhancing protein OS=Bombyx mori GN=693111 PE=3 SV=1
875	1200	Q2F5K7|Q2F5K7_BOMMO	97.03	13	13	8.73E+04	2	2	2		20502	Receptor expression-enhancing protein OS=Bombyx mori PE=2 SV=1
721	1234	G3DT17|G3DT17_BOMMO	96.97	27	27	4.91E+04	2	2	2	Carbamidomethylation	18482	Immune-related protein 1 OS=Bombyx mori GN=irp1 PE=2 SV=1
721	1235	sp|Q008X1|DFP_BOMMO	96.97	27	27	4.91E+04	2	2	2	Carbamidomethylation	18482	Putative defense protein OS=Bombyx mori PE=2 SV=1
598	765	H9J2S8|H9J2S8_BOMMO	96.86	10	10	4.88E+04	4	4	4		45172	Uncharacterized protein OS=Bombyx mori PE=4 SV=1
699	1030	H9JHV5|H9JHV5_BOMMO	96.79	8	8	1.57E+04	3	3	3	Oxidation (M)	57981	Uncharacterized protein OS=Bombyx mori GN=692782 PE=3 SV=1
699	1031	Q2QAJ8|Q2QAJ8_BOMMO	96.79	8	8	1.57E+04	3	3	3	Oxidation (M)	57879	Sterol carrier protein x OS=Bombyx mori GN=SCPx PE=2 SV=1
623	841	H9JFQ7|H9JFQ7_BOMMO	96.73	37	37	2.04E+04	4	4	4	Carbamidomethylation	15962	Uncharacterized protein OS=Bombyx mori GN=100286764 PE=4 SV=1
623	842	B8ZWK6|B8ZWK6_BOMMO	96.73	26	26	2.04E+04	4	4	4	Carbamidomethylation	23551	Odorant-binding protein 6 OS=Bombyx mori GN=OBP6 PE=2 SV=1
505	714	H9JUF5|H9JUF5_BOMMO	96.71	20	20	3.05E+04	5	5	5	Carbamidomethylation	34636	Uncharacterized protein OS=Bombyx mori PE=3 SV=1
453	635	H9JD39|H9JD39_BOMMO	96.66	11	11	7.90E+04	5	5	5	Pyro-glu from Q	76193	Uncharacterized protein OS=Bombyx mori GN=LOC101744452 PE=4 SV=1
440	551	H9JF20|H9JF20_BOMMO	96.44	2	2	3.99E+04	6	6	6		352122	Uncharacterized protein OS=Bombyx mori PE=4 SV=1
659	1089	Q2F671|Q2F671_BOMMO	96.16	11	11	0.00E+00	2	2	2		32988	NIPSNAP protein OS=Bombyx mori PE=2 SV=1
659	1095	H9JTJ7|H9JTJ7_BOMMO	96.16	19	19	0.00E+00	2	2	2		18712	Uncharacterized protein OS=Bombyx mori GN=692829 PE=4 SV=1
529	750	H9JPF8|H9JPF8_BOMMO	96	15	15	2.30E+04	4	4	4		42510	Uncharacterized protein OS=Bombyx mori GN=100329146 PE=4 SV=1
529	751	D2Y061|D2Y061_BOMMO	96	15	15	2.30E+04	4	4	4		42511	Isocitrate dehydrogenase OS=Bombyx mori PE=2 SV=1
494	827	H9J0G7|H9J0G7_BOMMO	95.63	28	28	4.34E+04	4	4	6	Oxidation (M)	18762	Uncharacterized protein OS=Bombyx mori GN=778458 PE=4 SV=1
494	828	Q2F5W1|Q2F5W1_BOMMO	95.63	27	27	4.34E+04	4	4	6	Oxidation (M)	19649	Small nuclear ribonucleoprotein polypeptide OS=Bombyx mori PE=2 SV=1
441	673	H9JT39|H9JT39_BOMMO	95.62	4	4	4.80E+04	6	6	6		206764	Uncharacterized protein OS=Bombyx mori GN=751838 PE=4 SV=1
604	847	H9JFI7|H9JFI7_BOMMO	95.39	12	12	1.62E+05	4	4	4	Carbamidomethylation	38178	Uncharacterized protein OS=Bombyx mori PE=4 SV=1
728	968	H9JMC0|H9JMC0_BOMMO	95.32	11	11	4.45E+04	3	3	3		42418	Uncharacterized protein OS=Bombyx mori PE=3 SV=1
568	809	H9IXI3|H9IXI3_BOMMO	95.02	6	6	5.78E+04	4	4	4		84444	Uncharacterized protein OS=Bombyx mori GN=692988 PE=3 SV=1
733	990	H9JXD8|H9JXD8_BOMMO	94.41	13	13	4.63E+04	3	3	3		36643	Uncharacterized protein OS=Bombyx mori GN=LOC101742613 PE=4 SV=1
525	1103	Q5UAR9|Q5UAR9_BOMMO	94.34	12	12	7.68E+04	3	3	5	Oxidation (M)	23611	Ribosomal protein L19 OS=Bombyx mori GN=RpL19 PE=2 SV=1
525	1104	H9IZ87|H9IZ87_BOMMO	94.34	11	11	7.68E+04	3	3	5	Oxidation (M)	27696	Ribosomal protein L19 OS=Bombyx mori GN=692696 PE=3 SV=1
395	881	H9JXM3|H9JXM3_BOMMO	94.29	28	28	1.25E+05	3	3	8	Carbamidomethylation	13656	Uncharacterized protein OS=Bombyx mori PE=4 SV=1
681	1108	H9JPA3|H9JPA3_BOMMO	93.57	18	18	4.74E+04	3	3	3	Carbamidomethylation	20114	DJ-1 beta OS=Bombyx mori GN=BmDJ-1beta PE=2 SV=1
612	1091	H9JQI6|H9JQI6_BOMMO	93.48	13	13	1.60E+05	3	3	3	Carbamidomethylation	22280	Uncharacterized protein OS=Bombyx mori GN=LOC101741645 PE=4 SV=1
632	1004	H9ISB9|H9ISB9_BOMMO	93.34	10	10	5.19E+03	3	3	3	Carbamidomethylation	59103	Uncharacterized protein OS=Bombyx mori PE=4 SV=1
719	1204	sp|Q2F5R8|EIF3E_BOMMO	93.11	4	4	7.15E+03	2	2	3		52114	Eukaryotic translation initiation factor 3 subunit E OS=Bombyx mori GN=eIF3-S6 PE=2 SV=1
456	781	H9J4M4|H9J4M4_BOMMO	92.42	20	20	9.65E+04	5	5	6		29726	30K protein 8 OS=Bombyx mori GN=Slp PE=2 SV=1
497	991	Q2F632|Q2F632_BOMMO	92.17	25	25	4.53E+04	3	3	5		21270	ADP-ribosylation factor-like protein OS=Bombyx mori GN=LOC692858 PE=2 SV=1
743	1058	A8CGN6|A8CGN6_BOMMO	91.95	7	7	3.40E+04	2	2	2		48018	Nicotinic acetylcholine receptor subunit alpha 9 OS=Bombyx mori GN=achra9 PE=2 SV=1
743	1059	H9JE62|H9JE62_BOMMO	91.95	7	7	3.40E+04	2	2	2		48066	Uncharacterized protein OS=Bombyx mori GN=100126175 PE=3 SV=1
743	1060	A8HTD3|A8HTD3_BOMMO	91.95	7	7	3.40E+04	2	2	2		47939	Nicotinic acetylcholine receptor alpha 9 subunit OS=Bombyx mori PE=2 SV=1
638	1096	Q5UAQ7|Q5UAQ7_BOMMO	91.77	21	21	2.62E+04	2	2	3		14314	Ribosomal protein L31 OS=Bombyx mori GN=RpL31 PE=2 SV=1
638	1097	H9IUM9|H9IUM9_BOMMO	91.77	21	21	2.62E+04	2	2	3		14286	Uncharacterized protein OS=Bombyx mori GN=778452 PE=4 SV=1
625	890	H9JI91|H9JI91_BOMMO	91.69	15	15	4.23E+04	3	3	3		32350	Uncharacterized protein OS=Bombyx mori PE=4 SV=1
818	1144	H9JT18|H9JT18_BOMMO	91.69	17	17	2.73E+04	2	2	2	Carbamidomethylation	21672	Uncharacterized protein OS=Bombyx mori PE=4 SV=1
624	843	H9IZS4|H9IZS4_BOMMO	91.64	15	15	5.79E+04	4	4	4		45110	Uncharacterized protein OS=Bombyx mori PE=3 SV=1
658	1082	Q2L9S5|Q2L9S5_BOMMO	91.11	5	5	4.14E+04	2	2	2	Carbamidomethylation	62858	Asparagine synthetase OS=Bombyx mori PE=2 SV=1
658	1083	H9JPR6|H9JPR6_BOMMO	91.11	4	4	4.14E+04	2	2	2	Carbamidomethylation	67316	Asparagine synthetase OS=Bombyx mori GN=692995 PE=4 SV=1
757	1486	L0N756|L0N756_BOMMO	91.08	10	10	4.72E+04	2	2	2		17667	Uncharacterized protein (Fragment) OS=Bombyx mori PE=2 SV=1
757	1487	Q1HPK1|Q1HPK1_BOMMO	91.08	10	10	4.72E+04	2	2	2		18177	Troponin C OS=Bombyx mori PE=2 SV=1
750	1325	Q2F5L0|Q2F5L0_BOMMO	90.89	13	13	8.04E+04	2	2	3		30839	Signal sequence receptor OS=Bombyx mori GN=LOC778461 PE=2 SV=1
485	1069	H9JHI6|H9JHI6_BOMMO	90.78	15	15	4.25E+04	2	2	4	Oxidation (M)	17125	Uncharacterized protein OS=Bombyx mori PE=4 SV=1
670	1094	H9J7A3|H9J7A3_BOMMO	90.62	8	8	2.89E+04	2	2	2		39685	Uncharacterized protein OS=Bombyx mori GN=100499495 PE=4 SV=1
577	816	H9JUE8|H9JUE8_BOMMO	90.48	33	33	1.74E+04	4	4	4		22901	Uncharacterized protein OS=Bombyx mori PE=4 SV=1
467	658	H9JNG1|H9JNG1_BOMMO	90.41	8	8	5.71E+04	5	5	5	Carbamidomethylation	84960	Delta-1-pyrroline-5-carboxylate synthase OS=Bombyx mori PE=3 SV=1
631	989	H9JSY9|H9JSY9_BOMMO	90.39	23	23	1.57E+04	3	3	4		21586	Uncharacterized protein OS=Bombyx mori PE=4 SV=1
458	933	Q2F5J2|Q2F5J2_BOMMO	90.29	15	15	8.73E+04	4	4	6	Acetylation (Protein N-term)	30082	Prohibitin protein WPH OS=Bombyx mori GN=LOC692987 PE=2 SV=1
605	876	H9J347|H9J347_BOMMO	90.28	20	20	2.04E+04	3	3	3	Carbamidomethylation	27426	Uncharacterized protein OS=Bombyx mori PE=4 SV=1
742	1042	H9JDJ7|H9JDJ7_BOMMO	90.19	9	9	1.01E+04	3	3	3		57788	Uncharacterized protein OS=Bombyx mori PE=3 SV=1
664	860	H9JR23|H9JR23_BOMMO	89.77	10	10	6.28E+04	3	3	3		51913	Uncharacterized protein OS=Bombyx mori PE=4 SV=1
852	1596	sp|P05790|FIBH_BOMMO	89.73	0	0	7.69E+03	1	1	2		391610	Fibroin heavy chain OS=Bombyx mori GN=FIBH PE=1 SV=4
852	1602	H9J6G9|H9J6G9_BOMMO	89.73	7	7	7.69E+03	1	1	2		26140	Fibroin heavy chain OS=Bombyx mori PE=4 SV=2
653	1125	H9IRY2|H9IRY2_BOMMO	89.29	3	3	3.17E+03	3	2	3		124658	MICOS complex subunit MIC60 OS=Bombyx mori PE=3 SV=1
751	1326	H9JBI1|H9JBI1_BOMMO	88.92	6	6	5.27E+03	2	2	3		46893	Uncharacterized protein OS=Bombyx mori PE=4 SV=1
792	1133	Q9U557|Q9U557_BOMMO	88.77	11	11	3.19E+04	2	2	2		31767	Cytosolic juvenile hormone binding protein 36 kDa subunit OS=Bombyx mori GN=cJHBP PE=2 SV=1
792	1134	H9JAN8|H9JAN8_BOMMO	88.77	11	11	3.19E+04	2	2	2		31811	Uncharacterized protein OS=Bombyx mori GN=733092 PE=4 SV=1
629	974	H9JN76|H9JN76_BOMMO	88.72	15	15	3.07E+04	3	3	4		23487	Uncharacterized protein OS=Bombyx mori GN=LOC101738880 PE=4 SV=1
682	1141	H9IVT9|H9IVT9_BOMMO	88.68	2	2	8.19E+03	1	1	1		115748	Uncharacterized protein OS=Bombyx mori PE=4 SV=1
617	1530	H9JH84|H9JH84_BOMMO	88.61	7	7	8.95E+04	1	1	4		22296	Uncharacterized protein OS=Bombyx mori GN=692693 PE=3 SV=1
617	1531	Q5UAS8|Q5UAS8_BOMMO	88.61	7	7	8.95E+04	1	1	4		22327	Ribosomal protein L11 OS=Bombyx mori GN=RpL11 PE=2 SV=1
583	967	Q1HPQ5|Q1HPQ5_BOMMO	88.26	9	9	8.97E+04	4	4	4	Carbamidomethylation	43346	Serine proteinase-like protein OS=Bombyx mori GN=LOC733001 PE=2 SV=1
544	962	H9JYG4|H9JYG4_BOMMO	88.22	29	29	7.38E+04	3	3	5	Oxidation (M)	15014	Histone H3 OS=Bombyx mori PE=3 SV=1
544	963	H9JJE7|H9JJE7_BOMMO	88.22	28	28	7.38E+04	3	3	5	Oxidation (M)	15374	Histone H3 OS=Bombyx mori GN=101739004 PE=3 SV=1
544	964	Q1HQ24|Q1HQ24_BOMMO	88.22	28	28	7.38E+04	3	3	5	Oxidation (M)	15388	Histone H3 OS=Bombyx mori PE=2 SV=1
937	1389	H9IWK7|H9IWK7_BOMMO	87.82	3	3	3.81E+02	2	1	2		84270	Uncharacterized protein OS=Bombyx mori PE=4 SV=1
569	850	Q19KB8|Q19KB8_BOMMO	87.48	23	23	6.25E+04	3	3	3		24092	Ras-related GTP-binding protein Rab11 OS=Bombyx mori GN=Rab11 PE=2 SV=1
586	1056	Q4H1F9|Q4H1F9_BOMMO	87.4	13	13	4.52E+04	2	2	3		22374	Glutathione peroxidase OS=Bombyx mori GN=gpx PE=2 SV=1
720	1205	H9JKC7|H9JKC7_BOMMO	86.87	4	4	2.04E+04	2	2	3	Acetylation (Protein N-term); Oxidation (M)	79084	Uncharacterized protein OS=Bombyx mori PE=4 SV=2
790	1100	H9J2I0|H9J2I0_BOMMO	86.66	4	4	2.06E+04	2	2	2		89417	ATP-dependent 6-phosphofructokinase OS=Bombyx mori PE=3 SV=1
741	1035	H9JEQ7|H9JEQ7_BOMMO	86.46	5	5	4.48E+03	3	3	3		87167	Uncharacterized protein OS=Bombyx mori GN=LOC101739908 PE=4 SV=1
647	867	H9J192|H9J192_BOMMO	86.18	5	5	2.87E+04	3	3	3	Carbamidomethylation; Deamidation (NQ)	95342	Uncharacterized protein OS=Bombyx mori PE=4 SV=1
781	1106	H9J8T9|H9J8T9_BOMMO	85.85	5	5	1.92E+04	2	2	2	Oxidation (M)	76604	Uncharacterized protein OS=Bombyx mori PE=3 SV=1
828	1184	H9JPS0|H9JPS0_BOMMO	85.84	4	4	3.53E+04	2	2	2		113723	Uncharacterized protein OS=Bombyx mori PE=4 SV=1
683	1142	Q2F5P7|Q2F5P7_BOMMO	85.66	8	8	5.07E+04	2	2	3		30386	Mitochondrial matrix protein p32 OS=Bombyx mori PE=2 SV=1
683	1143	Q2F5P6|Q2F5P6_BOMMO	85.66	8	8	5.07E+04	2	2	3		31975	Mitochondrial matrix protein p33 OS=Bombyx mori GN=LOC692953 PE=2 SV=1
868	1135	H9J4D7|H9J4D7_BOMMO	85.57	9	9	7.58E+02	2	2	2		31318	Proteasome subunit beta type OS=Bombyx mori GN=LOC101740220 PE=3 SV=1
626	903	H9JBC0|H9JBC0_BOMMO	85.32	9	9	2.83E+04	4	4	4		66672	Beta-galactosidase OS=Bombyx mori GN=100302607 PE=3 SV=1
626	904	C6G4I3|C6G4I3_BOMMO	85.32	9	9	2.83E+04	4	4	4		68100	Beta-galactosidase OS=Bombyx mori GN=gal PE=2 SV=1
557	1023	H9J619|H9J619_BOMMO	85.14	2	2	2.09E+04	2	2	2		186737	Uncharacterized protein OS=Bombyx mori PE=4 SV=1
584	994	H9JPM4|H9JPM4_BOMMO	85.11	6	6	2.67E+04	3	3	3		63676	Uncharacterized protein OS=Bombyx mori PE=4 SV=1
661	1129	H9J9B1|H9J9B1_BOMMO	84.96	3	3	1.90E+04	2	2	3	Carbamidomethylation	108652	Uncharacterized protein OS=Bombyx mori PE=4 SV=1
439	1369	H9JIU2|H9JIU2_BOMMO	84.53	4	4	3.83E+04	3	3	6	Carbamidomethylation	77622	Uncharacterized protein OS=Bombyx mori PE=4 SV=1
813	1113	H9JB82|H9JB82_BOMMO	84.5	5	5	2.43E+04	2	2	2		44281	Uncharacterized protein OS=Bombyx mori GN=692764 PE=3 SV=1
813	1114	O17508|O17508_BOMMO	84.5	5	5	2.43E+04	2	2	2		45123	Cdc2-related kinase OS=Bombyx mori PE=2 SV=1
769	1107	H9ISS5|H9ISS5_BOMMO	84.49	5	5	5.66E+03	2	2	2		102623	Uncharacterized protein OS=Bombyx mori PE=4 SV=1
666	884	H9J172|H9J172_BOMMO	83.75	5	5	4.76E+04	3	3	3		106203	Uncharacterized protein OS=Bombyx mori GN=101739633 PE=3 SV=1
666	885	A0A0D6A6H2|A0A0D6A6H2_BOMMO	83.75	4	4	4.76E+04	3	3	3		112296	Methionyl-tRNA synthetase OS=Bombyx mori GN=BmMRS PE=2 SV=1
1281	1564	H9IWL1|H9IWL1_BOMMO	83.43	6	6	1.56E+03	1	1	1		44663	Uncharacterized protein OS=Bombyx mori PE=4 SV=1
582	966	H9JX00|H9JX00_BOMMO	83.22	10	10	3.99E+04	4	4	4		86357	Uncharacterized protein OS=Bombyx mori PE=4 SV=1
892	1334	H9JIM4|H9JIM4_BOMMO	83.21	19	19	1.88E+04	2	2	2	Acetylation (Protein N-term)	13484	Uncharacterized protein OS=Bombyx mori PE=4 SV=1
917	1339	Q9XXV0|Q9XXV0_BOMMO	83.02	5	5	7.13E+04	2	2	2	Carbamidomethylation	47971	Prophenoloxidase activating enzyme OS=Bombyx mori PE=2 SV=1
702	1045	D7UT11|D7UT11_BOMMO	82.56	2	2	1.26E+04	2	2	2	Acetylation (Protein N-term)	190650	DICER-2 OS=Bombyx mori GN=Dicer-2 PE=2 SV=1
611	1051	Q5R1P7|Q5R1P7_BOMMO	82.38	15	15	6.56E+03	2	1	3	Carbamidomethylation	19890	Heat shock protein hsp 19.9 OS=Bombyx mori GN=Hsp19.9 PE=2 SV=1
737	1000	H9JX71|H9JX71_BOMMO	82.18	9	9	2.56E+04	3	3	3	Carbamidomethylation	47249	Uncharacterized protein OS=Bombyx mori GN=LOC101735320 PE=4 SV=1
679	1046	H9JMA4|H9JMA4_BOMMO	82.04	3	3	1.96E+04	2	2	2		121247	Uncharacterized protein OS=Bombyx mori GN=LOC101740002 PE=4 SV=1
706	1066	sp|Q9GV27|EIF3H_BOMMO	81.98	9	9	1.18E+04	2	2	2		38610	Eukaryotic translation initiation factor 3 subunit H OS=Bombyx mori PE=2 SV=1
1062	1276	H9JKA4|H9JKA4_BOMMO	81.82	6	6	5.14E+03	1	1	1		26586	Uncharacterized protein OS=Bombyx mori PE=4 SV=1
849	1459	H9IX80|H9IX80_BOMMO	81.81	6	6	8.23E+03	2	2	2		48175	Uncharacterized protein OS=Bombyx mori PE=4 SV=1
1293	1585	H9JCN9|H9JCN9_BOMMO	81.78	8	8	2.29E+04	1	1	1		29388	Uncharacterized protein OS=Bombyx mori GN=LOC101745375 PE=4 SV=1
822	1153	H9IV46|H9IV46_BOMMO	81.74	6	6	2.00E+04	2	2	2	Oxidation (M)	58561	Uncharacterized protein OS=Bombyx mori GN=LOC101740100 PE=4 SV=1
794	1189	D2Y4R6|D2Y4R6_BOMMO	81.6	15	15	2.04E+04	2	2	2		33489	Coatomer subunit epsilon OS=Bombyx mori GN=COPE PE=2 SV=1
710	1087	H9JN38|H9JN38_BOMMO	81.56	5	5	8.80E+03	2	2	2		64557	Uncharacterized protein OS=Bombyx mori PE=4 SV=1
668	1071	H9IVI5|H9IVI5_BOMMO	81.45	3	3	1.29E+04	2	2	2		128425	Uncharacterized protein OS=Bombyx mori PE=4 SV=1
519	853	F2VQ04|F2VQ04_BOMMO	81.37	8	8	3.39E+04	3	3	4		51983	Phenylalanine hydroxylase OS=Bombyx mori GN=PAH PE=2 SV=1
866	1122	H9JJU3|H9JJU3_BOMMO	81.24	8	8	4.51E+04	2	2	2		46356	Uncharacterized protein OS=Bombyx mori PE=4 SV=1
610	1016	Q1HPV5|Q1HPV5_BOMMO	81.15	27	27	4.08E+04	3	3	3	Oxidation (M)	20450	Transgelin OS=Bombyx mori PE=2 SV=1
610	1017	H9JLZ2|H9JLZ2_BOMMO	81.15	27	27	4.08E+04	3	3	3	Oxidation (M)	20401	Transgelin OS=Bombyx mori GN=732975 PE=3 SV=1
842	1282	H9J9M0|H9J9M0_BOMMO	81.13	2	2	1.75E+04	1	1	1		61429	Uncharacterized protein OS=Bombyx mori GN=LOC101740647 PE=4 SV=1
922	1348	A0A1B4ZD97|A0A1B4ZD97_BOMMO	80.94	5	5	3.40E+04	2	2	2		74393	Calcium-binding mitochondrial carrier protein OS=Bombyx mori GN=BmMCSC PE=2 SV=1
963	1673	Q2F648|Q2F648_BOMMO	80.77	8	8	1.55E+04	1	1	2		25436	Tetraspanin OS=Bombyx mori PE=2 SV=1
963	1674	Q2F647|Q2F647_BOMMO	80.77	8	8	1.55E+04	1	1	2		25608	Tetraspanin OS=Bombyx mori PE=2 SV=1
521	875	A7LBQ0|A7LBQ0_BOMMO	80.74	22	22	8.79E+04	5	5	5	Carbamidomethylation	36363	L-lactate dehydrogenase OS=Bombyx mori GN=LDH PE=2 SV=1
509	846	H9JI98|H9JI98_BOMMO	80.6	8	8	1.50E+04	4	4	4	Pyro-glu from Q	55443	Uncharacterized protein OS=Bombyx mori GN=LOC101737239 PE=4 SV=1
548	1014	H9IWX2|H9IWX2_BOMMO	80.42	11	11	7.73E+04	3	3	3		39376	Uncharacterized protein OS=Bombyx mori PE=4 SV=1
867	1132	Q5CCJ5|Q5CCJ5_BOMMO	80.24	12	12	2.88E+04	2	2	2		22880	Ras oncogene OS=Bombyx mori GN=Bras2 PE=2 SV=1
867	1368	H9JGS6|H9JGS6_BOMMO	80.24	11	11	2.88E+04	2	2	2		24554	Uncharacterized protein OS=Bombyx mori GN=Ras2 PE=4 SV=1
879	1223	H9IZN1|H9IZN1_BOMMO	80.1	4	4	3.93E+03	2	2	2	Carbamidomethylation	74973	Acyl-coenzyme A oxidase OS=Bombyx mori GN=LOC101744675 PE=3 SV=1
570	899	H9IS76|H9IS76_BOMMO	79.73	7	7	2.00E+04	4	4	4		86969	Uncharacterized protein OS=Bombyx mori GN=LOC101737763 PE=4 SV=1
694	1002	H9JPE4|H9JPE4_BOMMO	79.54	9	9	2.36E+04	3	3	3		53023	Fatty acyl-CoA reductase OS=Bombyx mori PE=3 SV=1
928	1365	Q6T9Z7|Q6T9Z7_BOMMO	79.52	8	8	4.16E+04	2	2	2		38139	Fibroinase OS=Bombyx mori GN=Bcp PE=2 SV=1
928	1366	Q26425|Q26425_BOMMO	79.52	8	8	4.16E+04	2	2	2		38592	Cysteine proteinase OS=Bombyx mori GN=cysteine proteinase: BCP PE=2 SV=1
630	986	H9JA60|H9JA60_BOMMO	79.28	19	19	2.22E+04	4	3	4		38630	Uncharacterized protein OS=Bombyx mori PE=4 SV=1
876	1207	H9J839|H9J839_BOMMO	78.76	11	11	1.51E+04	2	2	2		39824	Uncharacterized protein OS=Bombyx mori PE=4 SV=1
705	1061	H9JEX5|H9JEX5_BOMMO	78.59	8	8	1.55E+04	2	2	2		36415	Uncharacterized protein OS=Bombyx mori GN=LOC101738069 PE=4 SV=1
484	906	H9JC65|H9JC65_BOMMO	78.52	24	24	7.47E+03	4	4	6	Carbamidomethylation; Oxidation (M)	20868	Uncharacterized protein OS=Bombyx mori PE=3 SV=1
486	1203	H9J0M9|H9J0M9_BOMMO	78.14	14	14	5.83E+04	2	2	5		29295	Cytochrome b-c1 complex subunit Rieske mitochondrial OS=Bombyx mori GN=100134921 PE=4 SV=1
869	1145	H9IXM9|H9IXM9_BOMMO	78.09	12	12	1.85E+04	2	2	2		32342	Uncharacterized protein OS=Bombyx mori PE=4 SV=1
918	1342	H9JUL7|H9JUL7_BOMMO	78.06	15	15	1.87E+04	2	2	2		22325	Serine/threonine-protein phosphatase OS=Bombyx mori PE=3 SV=1
918	1343	Q1HPL5|Q1HPL5_BOMMO	78.06	9	9	1.87E+04	2	2	2		37547	Serine/threonine-protein phosphatase OS=Bombyx mori PE=2 SV=1
667	1028	H9IU76|H9IU76_BOMMO	77.9	4	4	3.52E+03	3	3	3		86776	AMP deaminase OS=Bombyx mori PE=3 SV=1
735	996	H9IXD8|H9IXD8_BOMMO	77.73	9	9	2.86E+04	3	3	3		47039	Uncharacterized protein OS=Bombyx mori GN=LOC101744535 PE=3 SV=1
692	980	Q9GU89|Q9GU89_BOMMO	77.59	6	6	3.88E+04	3	3	3	Oxidation (M)	78732	Prophenoloxidase-1 OS=Bombyx mori GN=pro-PO1 PE=2 SV=1
814	1120	H9JU86|H9JU86_BOMMO	77.57	12	12	3.55E+04	2	2	2		28157	Uncharacterized protein OS=Bombyx mori GN=LOC101743840 PE=4 SV=1
870	1157	H9JIR9|H9JIR9_BOMMO	77.32	6	6	2.92E+04	2	2	2		66114	Uncharacterized protein OS=Bombyx mori GN=LOC101743256 PE=4 SV=1
731	981	Q2F5L1|Q2F5L1_BOMMO	76.79	19	19	1.01E+05	3	3	3		20255	Signal peptidase complex catalytic subunit SEC11 OS=Bombyx mori PE=2 SV=1
826	1168	H9J260|H9J260_BOMMO	76.57	13	13	1.86E+04	2	1	2	Acetylation (Protein N-term)	20604	Uncharacterized protein OS=Bombyx mori GN=692966 PE=4 SV=1
826	1175	Q2F5M6|Q2F5M6_BOMMO	76.57	11	11	1.86E+04	2	1	2	Acetylation (Protein N-term)	23629	Ras small monomeric GTPase Rab6 OS=Bombyx mori PE=2 SV=1
700	1032	H9J3Q3|H9J3Q3_BOMMO	76.52	7	7	2.08E+04	3	3	3		60507	Uncharacterized protein OS=Bombyx mori GN=LOC101744540 PE=4 SV=1
882	1238	H9JHX2|H9JHX2_BOMMO	76.18	8	8	3.91E+04	2	2	2		39061	Uncharacterized protein OS=Bombyx mori PE=4 SV=1
698	1026	H9J0U2|H9J0U2_BOMMO	76.12	18	18	7.42E+04	3	3	3		24963	Uncharacterized protein OS=Bombyx mori PE=4 SV=1
722	1237	H9J505|H9J505_BOMMO	75.47	6	6	4.05E+03	2	1	3		47036	Phosphotransferase OS=Bombyx mori PE=3 SV=1
633	1012	D2Y4R5|D2Y4R5_BOMMO	75.45	7	7	4.72E+04	3	3	3		56485	Coatomer subunit delta OS=Bombyx mori GN=COPD PE=2 SV=1
633	1013	H9IS78|H9IS78_BOMMO	75.45	6	6	4.72E+04	3	3	3		63529	Uncharacterized protein OS=Bombyx mori GN=100379189 PE=3 SV=1
627	929	H9JDP5|H9JDP5_BOMMO	75.37	12	12	3.66E+04	4	4	4		41882	Uncharacterized protein OS=Bombyx mori GN=LOC101745828 PE=4 SV=1
665	877	H9J5C1|H9J5C1_BOMMO	75.3	7	7	1.87E+04	3	3	3		49927	RuvB-like helicase OS=Bombyx mori GN=LOC101739823 PE=3 SV=1
873	1180	H9JR72|H9JR72_BOMMO	74.86	23	23	1.83E+04	2	2	2		11189	Uncharacterized protein OS=Bombyx mori GN=LOC101745352 PE=3 SV=1
872	1176	Q1HPI1|Q1HPI1_BOMMO	74.81	13	13	3.23E+03	2	2	2		24446	Cap-binding protein eIF4E OS=Bombyx mori PE=2 SV=1
1272	1534	H9J6V7|H9J6V7_BOMMO	74.81	5	5	7.62E+03	1	1	1		26786	Uncharacterized protein OS=Bombyx mori PE=4 SV=1
572	1029	H9JSJ4|H9JSJ4_BOMMO	74.75	9	9	2.48E+04	3	3	4		35682	Uncharacterized protein OS=Bombyx mori GN=LOC101744785 PE=4 SV=1
558	1039	H9J4H6|H9J4H6_BOMMO	74.24	2	2	1.94E+04	2	2	2		168708	Uncharacterized protein OS=Bombyx mori PE=4 SV=1
1104	1287	H9J7F2|H9J7F2_BOMMO	74.24	4	4	3.75E+04	1	1	1	Carbamidomethylation	45276	Uncharacterized protein OS=Bombyx mori PE=3 SV=1
684	1208	H9JU73|H9JU73_BOMMO	74.12	4	4	2.70E+04	2	2	3		54378	Carboxypeptidase OS=Bombyx mori GN=LOC101740973 PE=3 SV=1
561	1064	H9JUV4|H9JUV4_BOMMO	74.04	3	3	1.42E+04	2	2	2		89796	Uncharacterized protein OS=Bombyx mori GN=LOC101737109 PE=4 SV=1
916	1338	H9JTM3|H9JTM3_BOMMO	73.73	15	15	1.92E+04	2	2	2		25617	Uncharacterized protein OS=Bombyx mori PE=4 SV=1
830	1209	H9JWZ4|H9JWZ4_BOMMO	73.6	7	7	3.96E+04	2	2	2		45928	NADH dehydrogenase [ubiquinone] 1 alpha subcomplex subunit 10 mitochondrial OS=Bombyx mori GN=LOC101745480 PE=3 SV=1
812	1101	H9J7V1|H9J7V1_BOMMO	73.45	5	5	1.10E+04	2	2	2		60409	Uncharacterized protein OS=Bombyx mori GN=778482 PE=4 SV=1
812	1102	Q0N2R7|Q0N2R7_BOMMO	73.45	4	4	1.10E+04	2	2	2		68937	Signal recognition particle subunit SRP68 OS=Bombyx mori GN=SRP68 PE=2 SV=1
896	1404	H9J5Z4|H9J5Z4_BOMMO	73.39	7	7	2.15E+04	2	2	2		38854	Uncharacterized protein OS=Bombyx mori PE=4 SV=1
821	1149	Q1HQA5|Q1HQA5_BOMMO	73.34	4	4	3.26E+04	2	2	2		60852	Chitin deacetylase 2 OS=Bombyx mori PE=2 SV=1
821	1150	Q1HQA6|Q1HQA6_BOMMO	73.34	4	4	3.26E+04	2	2	2		61535	Chitin deacetylase 1 OS=Bombyx mori PE=2 SV=1
821	1151	Q1HQA4|Q1HQA4_BOMMO	73.34	4	4	3.26E+04	2	2	2		61614	Very low-density lipoprotein receptor isoform 3 OS=Bombyx mori PE=2 SV=1
821	1152	H9J9M1|H9J9M1_BOMMO	73.34	4	4	3.26E+04	2	2	2		65279	Uncharacterized protein OS=Bombyx mori GN=732885 PE=4 SV=1
703	1053	L8B6C5|L8B6C5_BOMMO	73.16	5	5	2.01E+04	3	2	3	Carbamidomethylation	59521	Glucosidase II beta-subunit OS=Bombyx mori PE=2 SV=1
704	1055	Q9U556|Q9U556_BOMMO	72.55	11	11	4.08E+04	2	2	2	Carbamidomethylation	26644	Hemolymph juvenile hormone binding protein OS=Bombyx mori GN=hJHBP PE=1 SV=1
704	1068	Q7Z1Z7|Q7Z1Z7_BOMMO	72.55	11	11	4.08E+04	2	2	2	Carbamidomethylation	26630	Juvenile hormone binding protein OS=Bombyx mori PE=2 SV=1
942	1397	H9J5Q7|H9J5Q7_BOMMO	72.12	10	10	4.09E+04	2	2	2	Carbamidomethylation	34714	Uncharacterized protein OS=Bombyx mori GN=LOC101741617 PE=3 SV=1
820	1147	H9J9Y8|H9J9Y8_BOMMO	71.96	4	4	6.31E+04	2	2	2		96645	Uncharacterized protein OS=Bombyx mori PE=4 SV=1
927	1363	H9JN03|H9JN03_BOMMO	71.95	11	11	4.80E+04	2	2	2	Carbamidomethylation	29035	Proliferating cell nuclear antigen OS=Bombyx mori GN=Pcna PE=3 SV=1
927	1364	sp|O01377|PCNA_BOMMO	71.95	11	11	4.80E+04	2	2	2	Carbamidomethylation	29036	Proliferating cell nuclear antigen OS=Bombyx mori GN=PCNA PE=2 SV=1
685	1215	Q1HPN5|Q1HPN5_BOMMO	71.89	5	5	6.26E+03	1	1	2	Carbamidomethylation	29091	Gasp OS=Bombyx mori PE=2 SV=1
685	1216	H9JDT0|H9JDT0_BOMMO	71.89	5	5	6.26E+03	1	1	2	Carbamidomethylation	29042	Uncharacterized protein OS=Bombyx mori GN=733010 PE=4 SV=1
571	983	H9JCL4|H9JCL4_BOMMO	71.87	14	14	1.35E+04	3	3	4	Carbamidomethylation	26598	Uncharacterized protein OS=Bombyx mori GN=732969 PE=4 SV=1
571	987	Q1HPW6|Q1HPW6_BOMMO	71.87	14	14	1.35E+04	3	3	4	Carbamidomethylation	26564	Dicarbonyl L-xylulose reductase OS=Bombyx mori PE=2 SV=1
947	1426	H9IYL2|H9IYL2_BOMMO	71.74	6	6	2.74E+04	2	2	2	Carbamidomethylation	53235	Uncharacterized protein OS=Bombyx mori PE=3 SV=2
931	1376	H9J463|H9J463_BOMMO	71.71	6	6	2.75E+04	2	2	2		37224	Uncharacterized protein OS=Bombyx mori GN=LOC693063 PE=4 SV=1
931	1377	Q4TTE0|Q4TTE0_BOMMO	71.71	6	6	2.75E+04	2	2	2		37198	Eukaryotic translation initiation factor 2 alpha subunit OS=Bombyx mori PE=2 SV=1
677	905	H9JEH4|H9JEH4_BOMMO	71.38	6	6	4.35E+04	3	3	3	Carbamidomethylation	48327	Uncharacterized protein OS=Bombyx mori GN=LOC101742893 PE=4 SV=1
925	1357	H9JW68|H9JW68_BOMMO	71.38	22	22	3.66E+04	2	2	2		12834	Uncharacterized protein OS=Bombyx mori GN=LOC101746322 PE=4 SV=1
732	988	H9JL11|H9JL11_BOMMO	71.36	12	12	2.80E+04	3	3	3		51599	Uncharacterized protein OS=Bombyx mori GN=serpin-3 PE=3 SV=1
364	1475	Q5UAQ4|Q5UAQ4_BOMMO	71.18	11	11	8.82E+04	1	1	8	Pyro-glu from Q	14462	Ribosomal protein L35 OS=Bombyx mori GN=RpL35 PE=2 SV=1
364	1476	H9J8T6|H9J8T6_BOMMO	71.18	10	10	8.82E+04	1	1	8	Pyro-glu from Q	14816	Uncharacterized protein OS=Bombyx mori GN=692706 PE=3 SV=1
592	1540	H9JC75|H9JC75_BOMMO	71.09	8	8	6.82E+04	2	2	3		22941	Uncharacterized protein OS=Bombyx mori PE=4 SV=1
921	1347	Q5UAP9|Q5UAP9_BOMMO	71	30	30	4.51E+04	2	2	2	Carbamidomethylation	10032	Ribosomal protein L37A OS=Bombyx mori GN=RpL37A PE=2 SV=1
651	1076	H9JH15|H9JH15_BOMMO	70.85	2	2	2.69E+04	2	2	2		86763	Uncharacterized protein OS=Bombyx mori PE=4 SV=1
816	1131	Q7Z1E5|Q7Z1E5_BOMMO	70.73	14	14	5.28E+03	2	2	2	Carbamidomethylation; Deamidation (NQ)	34512	Immulectin OS=Bombyx mori PE=2 SV=1
547	1007	H9IYG1|H9IYG1_BOMMO	70.58	17	17	4.90E+04	4	4	5	Deamidation (NQ)	30074	Uncharacterized protein OS=Bombyx mori PE=4 SV=1
536	1036	Q1HPQ2|Q1HPQ2_BOMMO	70.49	12	12	4.66E+04	3	3	5		25010	Transmembrane emp24 protein transport domain containing 9 OS=Bombyx mori PE=2 SV=1
536	1037	H9JN56|H9JN56_BOMMO	70.49	12	12	4.66E+04	3	3	5		25041	Uncharacterized protein OS=Bombyx mori GN=733126 PE=3 SV=1
948	1448	H9JFB2|H9JFB2_BOMMO	69.95	13	13	5.30E+03	2	2	2	Carbamidomethylation	26956	Eukaryotic translation initiation factor 3 subunit F OS=Bombyx mori GN=LOC733116 PE=3 SV=1
948	1449	sp|A3QVV1|EIF3F_BOMMO	69.95	11	11	5.30E+03	2	2	2	Carbamidomethylation	30993	Eukaryotic translation initiation factor 3 subunit F OS=Bombyx mori GN=eIF3-S5 PE=2 SV=1
660	1116	Q9BPS1|Q9BPS1_BOMMO	69.93	11	11	1.68E+04	2	2	3		28885	Elongation factor 1 delta OS=Bombyx mori GN=ef-1d PE=2 SV=1
791	1109	H9J584|H9J584_BOMMO	69.76	2	2	2.33E+04	2	2	2		182639	Uncharacterized protein OS=Bombyx mori PE=4 SV=1
920	1346	H9JU88|H9JU88_BOMMO	69.71	15	15	7.25E+04	2	2	2		14047	Uncharacterized protein OS=Bombyx mori GN=LOC101744663 PE=4 SV=1
888	1285	Q19N36|Q19N36_BOMMO	69.7	7	7	1.73E+04	1	1	1		23173	Small GTP binding protein RAB5 OS=Bombyx mori GN=LOC733058 PE=2 SV=1
712	1117	Q17200|Q17200_BOMMO	69.57	9	9	2.62E+04	2	2	2	Carbamidomethylation	30998	Bmsqd-1 OS=Bombyx mori PE=2 SV=1
712	1118	H9JVA1|H9JVA1_BOMMO	69.57	9	9	2.62E+04	2	2	2	Carbamidomethylation	30915	Uncharacterized protein OS=Bombyx mori GN=692750 PE=4 SV=1
712	1119	Q17201|Q17201_BOMMO	69.57	9	9	2.62E+04	2	2	2	Carbamidomethylation	32552	Bmsqd-2 OS=Bombyx mori PE=2 SV=1
936	1386	Q1HPR6|Q1HPR6_BOMMO	69.56	17	17	2.00E+04	2	2	2	Carbamidomethylation	23471	NADH-ubiquinone oxidoreductase Fe-S protein 7 OS=Bombyx mori PE=2 SV=1
936	1387	H9J7E7|H9J7E7_BOMMO	69.56	16	16	2.00E+04	2	2	2	Carbamidomethylation	25032	Uncharacterized protein OS=Bombyx mori GN=732995 PE=3 SV=1
950	1452	Q5UAR0|Q5UAR0_BOMMO	69.43	14	14	1.01E+05	2	2	2		15974	Ribosomal protein L28 OS=Bombyx mori GN=RpL28 PE=2 SV=1
636	1067	H9JC91|H9JC91_BOMMO	69.1	9	9	2.29E+04	2	2	2		47344	Uncharacterized protein OS=Bombyx mori PE=4 SV=1
894	1379	C1PIJ1|C1PIJ1_BOMMO	68.62	27	27	1.43E+04	2	2	2		12313	Uncharacterized protein (Fragment) OS=Bombyx mori PE=2 SV=1
559	970	H9J402|H9J402_BOMMO	68.56	4	4	2.32E+04	3	3	3		110489	Uncharacterized protein OS=Bombyx mori PE=4 SV=1
752	1344	H9JKL6|H9JKL6_BOMMO	68.3	11	11	1.10E+04	2	2	3		35743	Uncharacterized protein OS=Bombyx mori PE=4 SV=1
754	1372	B9A9Z3|B9A9Z3_BOMMO	68.09	31	31	1.12E+05	3	3	3		13377	Histone H2A OS=Bombyx mori GN=H2A-L2 PE=2 SV=1
754	1373	H9JYG1|H9JYG1_BOMMO	68.09	31	31	1.12E+05	3	3	3		13363	Histone H2A OS=Bombyx mori GN=105842694 PE=3 SV=1
1288	1575	H9IWV2|H9IWV2_BOMMO	67.95	6	6	4.38E+03	1	1	1		41312	Uncharacterized protein OS=Bombyx mori PE=4 SV=1
833	1230	Q1HQ77|Q1HQ77_BOMMO	67.92	8	8	3.77E+04	1	1	1		23420	Rab7 OS=Bombyx mori GN=Rab7 PE=2 SV=1
657	1047	H9IVE3|H9IVE3_BOMMO	67.12	6	6	2.23E+04	3	2	3		51770	Uncharacterized protein OS=Bombyx mori GN=LOC101746250 PE=4 SV=1
967	1736	Q1HQ25|Q1HQ25_BOMMO	67	15	15	1.40E+04	2	2	2		10925	H+ transporting ATP synthase subunit g OS=Bombyx mori GN=LOC732934 PE=2 SV=1
753	1370	H9JFQ3|H9JFQ3_BOMMO	66.89	11	11	2.31E+04	2	2	2		30116	Uncharacterized protein OS=Bombyx mori GN=LOC101744659 PE=4 SV=1
924	1354	E1AW12|E1AW12_BOMMO	66.73	12	12	0.00E+00	2	2	2		27240	ALY OS=Bombyx mori PE=2 SV=1
924	1355	Q1HE02|Q1HE02_BOMMO	66.73	12	12	0.00E+00	2	2	2		27271	ALY OS=Bombyx mori GN=LOC733049 PE=2 SV=1
829	1202	D2KQN9|D2KQN9_BOMMO	66.68	6	6	1.87E+04	2	2	2		44441	Serpin-4 (Fragment) OS=Bombyx mori PE=2 SV=1
829	1206	Q6Q2D6|Q6Q2D6_BOMMO	66.68	6	6	1.87E+04	2	2	2		46300	Serpin-4A OS=Bombyx mori GN=serpin-4 PE=2 SV=1
811	1098	H9JW98|H9JW98_BOMMO	66.55	4	4	2.74E+04	2	2	2		63297	Carboxylic ester hydrolase OS=Bombyx mori GN=ie1 PE=3 SV=1
811	1167	B0FGV8|B0FGV8_BOMMO	66.55	4	4	2.74E+04	2	2	2		63237	Carboxylic ester hydrolase OS=Bombyx mori PE=2 SV=1
609	1001	D0FH76|D0FH76_BOMMO	66.27	11	11	4.14E+04	4	4	4		48949	Vacuolar protein sorting 4 OS=Bombyx mori GN=VPS4 PE=2 SV=1
885	1249	H9J109|H9J109_BOMMO	66.19	6	6	3.78E+04	2	2	2		39569	V-type proton ATPase subunit OS=Bombyx mori GN=732966 PE=3 SV=1
885	1250	Q1HPX1|Q1HPX1_BOMMO	66.19	6	6	3.78E+04	2	2	2		39642	V-type proton ATPase subunit OS=Bombyx mori PE=2 SV=1
999	1252	H9IS77|H9IS77_BOMMO	66.08	1	1	1.06E+04	1	1	1		142747	Uncharacterized protein OS=Bombyx mori GN=LOC101744691 PE=4 SV=1
1267	1513	H9J4N4|H9J4N4_BOMMO	65.96	4	4	3.76E+03	1	1	1		32626	Uncharacterized protein OS=Bombyx mori GN=LOC101737529 PE=4 SV=1
1267	1695	H9JX32|H9JX32_BOMMO	65.96	4	4	3.76E+03	1	1	1		32072	Uncharacterized protein OS=Bombyx mori PE=4 SV=1
1267	1697	H9J4E6|H9J4E6_BOMMO	65.96	4	4	3.76E+03	1	1	1		33145	Uncharacterized protein OS=Bombyx mori GN=LOC101737804 PE=4 SV=1
1267	1698	H9J4N3|H9J4N3_BOMMO	65.96	4	4	3.76E+03	1	1	1		33325	Uncharacterized protein OS=Bombyx mori GN=LOC101737238 PE=4 SV=1
1267	1699	H9J4N1|H9J4N1_BOMMO	65.96	4	4	3.76E+03	1	1	1		34902	Uncharacterized protein OS=Bombyx mori PE=4 SV=1
640	1440	Q5UAL4|Q5UAL4_BOMMO	65.9	32	32	6.94E+04	2	2	3		7318	Ribosomal protein S28 OS=Bombyx mori GN=RpS28 PE=2 SV=1
640	1441	sp|Q6PS50|RS28_BOMMO	65.9	32	32	6.94E+04	2	2	3		7318	40S ribosomal protein S28 OS=Bombyx mori GN=RpS28 PE=3 SV=1
672	1182	H9J2Q1|H9J2Q1_BOMMO	65.7	2	2	5.56E+03	1	1	1		79060	Uncharacterized protein OS=Bombyx mori PE=4 SV=1
680	1050	Q5UAM3|Q5UAM3_BOMMO	65.47	17	17	1.60E+05	3	3	3		17230	Ribosomal protein S19 OS=Bombyx mori GN=RpS19 PE=2 SV=1
755	1472	D2Y062|D2Y062_BOMMO	65.45	4	4	2.37E+04	2	1	2		26893	Adenylate kinase OS=Bombyx mori GN=adk2 PE=2 SV=1
641	1688	Q66SV4|Q66SV4_BOMMO	65.31	8	8	7.42E+04	1	1	4		15995	Ribosomal protein S23 OS=Bombyx mori GN=S23 PE=2 SV=1
641	1690	H9JDP8|H9JDP8_BOMMO	65.31	7	7	7.42E+04	1	1	4		17978	Uncharacterized protein OS=Bombyx mori GN=692722 PE=3 SV=1
817	1137	H9JDA0|H9JDA0_BOMMO	65	4	4	1.72E+04	2	2	2		72243	Uncharacterized protein OS=Bombyx mori PE=4 SV=1
1452	1681	Q6TAC3|Q6TAC3_BOMMO	64.93	15	15	2.16E+04	1	1	1		12446	Sui1 OS=Bombyx mori GN=sui1 PE=2 SV=1
1452	1682	H9J2R8|H9J2R8_BOMMO	64.93	5	5	2.16E+04	1	1	1		34160	Uncharacterized protein OS=Bombyx mori GN=692637 PE=4 SV=1
932	1378	H9IUY0|H9IUY0_BOMMO	64.9	11	11	8.66E+03	2	2	2	Carbamidomethylation	23628	Clathrin light chain OS=Bombyx mori PE=3 SV=1
956	1484	Q2F604|Q2F604_BOMMO	64.59	5	5	2.60E+04	1	1	1		24725	ER lumen protein-retaining receptor OS=Bombyx mori PE=2 SV=1
891	1311	H9JD17|H9JD17_BOMMO	64.54	4	4	8.58E+02	1	1	1		35370	Uncharacterized protein OS=Bombyx mori PE=4 SV=1
923	1351	Q2F5Z0|Q2F5Z0_BOMMO	64.52	11	11	2.60E+04	2	2	2	Carbamidomethylation	23666	Lysosomal thiol reductase IP30 isoform 2 OS=Bombyx mori PE=2 SV=1
923	1352	H9JJB3|H9JJB3_BOMMO	64.52	9	9	2.60E+04	2	2	2	Carbamidomethylation	27395	Uncharacterized protein OS=Bombyx mori GN=692888 PE=4 SV=1
883	1240	H9IV11|H9IV11_BOMMO	64.28	2	2	1.67E+03	1	1	1	Carbamidomethylation; Oxidation (M)	81813	Uncharacterized protein OS=Bombyx mori PE=4 SV=1
589	1156	H9JM68|H9JM68_BOMMO	64.17	3	3	1.97E+04	2	2	4		90677	Ribonucleoside-diphosphate reductase OS=Bombyx mori GN=LOC101741714 PE=3 SV=1
739	1027	H9JR86|H9JR86_BOMMO	63.79	4	4	8.89E+03	3	2	3		72589	Uncharacterized protein OS=Bombyx mori GN=LOC101742911 PE=4 SV=1
793	1158	Q75PV8|Q75PV8_BOMMO	63.62	4	4	2.41E+03	2	2	2		69380	Ribonuclease L inhibitor homolog OS=Bombyx mori GN=BmRLI PE=2 SV=1
793	1159	H9JKS8|H9JKS8_BOMMO	63.62	4	4	2.41E+03	2	2	2		73179	Uncharacterized protein OS=Bombyx mori GN=692455 PE=4 SV=1
1454	1687	Q2F5Z2|Q2F5Z2_BOMMO	63.28	9	9	8.75E+03	1	1	1		14484	Keratinocyte-associated protein 2 OS=Bombyx mori PE=2 SV=1
926	1359	H9IUK6|H9IUK6_BOMMO	63.25	12	12	5.30E+04	2	2	2		25846	Uncharacterized protein OS=Bombyx mori GN=LOC101743403 PE=3 SV=1
1453	1685	Q2F5X5|Q2F5X5_BOMMO	63.01	12	12	1.17E+03	1	1	1		16325	NADH-ubiquinone oxidoreductase subunit B14.7 OS=Bombyx mori PE=2 SV=1
1453	1686	H9JSX0|H9JSX0_BOMMO	63.01	11	11	1.17E+03	1	1	1		18633	Uncharacterized protein OS=Bombyx mori GN=693099 PE=4 SV=1
832	1226	H9J6G4|H9J6G4_BOMMO	62.95	2	2	1.25E+04	1	1	1		70288	Uncharacterized protein OS=Bombyx mori PE=4 SV=1
1455	1691	H9JT03|H9JT03_BOMMO	62.63	5	5	6.82E+03	1	1	1		32457	Uncharacterized protein OS=Bombyx mori GN=LOC101738938 PE=3 SV=1
697	1008	H9JHD3|H9JHD3_BOMMO	62.55	5	5	3.54E+04	3	3	3		77964	Uncharacterized protein OS=Bombyx mori GN=LOC101737924 PE=3 SV=1
1456	1692	H9ISE0|H9ISE0_BOMMO	61.96	9	9	9.76E+03	1	1	1		19714	Lactoylglutathione lyase OS=Bombyx mori GN=LOC101743580 PE=3 SV=1
823	1160	H9JTY2|H9JTY2_BOMMO	61.94	4	4	6.06E+04	2	2	2	Carbamidomethylation	109293	Uncharacterized protein OS=Bombyx mori PE=4 SV=1
656	965	H9JPM7|H9JPM7_BOMMO	61.65	3	3	3.10E+04	3	3	3	Deamidation (NQ)	183370	Uncharacterized protein OS=Bombyx mori PE=3 SV=1
1309	1625	H9J7A0|H9J7A0_BOMMO	61.46	6	6	6.05E+04	1	1	1		25463	Uncharacterized protein OS=Bombyx mori PE=4 SV=1
933	1381	Q1HPK7|Q1HPK7_BOMMO	61.18	7	7	2.75E+04	2	2	2		38356	SUMO-1 activating enzyme OS=Bombyx mori GN=LOC733026 PE=2 SV=1
1457	1693	Q1HPG7|Q1HPG7_BOMMO	61.11	7	7	8.21E+03	1	1	1		20271	Vacuolar protein sorting-associated protein 29 OS=Bombyx mori PE=2 SV=1
1457	1694	H9JUH7|H9JUH7_BOMMO	61.11	7	7	8.21E+03	1	1	1		20629	Vacuolar protein sorting-associated protein 29 OS=Bombyx mori GN=LOC733048 PE=3 SV=1
587	1085	H9JU13|H9JU13_BOMMO	61.04	2	2	4.47E+04	2	2	2		140198	Eukaryotic translation initiation factor 3 subunit A OS=Bombyx mori PE=3 SV=1
1460	1706	E0D4V6|E0D4V6_BOMMO	60.7	2	2	4.91E+03	1	1	1		56091	Phenylalanyl-tRNA synthetase alpha subunit OS=Bombyx mori GN=FRSA PE=2 SV=1
893	1360	Q1HPQ9|Q1HPQ9_BOMMO	60.53	8	8	4.63E+04	2	2	2		30568	Proteasome subunit beta type OS=Bombyx mori GN=LOC733124 PE=2 SV=1
759	1500	H9JSM1|H9JSM1_BOMMO	60.38	2	2	0.00E+00	2	1	2		83136	Uncharacterized protein OS=Bombyx mori PE=4 SV=1
929	1374	H9IXD2|H9IXD2_BOMMO	60.38	11	11	7.01E+04	2	2	2	Carbamidomethylation; Deamidation (NQ)	47005	Proteasome endopeptidase complex OS=Bombyx mori PE=3 SV=1
815	1126	H9IU72|H9IU72_BOMMO	60.34	5	5	2.45E+03	2	2	2		59155	Uncharacterized protein OS=Bombyx mori GN=LOC101745423 PE=4 SV=1
1463	1710	H9JPJ1|H9JPJ1_BOMMO	60.26	8	8	4.63E+04	1	1	1		14288	40S ribosomal protein S30 OS=Bombyx mori GN=692726 PE=3 SV=1
1463	1711	Q5UAL2|Q5UAL2_BOMMO	60.26	8	8	4.63E+04	1	1	1		14295	40S ribosomal protein S30 OS=Bombyx mori GN=RpS30 PE=2 SV=1
871	1163	Q2F6A6|Q2F6A6_BOMMO	59.97	5	5	1.09E+05	2	2	2		51025	Elongation factor Tu OS=Bombyx mori PE=2 SV=1
871	1164	H9JB54|H9JB54_BOMMO	59.97	5	5	1.09E+05	2	2	2		51651	Elongation factor Tu OS=Bombyx mori GN=692807 PE=3 SV=1
946	1424	H9J7Y6|H9J7Y6_BOMMO	59.87	4	4	5.13E+03	2	1	2		52988	Uncharacterized protein OS=Bombyx mori GN=692850 PE=3 SV=1
930	1375	H9JV01|H9JV01_BOMMO	59.57	8	8	1.55E+03	2	2	2		29761	Uncharacterized protein OS=Bombyx mori GN=LOC101745818 PE=3 SV=1
1458	1702	H9ITG9|H9ITG9_BOMMO	59.22	5	5	1.42E+04	1	1	1		49931	Uncharacterized protein OS=Bombyx mori PE=4 SV=1
607	954	H9IWC7|H9IWC7_BOMMO	59.14	4	4	3.07E+04	4	4	4	Carbamidomethylation	139451	Uncharacterized protein OS=Bombyx mori GN=LOC101742308 PE=3 SV=1
951	1455	H9JL44|H9JL44_BOMMO	58.95	6	6	1.64E+04	1	1	1		43733	Uncharacterized protein OS=Bombyx mori GN=692540 PE=4 SV=1
951	1456	Q5CCL4|Q5CCL4_BOMMO	58.95	6	6	1.64E+04	1	1	1		43733	HSP90 cochaperone CDC37 homologue OS=Bombyx mori GN=CDC37 PE=2 SV=1
1459	1704	H9IX81|H9IX81_BOMMO	58.84	12	12	2.48E+03	1	1	1	Acetylation (Protein N-term)	13124	Uncharacterized protein OS=Bombyx mori PE=4 SV=2
652	1086	H9JKB9|H9JKB9_BOMMO	58.49	1	1	6.04E+04	2	2	2		241395	Uncharacterized protein OS=Bombyx mori PE=4 SV=1
934	1383	H9IYR7|H9IYR7_BOMMO	58.48	10	10	1.14E+04	2	2	2		35540	Uncharacterized protein OS=Bombyx mori PE=3 SV=1
959	1499	H9JRG5|H9JRG5_BOMMO	58.05	9	9	1.87E+03	1	1	1		27193	Uncharacterized protein OS=Bombyx mori GN=100216501 PE=4 SV=1
938	1390	Q5UAQ5|Q5UAQ5_BOMMO	58.04	13	13	1.26E+05	2	2	2		13901	Ribosomal protein L34 OS=Bombyx mori GN=RpL34 PE=2 SV=1
938	1391	H9JD15|H9JD15_BOMMO	58.04	11	11	1.26E+05	2	2	2		15325	Uncharacterized protein OS=Bombyx mori GN=100101149 PE=3 SV=1
782	1211	H9J4U4|H9J4U4_BOMMO	57.68	2	2	1.87E+04	1	1	1	Carbamidomethylation	101796	Calcium-transporting ATPase OS=Bombyx mori PE=3 SV=1
955	1482	H9J2N0|H9J2N0_BOMMO	57.62	5	5	6.84E+03	1	1	1		36448	Autophagy-related protein 3 OS=Bombyx mori GN=100216351 PE=3 SV=1
955	1483	B7TYK4|B7TYK4_BOMMO	57.62	5	5	6.84E+03	1	1	1		36416	Autophagy-related protein 3 OS=Bombyx mori PE=2 SV=1
1285	1571	H9J2D4|H9J2D4_BOMMO	57.05	3	3	1.67E+03	1	1	1		44201	Uncharacterized protein OS=Bombyx mori PE=4 SV=1
1295	1588	H9J5J6|H9J5J6_BOMMO	56.81	4	4	4.03E+03	1	1	1		36756	Uncharacterized protein OS=Bombyx mori PE=4 SV=1
637	1092	H9J0Z7|H9J0Z7_BOMMO	56.77	8	8	2.43E+04	2	2	2		30063	Uncharacterized protein OS=Bombyx mori PE=4 SV=1
940	1394	H9JMY5|H9JMY5_BOMMO	56.64	2	2	1.52E+04	2	2	2		124471	Uncharacterized protein OS=Bombyx mori PE=4 SV=2
1461	1707	H9IZ24|H9IZ24_BOMMO	56.56	5	5	5.49E+03	1	1	1		45418	Uncharacterized protein OS=Bombyx mori PE=4 SV=1
1108	1310	H9JHF6|H9JHF6_BOMMO	56.33	3	3	7.93E+03	1	1	1		51286	Uncharacterized protein OS=Bombyx mori GN=LOC101739194 PE=4 SV=1
701	1043	H9JGA9|H9JGA9_BOMMO	56.33	8	8	3.02E+04	3	3	3		62913	Uncharacterized protein OS=Bombyx mori GN=LOC101747041 PE=4 SV=1
944	1419	H9IVT2|H9IVT2_BOMMO	55.81	35	35	3.57E+04	2	2	2	Carbamidomethylation	8811	40S ribosomal protein S21 OS=Bombyx mori GN=692689 PE=3 SV=1
944	1420	sp|Q6PUF8|RS21_BOMMO	55.81	34	34	3.57E+04	2	2	2	Carbamidomethylation	9088	40S ribosomal protein S21 OS=Bombyx mori GN=RpS21 PE=3 SV=1
964	1713	H9JLY9|H9JLY9_BOMMO	55.49	9	9	3.65E+04	1	1	2		14150	Uncharacterized protein OS=Bombyx mori PE=3 SV=1
1031	1283	A0A076JVB8|A0A076JVB8_BOMMO	55.49	2	2	1.70E+04	1	1	1		91137	Integrin beta OS=Bombyx mori PE=2 SV=1
1031	1284	H9JBI3|H9JBI3_BOMMO	55.49	2	2	1.70E+04	1	1	1		92155	Integrin beta OS=Bombyx mori GN=100313947 PE=3 SV=1
1031	1384	D1MBK3|D1MBK3_BOMMO	55.49	2	2	1.70E+04	1	1	1		91123	Integrin beta OS=Bombyx mori PE=2 SV=1
1290	1582	H9JUD3|H9JUD3_BOMMO	55.05	2	2	5.62E+03	1	1	1		103589	Uncharacterized protein OS=Bombyx mori GN=LOC101744795 PE=4 SV=1
1165	1406	H9IVU2|H9IVU2_BOMMO	55	3	3	1.84E+04	1	1	1		43899	Uncharacterized protein OS=Bombyx mori PE=4 SV=1
1178	1551	H9JME8|H9JME8_BOMMO	54.7	5	5	1.29E+04	1	1	1		35348	Sideroflexin OS=Bombyx mori GN=LOC101736404 PE=3 SV=1
1301	1599	H9JNA1|H9JNA1_BOMMO	54.53	4	4	5.00E+03	1	1	1		32994	DDRGK domain-containing protein 1 OS=Bombyx mori GN=LOC100271899 PE=4 SV=1
1301	1600	sp|C0KYB6|DDRGK_BOMMO	54.53	4	4	5.00E+03	1	1	1		32975	DDRGK domain-containing protein 1 OS=Bombyx mori PE=2 SV=1
1320	1714	Q2F630|Q2F630_BOMMO	54.41	5	5	1.61E+04	1	1	1		21554	Vacuolar ATP synthase 21 kDa proteolipid subunit OS=Bombyx mori GN=LOC692859 PE=2 SV=1
904	1543	H9JXF2|H9JXF2_BOMMO	54.27	8	8	1.25E+04	1	1	2		16183	Uncharacterized protein OS=Bombyx mori PE=4 SV=1
695	1003	H9J0E7|H9J0E7_BOMMO	54.2	4	4	4.26E+04	3	3	3		65928	Lysine--tRNA ligase OS=Bombyx mori GN=LOC101740883 PE=3 SV=1
1268	1517	H9JDN0|H9JDN0_BOMMO	53.7	10	10	2.48E+04	1	1	1		17076	Uncharacterized protein OS=Bombyx mori PE=4 SV=1
1268	1715	H9JDN1|H9JDN1_BOMMO	53.7	15	15	2.48E+04	1	1	1		11152	Uncharacterized protein OS=Bombyx mori GN=LOC101736984 PE=4 SV=1
1299	1595	H9JEJ4|H9JEJ4_BOMMO	53.51	5	5	1.88E+03	1	1	1		29069	Uncharacterized protein OS=Bombyx mori PE=4 SV=1
935	1385	H9J5L5|H9J5L5_BOMMO	53.39	17	17	1.76E+04	2	2	2		14114	Uncharacterized protein OS=Bombyx mori PE=3 SV=1
796	1213	G0ZEM3|G0ZEM3_BOMMO	53.23	4	4	2.86E+04	2	2	2		88060	Signal transducer and activator of transcription OS=Bombyx mori GN=STAT PE=3 SV=1
669	1088	H9JNT2|H9JNT2_BOMMO	52.85	3	3	1.55E+04	2	2	2		74272	Uncharacterized protein OS=Bombyx mori PE=4 SV=1
965	1717	D6N7U6|D6N7U6_BOMMO	52.67	5	5	1.03E+04	1	1	1		34257	Heat shock protein 40 (Fragment) OS=Bombyx mori PE=4 SV=1
965	1718	Q5CCL5|Q5CCL5_BOMMO	52.67	5	5	1.03E+04	1	1	1		38927	Hsp40 OS=Bombyx mori GN=Hsp40 PE=2 SV=1
965	1719	H6VTP5|H6VTP5_BOMMO	52.67	5	5	1.03E+04	1	1	1		39084	DnaJ-5 OS=Bombyx mori GN=DnaJ-1 PE=2 SV=1
965	1720	C7AQZ3|C7AQZ3_BOMMO	52.67	5	5	1.03E+04	1	1	1		39015	DnaJ-5 OS=Bombyx mori PE=2 SV=1
837	1242	H9JEV4|H9JEV4_BOMMO	52.62	3	3	9.42E+03	2	2	2		91733	Uncharacterized protein OS=Bombyx mori PE=3 SV=1
1274	1546	H9IZF4|H9IZF4_BOMMO	52.52	1	1	2.09E+03	1	1	1		118049	Uncharacterized protein OS=Bombyx mori PE=4 SV=1
745	1079	H9JXY6|H9JXY6_BOMMO	52.36	10	10	9.82E+03	2	2	2	Deamidation (NQ)	42334	Uncharacterized protein OS=Bombyx mori GN=692607 PE=4 SV=1
745	1080	Q8I9N4|Q8I9N4_BOMMO	52.36	10	10	9.82E+03	2	2	2	Deamidation (NQ)	45938	Masquerade-like serine proteinase homolog OS=Bombyx mori GN=SPH1 PE=2 SV=1
838	1245	H9JDC0|H9JDC0_BOMMO	52.09	2	2	4.60E+03	1	1	1		75567	Uncharacterized protein OS=Bombyx mori GN=LOC101743496 PE=4 SV=1
819	1146	H9JPM2|H9JPM2_BOMMO	52.08	5	5	3.03E+03	2	1	2		50044	Phosphotransferase OS=Bombyx mori GN=LOC101745054 PE=3 SV=1
939	1393	H9J1Y2|H9J1Y2_BOMMO	51.92	6	6	3.73E+04	2	2	2		36287	Uncharacterized protein OS=Bombyx mori PE=4 SV=1
1312	1632	H9J4Z1|H9J4Z1_BOMMO	51.82	3	3	2.47E+03	1	1	1		49920	Uncharacterized protein OS=Bombyx mori PE=4 SV=1
724	1489	A0A0X9PFK4|A0A0X9PFK4_BOMMO	51.73	2	2	3.98E+03	1	1	2		78318	Acylpeptide hydrolase OS=Bombyx mori GN=APH PE=2 SV=1
1061	1263	H9JEK2|H9JEK2_BOMMO	51.72	1	1	2.54E+03	1	1	1		151801	Delta-aminolevulinic acid dehydratase OS=Bombyx mori PE=3 SV=1
797	1294	H9J5F1|H9J5F1_BOMMO	51.71	2	2	3.20E+03	1	1	1		64565	Uncharacterized protein OS=Bombyx mori GN=LOC101740997 PE=4 SV=1
707	1070	Q967Q9|Q967Q9_BOMMO	51.68	5	5	2.66E+03	2	2	2		54195	Dopa decarboxylase OS=Bombyx mori PE=2 SV=1
707	1074	H9J112|H9J112_BOMMO	51.68	2	2	2.66E+03	2	2	2		101531	Uncharacterized protein OS=Bombyx mori GN=692675 PE=4 SV=1
878	1221	Q1HPT2|Q1HPT2_BOMMO	51.43	11	11	7.41E+04	2	2	2		19771	Actin-related protein 2/3 complex subunit 4 OS=Bombyx mori PE=2 SV=1
895	1392	Q1G0N2|Q1G0N2_BOMMO	51.29	10	10	1.67E+04	2	2	2		33191	Bmp-2 OS=Bombyx mori PE=2 SV=1
718	1195	H9JKP2|H9JKP2_BOMMO	51.27	11	11	1.42E+04	2	2	3		22549	Uncharacterized protein OS=Bombyx mori GN=692684 PE=4 SV=1
831	1210	H9JUY5|H9JUY5_BOMMO	51.09	3	3	6.42E+03	1	1	1		34171	Uncharacterized protein OS=Bombyx mori GN=LOC101746245 PE=4 SV=1
590	1225	H9J4M5|H9J4M5_BOMMO	51.01	7	7	4.95E+03	2	2	2		30674	30K protein 9 OS=Bombyx mori GN=Lsp-t PE=2 SV=1
1179	1566	H9JTU0|H9JTU0_BOMMO	50.93	3	3	6.31E+03	1	1	1		56565	Uncharacterized protein OS=Bombyx mori GN=LOC101745680 PE=4 SV=1
1321	1721	H9J2P8|H9J2P8_BOMMO	50.73	11	11	1.06E+03	1	1	1	Acetylation (Protein N-term)	16857	Mitochondrial fission 1 protein OS=Bombyx mori GN=LOC101738081 PE=3 SV=1
1465	1723	H9JHC5|H9JHC5_BOMMO	50.39	3	3	6.75E+03	1	1	1		39807	Uncharacterized protein OS=Bombyx mori PE=4 SV=1
616	1518	Q5UAQ3|Q5UAQ3_BOMMO	50.37	7	7	2.22E+04	1	1	4		17346	Ribosomal protein L35A OS=Bombyx mori GN=RpL35A PE=2 SV=1
616	1722	H9IY31|H9IY31_BOMMO	50.37	12	12	2.22E+04	1	1	4		10459	Uncharacterized protein OS=Bombyx mori GN=692707 PE=4 SV=1
1277	1554	H9JKB4|H9JKB4_BOMMO	50.3	1	1	1.71E+03	1	1	1		70732	Uncharacterized protein OS=Bombyx mori PE=3 SV=1
1284	1570	H9J9K7|H9J9K7_BOMMO	50.21	8	8	8.57E+03	1	1	1		21071	Calcium load-activated calcium channel OS=Bombyx mori GN=LOC101738669 PE=3 SV=1
1271	1527	H9JJ70|H9JJ70_BOMMO	50.17	5	5	1.34E+03	1	1	1		25649	Uncharacterized protein OS=Bombyx mori GN=LOC101737685 PE=4 SV=1
941	1396	H9J875|H9J875_BOMMO	49.83	5	5	4.82E+03	2	2	2		45946	Uncharacterized protein OS=Bombyx mori PE=4 SV=1
887	1277	H9J8A9|H9J8A9_BOMMO	49.64	4	4	1.31E+04	2	2	2		45676	Uncharacterized protein OS=Bombyx mori PE=4 SV=1
943	1402	Q1HPT3|Q1HPT3_BOMMO	49.58	12	12	1.11E+04	2	1	2		34975	Heterogeneous nuclear ribonucleoprotein A1 OS=Bombyx mori PE=2 SV=1
890	1303	H9JLR5|H9JLR5_BOMMO	49.43	5	5	0.00E+00	1	1	1		26617	Uncharacterized protein OS=Bombyx mori PE=4 SV=1
1468	1730	H9IUG7|H9IUG7_BOMMO	48.99	3	3	1.86E+03	1	1	1		45103	Uncharacterized protein OS=Bombyx mori GN=LOC101738045 PE=4 SV=1
1279	1562	H9J9M2|H9J9M2_BOMMO	48.91	5	5	1.16E+04	1	1	1		27725	Uncharacterized protein OS=Bombyx mori PE=4 SV=1
1466	1726	H9JLK8|H9JLK8_BOMMO	48.76	7	7	1.99E+04	1	1	1		19025	Uncharacterized protein OS=Bombyx mori GN=LOC101738621 PE=4 SV=1
1467	1728	H9J571|H9J571_BOMMO	48.69	12	12	2.45E+04	1	1	1		11101	Uncharacterized protein OS=Bombyx mori GN=732904 PE=4 SV=1
1467	1729	Q1HQ74|Q1HQ74_BOMMO	48.69	12	12	2.45E+04	1	1	1		10990	Small nuclear ribonucleoprotein E OS=Bombyx mori PE=2 SV=1
747	1123	H9JJU9|H9JJU9_BOMMO	48.68	6	6	1.07E+05	2	2	2		38625	Uncharacterized protein OS=Bombyx mori GN=101740031 PE=1 SV=1
747	1124	A0A0H5AQ19|A0A0H5AQ19_BOMMO	48.68	6	6	1.07E+05	2	2	2		39801	Aldo-keto reductase OS=Bombyx mori PE=2 SV=1
966	1727	H9JL35|H9JL35_BOMMO	48.6	5	5	3.86E+03	1	1	2		62943	Aminomethyltransferase OS=Bombyx mori PE=4 SV=1
1283	1569	Q2F5L8|Q2F5L8_BOMMO	48.58	8	8	8.69E+03	1	1	1	Acetylation (Protein N-term)	14209	Ribosomal protein L7Ae OS=Bombyx mori PE=2 SV=1
1175	1516	H9JTW5|H9JTW5_BOMMO	48.46	1	1	8.74E+03	1	1	1		104438	Uncharacterized protein OS=Bombyx mori PE=4 SV=1
1166	1415	H9JRS9|H9JRS9_BOMMO	48.28	5	5	7.54E+03	1	1	1		40526	Uncharacterized protein OS=Bombyx mori PE=4 SV=1
970	1742	C7F7S4|C7F7S4_BOMMO	48.23	7	7	1.46E+04	1	1	2		13288	Putative fatbody protein 3Rev-G1 OS=Bombyx mori PE=2 SV=1
970	1743	H9JW69|H9JW69_BOMMO	48.23	7	7	1.46E+04	1	1	2		13318	Uncharacterized protein OS=Bombyx mori GN=100500747 PE=4 SV=1
744	1062	Q0ZB74|Q0ZB74_BOMMO	47.92	6	6	4.47E+04	3	3	3		51200	Eukaryotic translation initiation factor 5 OS=Bombyx mori PE=2 SV=1
744	1063	H9JFC9|H9JFC9_BOMMO	47.92	4	4	4.47E+04	3	3	3		74883	Uncharacterized protein OS=Bombyx mori GN=733088 PE=4 SV=1
573	1155	H9JRV7|H9JRV7_BOMMO	47.88	1	1	1.82E+04	1	1	1		117914	Alpha-mannosidase OS=Bombyx mori PE=3 SV=1
952	1460	H9JWZ8|H9JWZ8_BOMMO	47.63	8	8	4.92E+04	2	2	2		33645	Uncharacterized protein OS=Bombyx mori PE=4 SV=1
877	1217	Q19NZ9|Q19NZ9_BOMMO	47.6	5	5	9.80E+03	1	1	1		43772	AMP-binding enzyme (Fragment) OS=Bombyx mori GN=abe-1 PE=2 SV=1
877	1218	H9J2H2|H9J2H2_BOMMO	47.6	3	3	9.80E+03	1	1	1		75468	Uncharacterized protein OS=Bombyx mori PE=4 SV=1
1470	1735	Q2F5V7|Q2F5V7_BOMMO	47.25	4	4	3.66E+02	1	1	1		26015	Tetraspanin OS=Bombyx mori PE=2 SV=1
1469	1731	G1UH30|G1UH30_BOMMO	47.15	8	8	3.48E+03	1	1	1		18179	Similar to amino acid transporter OS=Bombyx mori GN=os PE=2 SV=1
1469	1732	G1UH31|G1UH31_BOMMO	47.15	4	4	3.48E+03	1	1	1		40571	Similar to amino acid transporter OS=Bombyx mori GN=os PE=2 SV=1
1469	1733	G1UH32|G1UH32_BOMMO	47.15	3	3	3.48E+03	1	1	1		45840	Similar to amino acid transporter OS=Bombyx mori GN=os PE=2 SV=1
1469	1734	G1UH29|G1UH29_BOMMO	47.15	3	3	3.48E+03	1	1	1		48037	Similar to amino acid transporter OS=Bombyx mori GN=os PE=2 SV=1
459	1110	D6N9W5|D6N9W5_BOMMO	47.01	1	1	6.59E+04	2	1	4		278706	Target of rapamycin isoform 1 OS=Bombyx mori GN=TOR1 PE=2 SV=1
459	1121	H9JHF5|H9JHF5_BOMMO	47.01	1	1	6.59E+04	2	1	4		263013	Uncharacterized protein OS=Bombyx mori GN=100431179 PE=3 SV=1
1177	1538	H9ITW4|H9ITW4_BOMMO	46.74	10	10	1.43E+04	1	1	1		15993	Uncharacterized protein OS=Bombyx mori GN=LOC101741311 PE=4 SV=1
1472	1739	H9JL29|H9JL29_BOMMO	46.23	3	3	4.16E+04	1	1	1		46654	Histone acetyltransferase type B catalytic subunit OS=Bombyx mori GN=LOC101743374 PE=3 SV=1
748	1148	H9ITG2|H9ITG2_BOMMO	46.16	3	3	2.43E+04	2	2	2		70541	Uncharacterized protein OS=Bombyx mori PE=4 SV=1
1471	1737	Q1HQ82|Q1HQ82_BOMMO	46.15	5	5	1.07E+04	1	1	1		30747	S-methyl-5'-thioadenosine phosphorylase OS=Bombyx mori PE=2 SV=1
1471	1738	H9JWI1|H9JWI1_BOMMO	46.15	3	3	1.07E+04	1	1	1		52811	S-methyl-5'-thioadenosine phosphorylase OS=Bombyx mori GN=Mtap PE=3 SV=1
958	1491	H9IWB6|H9IWB6_BOMMO	45.87	1	1	9.97E+03	1	1	1		151401	Uncharacterized protein OS=Bombyx mori PE=4 SV=1
562	1090	Q5CCL2|Q5CCL2_BOMMO	45.62	3	3	3.49E+04	2	2	2		51020	Peptidylprolyl isomerase OS=Bombyx mori GN=FKBP59 homologue PE=2 SV=1
562	1093	H9JVS2|H9JVS2_BOMMO	45.62	4	4	3.49E+04	2	2	2		43071	Peptidylprolyl isomerase OS=Bombyx mori GN=692541 PE=4 SV=1
711	1099	H9IV17|H9IV17_BOMMO	45.44	4	4	5.81E+04	2	2	2		70310	Uncharacterized protein OS=Bombyx mori PE=3 SV=1
1181	1613	H9IU73|H9IU73_BOMMO	45.25	6	6	5.51E+03	1	1	1		24511	Uncharacterized protein OS=Bombyx mori PE=4 SV=1
968	1740	Q1HQ55|Q1HQ55_BOMMO	45.08	16	16	5.48E+04	1	1	2		11819	Peptidylprolyl isomerase OS=Bombyx mori GN=733041 PE=2 SV=1
969	1741	H9JLR6|H9JLR6_BOMMO	45.07	12	12	8.45E+02	1	1	1	Carbamidomethylation	14062	Uncharacterized protein OS=Bombyx mori PE=4 SV=1
1473	1744	Q3C2L3|Q3C2L3_BOMMO	44.92	4	4	2.52E+03	1	1	1		44709	MAP kinse-ERK kinase OS=Bombyx mori GN=MEK PE=2 SV=1
1313	1644	H9JBL0|H9JBL0_BOMMO	44.85	2	2	2.33E+04	1	1	1		61828	Uncharacterized protein OS=Bombyx mori PE=4 SV=1
1477	1750	H9JSL3|H9JSL3_BOMMO	44.81	11	11	1.40E+04	1	1	1		8481	Uncharacterized protein OS=Bombyx mori PE=4 SV=1
758	1492	H9JKB5|H9JKB5_BOMMO	44.79	3	3	2.47E+04	1	1	2		55986	Uncharacterized protein OS=Bombyx mori PE=4 SV=1
756	1479	H9JK44|H9JK44_BOMMO	44.65	4	4	3.28E+04	1	1	1		46968	Uncharacterized protein OS=Bombyx mori PE=4 SV=1
901	1514	H9J5R8|H9J5R8_BOMMO	44.63	3	3	3.60E+04	1	1	2	Oxidation (M)	55307	Adenylosuccinate synthetase OS=Bombyx mori PE=3 SV=1
1298	1594	H9JIZ5|H9JIZ5_BOMMO	44.57	2	2	2.29E+03	1	1	1		54929	Uncharacterized protein OS=Bombyx mori GN=LOC101746692 PE=4 SV=1
824	1161	H9IXW6|H9IXW6_BOMMO	44.55	7	7	8.15E+03	2	2	2	Carbamidomethylation	41161	Uncharacterized protein OS=Bombyx mori GN=LOC101745262 PE=4 SV=1
1474	1745	E9JEH8|E9JEH8_BOMMO	44.38	8	8	1.23E+04	1	1	1		36167	Gsk3 (Fragment) OS=Bombyx mori PE=2 SV=1
770	1130	H9JLH6|H9JLH6_BOMMO	44.34	1	1	7.25E+03	2	2	2		277348	Xanthine dehydrogenase OS=Bombyx mori GN=692757 PE=4 SV=2
770	1139	O17506|O17506_BOMMO	44.34	2	2	7.25E+03	2	2	2		150158	Xanthine dehydrogenase OS=Bombyx mori GN=BmXDH1 PE=4 SV=1
770	1178	Q17209|Q17209_BOMMO	44.34	2	2	7.25E+03	2	2	2		149911	Xanthine dehydrogenase OS=Bombyx mori PE=2 SV=1
827	1174	Q1HQ01|Q1HQ01_BOMMO	44.29	17	17	1.36E+03	2	2	2	Carbamidomethylation	15787	Ferritin isoform 2 OS=Bombyx mori PE=2 SV=1
827	1191	Q1HQ02|Q1HQ02_BOMMO	44.29	10	10	1.36E+03	2	2	2	Carbamidomethylation	26033	Ferritin OS=Bombyx mori PE=2 SV=1
827	1192	H9JGY3|H9JGY3_BOMMO	44.29	10	10	1.36E+03	2	2	2	Carbamidomethylation	26062	Ferritin OS=Bombyx mori GN=LOC732949 PE=3 SV=1
1475	1746	H9IYT8|H9IYT8_BOMMO	44.24	9	9	8.27E+03	1	1	1	Carbamidomethylation	14264	Uncharacterized protein OS=Bombyx mori PE=4 SV=1
1276	1553	H9JT45|H9JT45_BOMMO	44.06	5	5	2.02E+03	1	1	1		24023	Uncharacterized protein OS=Bombyx mori PE=4 SV=1
795	1197	H9JCW3|H9JCW3_BOMMO	44.01	5	5	0.00E+00	1	1	1		33693	Uncharacterized protein OS=Bombyx mori GN=100862760 PE=4 SV=1
795	1227	Q1HPZ9|Q1HPZ9_BOMMO	44.01	5	5	0.00E+00	1	1	1		33554	3-hydroxyacyl-CoA dehydrogenase OS=Bombyx mori PE=2 SV=1
1476	1747	Q1HQC8|Q1HQC8_BOMMO	44	5	5	2.79E+04	1	1	1		42674	ARP1 actin-related protein 1-like protein A OS=Bombyx mori GN=LOC732868 PE=2 SV=1
1297	1591	H9JWD5|H9JWD5_BOMMO	43.99	4	4	8.38E+03	1	1	1		38274	Uncharacterized protein OS=Bombyx mori GN=serpin-5 PE=3 SV=1
1297	1592	Q6Q2D5|Q6Q2D5_BOMMO	43.99	3	3	8.38E+03	1	1	1		44448	Serpin-5 OS=Bombyx mori PE=2 SV=1
1102	1267	H9JK52|H9JK52_BOMMO	43.94	2	2	1.20E+03	1	1	1		98499	Uncharacterized protein OS=Bombyx mori PE=4 SV=1
954	1466	H9IUW3|H9IUW3_BOMMO	43.93	12	12	6.95E+04	2	2	2		15432	Uncharacterized protein OS=Bombyx mori GN=693067 PE=3 SV=1
954	1467	Q5UAR1|Q5UAR1_BOMMO	43.93	11	11	6.95E+04	2	2	2		16534	Ribosomal protein L27A OS=Bombyx mori GN=RpL27A PE=2 SV=1
1310	1626	H9J907|H9J907_BOMMO	43.9	1	1	6.32E+03	1	1	1		127737	Uncharacterized protein OS=Bombyx mori PE=4 SV=1
1294	1586	H9JBT1|H9JBT1_BOMMO	43.87	2	2	0.00E+00	1	1	1		77005	BAG domain-containing protein Samui OS=Bombyx mori GN=692383 PE=4 SV=1
1300	1598	H9J7U5|H9J7U5_BOMMO	43.81	2	2	1.04E+03	1	1	1	Carbamidomethylation	101467	Uncharacterized protein OS=Bombyx mori PE=4 SV=1
945	1422	H9JEU1|H9JEU1_BOMMO	43.64	13	13	1.21E+05	2	2	2	Carbamidomethylation	24205	Peptidoglycan-recognition protein OS=Bombyx mori GN=PGRP-S1 PE=3 SV=1
778	1432	H9JVI1|H9JVI1_BOMMO	43.61	3	3	1.50E+04	1	1	2		111349	Uncharacterized protein OS=Bombyx mori PE=4 SV=1
836	1236	G9LPV9|G9LPV9_BOMMO	43.18	2	2	5.12E+03	1	1	1		59329	UDP-glucuronosyltransferase OS=Bombyx mori GN=UGT44A1 PE=2 SV=1
1478	1752	H9JBM5|H9JBM5_BOMMO	43.04	2	2	8.27E+03	1	1	1		64651	Uncharacterized protein OS=Bombyx mori PE=4 SV=1
881	1231	H9JVE7|H9JVE7_BOMMO	42.85	6	6	3.90E+04	2	2	2	Oxidation (M)	43378	Ribonucleoside diphosphate reductase small subunit OS=Bombyx mori GN=RnrS PE=2 SV=1
1291	1583	H9JUB8|H9JUB8_BOMMO	42.81	6	6	1.57E+04	1	1	1		29198	Uncharacterized protein OS=Bombyx mori PE=4 SV=1
1311	1630	C7AQZ1|C7AQZ1_BOMMO	42.52	5	5	1.74E+04	1	1	1		39823	DnaJ-3 OS=Bombyx mori PE=2 SV=1
1479	1754	H9IZS5|H9IZS5_BOMMO	42.42	10	10	2.70E+03	1	1	1		13370	Uncharacterized protein OS=Bombyx mori PE=3 SV=1
1480	1755	H9IVV4|H9IVV4_BOMMO	42.42	3	3	1.67E+03	1	1	1		52332	Uncharacterized protein OS=Bombyx mori GN=LOC101736057 PE=4 SV=1
843	1298	H9JBF6|H9JBF6_BOMMO	42.39	3	3	2.19E+03	2	1	2		149124	Uncharacterized protein OS=Bombyx mori GN=LOC101738436 PE=4 SV=1
1269	1521	H9JEH2|H9JEH2_BOMMO	42.16	6	6	1.39E+04	1	1	1		26388	Uncharacterized protein OS=Bombyx mori PE=4 SV=1
841	1279	H9IS38|H9IS38_BOMMO	42.15	8	8	1.29E+04	2	2	2		25270	Uncharacterized protein OS=Bombyx mori GN=733003 PE=4 SV=1
841	1280	Q1HPQ1|Q1HPQ1_BOMMO	42.15	8	8	1.29E+04	2	2	2		25284	Thioredoxin peroxidase OS=Bombyx mori PE=2 SV=1
1481	1756	H9J3V4|H9J3V4_BOMMO	42.12	2	2	1.11E+03	1	1	1		145671	Uncharacterized protein OS=Bombyx mori PE=4 SV=2
1106	1306	H9J5X8|H9J5X8_BOMMO	42.11	4	4	1.39E+04	1	1	1		30571	Uncharacterized protein OS=Bombyx mori PE=4 SV=1
1289	1580	H9J498|H9J498_BOMMO	41.81	3	3	1.31E+04	1	1	1		43628	Uncharacterized protein OS=Bombyx mori GN=LOC101740777 PE=4 SV=1
1482	1759	sp|Q10731|FPIF_BOMMO	41.75	21	21	1.38E+04	1	1	1	Carbamidomethylation	8492	Fungal protease inhibitor F OS=Bombyx mori PE=1 SV=2
1483	1760	H9JBD0|H9JBD0_BOMMO	41.7	3	3	3.26E+04	1	1	1	Carbamidomethylation	49177	Uncharacterized protein OS=Bombyx mori GN=LOC101740181 PE=4 SV=1
1484	1761	H9J2V3|H9J2V3_BOMMO	41.67	10	10	1.31E+04	1	1	1		13672	Uncharacterized protein OS=Bombyx mori GN=732940 PE=4 SV=1
1485	1763	H9J246|H9J246_BOMMO	41.27	4	4	1.12E+04	1	1	1		31311	Uncharacterized protein OS=Bombyx mori GN=LOC101736771 PE=4 SV=1
671	1162	H9JD28|H9JD28_BOMMO	40.9	4	4	5.28E+04	2	2	2		60875	Uncharacterized protein OS=Bombyx mori GN=LOC101743212 PE=3 SV=1
953	1462	Q2F5N8|Q2F5N8_BOMMO	40.83	5	5	2.26E+04	2	2	2		38002	Nuclear migration protein nudC OS=Bombyx mori PE=2 SV=1
880	1228	H9IZE1|H9IZE1_BOMMO	40.72	23	23	1.33E+04	2	2	2	Carbamidomethylation; Deamidation (NQ)	15063	Uncharacterized protein OS=Bombyx mori GN=100307013 PE=4 SV=1
880	1229	Q2F5L4|Q2F5L4_BOMMO	40.72	22	22	1.33E+04	2	2	2	Carbamidomethylation; Deamidation (NQ)	15490	Antennal binding protein OS=Bombyx mori PE=2 SV=1
1280	1563	H9IZG2|H9IZG2_BOMMO	40.59	3	3	5.67E+03	1	1	1		38896	Uncharacterized protein OS=Bombyx mori GN=692876 PE=4 SV=1
1280	1764	Q2F607|Q2F607_BOMMO	40.59	4	4	5.67E+03	1	1	1		29646	Erythrocyte carbonic anhydrase OS=Bombyx mori PE=2 SV=1
971	1765	H9ITY0|H9ITY0_BOMMO	40.31	5	5	1.41E+04	1	1	2		27820	Uncharacterized protein OS=Bombyx mori PE=4 SV=1
1292	1584	H9JBZ0|H9JBZ0_BOMMO	40.29	1	1	3.10E+03	1	1	1		194181	Uncharacterized protein OS=Bombyx mori PE=4 SV=1
972	1768	H9JDK6|H9JDK6_BOMMO	39.71	7	7	9.90E+03	1	1	2		20589	Uncharacterized protein OS=Bombyx mori PE=3 SV=1
1487	1769	Q1HQ98|Q1HQ98_BOMMO	39.59	16	16	3.47E+04	1	1	1		20510	Cytochrome c oxidase polypeptide IV OS=Bombyx mori GN=LOC780848 PE=2 SV=1
1103	1278	H9JC62|H9JC62_BOMMO	39.2	4	4	1.18E+02	1	1	1	Oxidation (M)	49750	Uncharacterized protein OS=Bombyx mori GN=693089 PE=4 SV=1
715	1186	H9IY55|H9IY55_BOMMO	38.94	3	3	1.79E+04	2	2	2		54480	Uncharacterized protein OS=Bombyx mori GN=101737435 PE=4 SV=1
715	1188	H6VTR0|H6VTR0_BOMMO	38.94	3	3	1.79E+04	2	2	2		56270	DnaJ-20 OS=Bombyx mori PE=2 SV=1
1273	1536	H9JI59|H9JI59_BOMMO	38.86	2	2	1.90E+03	1	1	1		112128	RNA cytidine acetyltransferase OS=Bombyx mori PE=3 SV=1
1488	1774	H9JQI5|H9JQI5_BOMMO	38.71	5	5	1.13E+04	1	1	1		33422	Uncharacterized protein OS=Bombyx mori PE=3 SV=1
1489	1775	H9J4P8|H9J4P8_BOMMO	38.69	9	9	9.88E+03	1	1	1		17418	Uncharacterized protein OS=Bombyx mori GN=LOC101739528 PE=3 SV=1
1490	1776	H9J7G0|H9J7G0_BOMMO	38.62	3	3	1.61E+03	1	1	1		46737	Ribosome biogenesis protein WDR12 homolog OS=Bombyx mori GN=LOC101736588 PE=3 SV=1
1491	1777	H9JUC9|H9JUC9_BOMMO	38.42	3	3	6.74E+04	1	1	1		55236	Uncharacterized protein OS=Bombyx mori PE=4 SV=1
835	1233	H9IWU3|H9IWU3_BOMMO	38.41	3	3	0.00E+00	1	1	1		30666	Uncharacterized protein OS=Bombyx mori PE=4 SV=1
1492	1778	H9J502|H9J502_BOMMO	38.16	2	2	0.00E+00	1	1	1	Carbamidomethylation	99423	Uncharacterized protein OS=Bombyx mori PE=4 SV=1
1105	1300	H9J227|H9J227_BOMMO	37.93	4	4	1.36E+04	1	1	1		44697	Uncharacterized protein OS=Bombyx mori GN=LOC101738901 PE=3 SV=1
1302	1604	H9JR70|H9JR70_BOMMO	37.82	5	5	1.30E+03	1	1	1		36905	Uncharacterized protein OS=Bombyx mori PE=4 SV=1
1266	1509	H9JRJ2|H9JRJ2_BOMMO	37.77	4	4	9.00E+03	1	1	1		33942	Uncharacterized protein OS=Bombyx mori PE=4 SV=1
575	1259	H9JLY6|H9JLY6_BOMMO	37.76	1	1	3.67E+04	1	1	1	Deamidation (NQ)	210293	Uncharacterized protein OS=Bombyx mori PE=4 SV=1
1064	1301	E9KFX5|E9KFX5_BOMMO	37.44	4	4	2.83E+03	1	1	1		28135	Arg methyltransferase (Fragment) OS=Bombyx mori PE=2 SV=1
1064	1341	H9J5I6|H9J5I6_BOMMO	37.44	3	3	2.83E+03	1	1	1		41085	Uncharacterized protein OS=Bombyx mori PE=3 SV=1
1493	1779	A4PHN6|A4PHN6_BOMMO	37.33	2	2	0.00E+00	1	1	1		69655	Beta-hexosaminidase OS=Bombyx mori GN=BmGlcNAcase1 PE=2 SV=1
1493	1780	H9JQ40|H9JQ40_BOMMO	37.33	2	2	0.00E+00	1	1	1		72148	Beta-hexosaminidase OS=Bombyx mori GN=GlcNAcase1 PE=4 SV=1
1494	1782	Q2F5Q5|Q2F5Q5_BOMMO	37.15	4	4	1.84E+03	1	1	1		25749	Lectin 4 C-type lectin OS=Bombyx mori PE=2 SV=1
1495	1784	H9J5F3|H9J5F3_BOMMO	37.1	3	3	2.18E+03	1	1	1		38478	Uncharacterized protein OS=Bombyx mori PE=3 SV=1
1286	1572	H9J4M3|H9J4M3_BOMMO	37	4	4	8.37E+03	1	1	1		29800	Uncharacterized protein OS=Bombyx mori PE=4 SV=1
1113	1470	H9JGC5|H9JGC5_BOMMO	36.72	2	2	6.36E+03	1	1	1		90471	Uncharacterized protein OS=Bombyx mori GN=LOC101736670 PE=4 SV=1
960	1526	H9IXG0|H9IXG0_BOMMO	36.6	7	7	4.19E+03	2	2	2	Acetylation (Protein N-term)	37322	ATPase ASNA1 homolog OS=Bombyx mori GN=LOC101735717 PE=3 SV=1
1270	1522	Q59HV9|Q59HV9_BOMMO	36.49	5	5	2.76E+04	1	1	1		41724	Casein kinase 2 alpha subunit OS=Bombyx mori GN=BmCK2a PE=2 SV=1
1270	1523	H9J1T7|H9J1T7_BOMMO	36.49	5	5	2.76E+04	1	1	1		45034	Uncharacterized protein OS=Bombyx mori GN=Ck2a PE=3 SV=1
1275	1552	H9JEM4|H9JEM4_BOMMO	36.38	6	6	1.24E+04	1	1	1		24426	Uncharacterized protein OS=Bombyx mori PE=3 SV=1
1029	1244	H9J4H5|H9J4H5_BOMMO	36.3	1	1	2.19E+04	1	1	1		141689	Uncharacterized protein OS=Bombyx mori PE=4 SV=1
973	1787	H9IVM2|H9IVM2_BOMMO	36.13	11	11	6.50E+03	1	1	2	Oxidation (M)	16930	V-type proton ATPase proteolipid subunit OS=Bombyx mori GN=778463 PE=3 SV=1
839	1256	D2XZ04|D2XZ04_BOMMO	36.05	5	5	5.67E+03	2	2	2		40373	Guanine nucleotide-binding protein G(O) subunit alpha 1 isoform 1 OS=Bombyx mori GN=GaO1 PE=2 SV=1
886	1258	H9IXV4|H9IXV4_BOMMO	36.03	22	22	3.23E+04	2	2	2		12995	Uncharacterized protein OS=Bombyx mori GN=692890 PE=4 SV=1
840	1270	H9JFU4|H9JFU4_BOMMO	35.89	4	4	4.11E+03	2	2	2		55423	Uncharacterized protein OS=Bombyx mori GN=LOC101746527 PE=4 SV=1
1176	1524	H9JTH1|H9JTH1_BOMMO	35.82	5	5	0.00E+00	1	1	1		31412	Uncharacterized protein OS=Bombyx mori GN=733087 PE=4 SV=1
1496	1789	H9ITN9|H9ITN9_BOMMO	35.7	8	8	9.22E+03	1	1	1		16583	Peptidylprolyl isomerase OS=Bombyx mori PE=4 SV=1
1496	1790	Q8T109|Q8T109_BOMMO	35.7	8	8	9.22E+03	1	1	1		17068	Peptidylprolyl isomerase (Fragment) OS=Bombyx mori GN=Bmfkbp13 PE=4 SV=1
1304	1609	H9JQL8|H9JQL8_BOMMO	35.52	7	7	7.47E+03	1	1	1	Deamidation (NQ)	20567	Uncharacterized protein OS=Bombyx mori GN=693107 PE=4 SV=1
961	1550	H9IXQ6|H9IXQ6_BOMMO	35.52	3	3	1.68E+03	1	1	1		40562	Uncharacterized protein OS=Bombyx mori PE=4 SV=1
1497	1793	H9JEB5|H9JEB5_BOMMO	35.27	7	7	3.03E+04	1	1	1	Carbamidomethylation	18890	Uncharacterized protein OS=Bombyx mori GN=692934 PE=3 SV=1
1497	1794	Q2F5S2|Q2F5S2_BOMMO	35.27	6	6	3.03E+04	1	1	1	Carbamidomethylation	20899	Ubiquitin-conjugating enzyme E2M OS=Bombyx mori PE=2 SV=1
777	1291	H9IZ17|H9IZ17_BOMMO	35.26	1	1	3.83E+03	1	1	1	Carbamidomethylation; Deamidation (NQ); Oxidation (M)	465468	Uncharacterized protein OS=Bombyx mori PE=4 SV=2
1498	1798	H9IVH8|H9IVH8_BOMMO	35.24	4	4	5.48E+03	1	1	1		24757	Uncharacterized protein OS=Bombyx mori GN=LOC733071 PE=3 SV=1
889	1296	H9JES3|H9JES3_BOMMO	35.05	13	13	2.42E+03	1	1	1		30226	Uncharacterized protein OS=Bombyx mori PE=4 SV=1
1499	1799	H9J453|H9J453_BOMMO	35.03	12	12	2.91E+04	1	1	1		13100	Uncharacterized protein OS=Bombyx mori GN=LOC101738604 PE=4 SV=1
1499	1800	H9J452|H9J452_BOMMO	35.03	12	12	2.91E+04	1	1	1		13248	Uncharacterized protein OS=Bombyx mori GN=LOC101738879 PE=4 SV=1
1500	1807	H9JBH1|H9JBH1_BOMMO	34.66	6	6	3.64E+03	1	1	1		26756	Uncharacterized protein OS=Bombyx mori GN=LOC101741291 PE=4 SV=1
1167	1425	H9J652|H9J652_BOMMO	34.52	2	2	9.02E+03	1	1	1		78890	Uncharacterized protein OS=Bombyx mori GN=778481 PE=3 SV=1
1501	1808	Q2F5R9|Q2F5R9_BOMMO	34.23	7	7	1.53E+04	1	1	1		16615	Eukaryotic translation initiation factor 1A OS=Bombyx mori GN=LOC100101157 PE=2 SV=1
974	1809	H9J4G2|H9J4G2_BOMMO	34.08	4	4	4.82E+04	1	1	2	Deamidation (NQ)	28259	Uncharacterized protein OS=Bombyx mori PE=4 SV=1
1164	1400	H9JXD9|H9JXD9_BOMMO	34.05	3	3	6.93E+02	1	1	1		32404	Uncharacterized protein OS=Bombyx mori GN=LOC101742472 PE=4 SV=1
1306	1611	H9JCY9|H9JCY9_BOMMO	34.02	3	3	2.30E+03	1	1	1		85547	Ubiquitinyl hydrolase 1 OS=Bombyx mori PE=3 SV=1
1502	1810	H9IX47|H9IX47_BOMMO	34	6	6	0.00E+00	1	1	1	Carbamidomethylation	20828	Uncharacterized protein OS=Bombyx mori GN=LOC101746969 PE=4 SV=1
898	1428	Q2HZG4|Q2HZG4_BOMMO	33.87	4	4	7.62E+03	1	1	1		46316	Yellow-c OS=Bombyx mori PE=2 SV=1
898	1429	H9B420|H9B420_BOMMO	33.87	4	4	7.62E+03	1	1	1		46198	Yellow-c OS=Bombyx mori PE=2 SV=1
1503	1814	H9JBH3|H9JBH3_BOMMO	33.76	12	12	2.75E+04	1	1	1		6169	Uncharacterized protein OS=Bombyx mori PE=4 SV=1
1171	1478	H9JQ69|H9JQ69_BOMMO	33.69	1	1	0.00E+00	1	1	1		133109	Uncharacterized protein OS=Bombyx mori PE=4 SV=1
1307	1612	H9JYE6|H9JYE6_BOMMO	33.59	4	4	1.22E+04	1	1	1		38532	Uncharacterized protein OS=Bombyx mori PE=4 SV=1
1308	1620	H9JGP2|H9JGP2_BOMMO	33.39	3	3	2.82E+03	1	1	1		49344	tRNA pseudouridine synthase OS=Bombyx mori PE=3 SV=1
1505	1824	H9IVS2|H9IVS2_BOMMO	33.39	3	3	0.00E+00	1	1	1		31253	Uncharacterized protein OS=Bombyx mori PE=4 SV=1
783	1361	H9IUV7|H9IUV7_BOMMO	33.22	2	2	0.00E+00	1	1	1	Carbamidomethylation	136581	Uncharacterized protein OS=Bombyx mori PE=3 SV=1
962	1657	H9JRR1|H9JRR1_BOMMO	32.87	2	2	0.00E+00	1	1	1	Carbamidomethylation	81108	Uncharacterized protein OS=Bombyx mori PE=4 SV=1
905	1827	H9JI05|H9JI05_BOMMO	32.67	3	3	1.42E+04	1	1	1		30775	Borealin OS=Bombyx mori GN=Borealin PE=2 SV=1
1506	1830	C0J8G1|C0J8G1_BOMMO	32.51	2	2	2.62E+03	1	1	1		46160	Serpin-11 OS=Bombyx mori PE=2 SV=1
1162	1382	F8S199|F8S199_BOMMO	32.33	4	4	3.04E+04	1	1	1		33954	VCP-like protein OS=Bombyx mori PE=2 SV=1
1162	1409	H9JGE9|H9JGE9_BOMMO	32.33	1	1	3.04E+04	1	1	1		91320	Uncharacterized protein OS=Bombyx mori GN=100862774 PE=4 SV=1
850	1469	H9JY38|H9JY38_BOMMO	32.18	15	15	8.20E+04	2	2	2	Carbamidomethylation; Acetylation (Protein N-term)	24359	Galectin OS=Bombyx mori PE=4 SV=1
1296	1589	E1CGA6|E1CGA6_BOMMO	32.16	3	3	1.61E+04	1	1	1	Carbamidomethylation	61751	Carboxylic ester hydrolase OS=Bombyx mori GN=Bmcce-7 PE=2 SV=1
1296	1590	H9JK23|H9JK23_BOMMO	32.16	3	3	1.61E+04	1	1	1	Carbamidomethylation	61619	Carboxylic ester hydrolase OS=Bombyx mori GN=cce-7 PE=3 SV=1
899	1446	H9J3S9|H9J3S9_BOMMO	31.99	8	8	1.70E+04	2	1	2		22226	UMP-CMP kinase OS=Bombyx mori GN=732890 PE=3 SV=1
899	1447	Q1HQ94|Q1HQ94_BOMMO	31.99	7	7	1.70E+04	2	1	2		24018	UMP-CMP kinase OS=Bombyx mori PE=2 SV=1
1278	1557	E9L3H5|E9L3H5_BOMMO	31.96	2	2	9.41E+03	1	1	1		63359	Tyrosine hydroxylase OS=Bombyx mori GN=TH PE=4 SV=1
1278	1558	E9L3H8|E9L3H8_BOMMO	31.96	2	2	9.41E+03	1	1	1		63426	Tyrosine hydroxylase OS=Bombyx mori GN=TH PE=4 SV=1
1278	1559	E9L3I0|E9L3I0_BOMMO	31.96	2	2	9.41E+03	1	1	1		63406	Tyrosine hydroxylase OS=Bombyx mori GN=TH PE=4 SV=1
1305	1610	H9J3L5|H9J3L5_BOMMO	31.85	3	3	6.93E+02	1	1	1	Pyro-glu from Q	44914	Peptidylprolyl isomerase OS=Bombyx mori GN=LOC101736506 PE=4 SV=1
1063	1297	H9J4H2|H9J4H2_BOMMO	31.84	1	1	2.37E+03	1	1	1		87335	Uncharacterized protein OS=Bombyx mori PE=4 SV=1
1507	1832	H9JTU1|H9JTU1_BOMMO	31.82	4	4	6.30E+03	1	1	1		31409	Uncharacterized protein OS=Bombyx mori PE=4 SV=1
1109	1427	H9JEC2|H9JEC2_BOMMO	31.72	1	1	8.98E+02	1	1	1		101911	Uncharacterized protein OS=Bombyx mori GN=LOC101746856 PE=4 SV=1
1325	1833	H9JSZ8|H9JSZ8_BOMMO	31.67	6	6	4.36E+03	1	1	1		41785	Uncharacterized protein OS=Bombyx mori GN=105841738 PE=3 SV=1
805	1821	H9J4H4|H9J4H4_BOMMO	31.66	1	1	2.96E+03	1	1	1		203747	Uncharacterized protein OS=Bombyx mori PE=4 SV=1
1508	1838	H9J557|H9J557_BOMMO	31.56	0	0	0.00E+00	1	1	1		185359	Uncharacterized protein OS=Bombyx mori PE=4 SV=1
995	1273	H9JLD1|H9JLD1_BOMMO	31.53	1	1	4.05E+03	1	1	1		133029	Uncharacterized protein OS=Bombyx mori PE=4 SV=1
1282	1568	H9JIJ2|H9JIJ2_BOMMO	31.52	2	2	9.79E+03	1	1	1		54488	Mannosyltransferase OS=Bombyx mori PE=3 SV=1
900	1495	H9IV04|H9IV04_BOMMO	31.34	2	2	1.36E+04	1	1	1		70637	Uncharacterized protein OS=Bombyx mori GN=692385 PE=3 SV=1
1303	1605	B8YJN4|B8YJN4_BOMMO	31.3	4	4	2.63E+04	1	1	1		51939	Vasa-like protein OS=Bombyx mori PE=2 SV=1
1303	1606	B8YJN5|B8YJN5_BOMMO	31.3	3	3	2.63E+04	1	1	1		65873	Vasa-like protein OS=Bombyx mori PE=2 SV=1
1303	1607	O01378|O01378_BOMMO	31.3	3	3	2.63E+04	1	1	1		65984	BmVLG protein OS=Bombyx mori GN=BmVLG PE=1 SV=1
1303	1608	H9J3E9|H9J3E9_BOMMO	31.3	3	3	2.63E+04	1	1	1		67889	Uncharacterized protein OS=Bombyx mori GN=Vlg PE=3 SV=1
1163	1398	H9J8E3|H9J8E3_BOMMO	31.29	2	2	1.52E+04	1	1	1		54412	Uncharacterized protein OS=Bombyx mori PE=3 SV=1
1173	1846	H9IS93|H9IS93_BOMMO	31.1	2	2	2.50E+03	1	1	1		49302	Uncharacterized protein OS=Bombyx mori GN=LOC101736916 PE=4 SV=1
673	1480	H9J2U6|H9J2U6_BOMMO	31.1	2	2	9.59E+03	1	1	1		57221	Uncharacterized protein OS=Bombyx mori GN=LOC101744752 PE=4 SV=1
845	1431	H9JFD1|H9JFD1_BOMMO	31	3	3	0.00E+00	1	1	1		48553	Mitochondrial import inner membrane translocase subunit TIM44 OS=Bombyx mori PE=3 SV=1
1287	1573	H9J8K0|H9J8K0_BOMMO	30.99	4	4	3.37E+03	1	1	1		25701	Uncharacterized protein OS=Bombyx mori PE=4 SV=1
1180	1574	H9JHF9|H9JHF9_BOMMO	30.81	1	1	2.71E+03	1	1	1		144842	Uncharacterized protein OS=Bombyx mori PE=4 SV=1
976	1866	H9JIR5|H9JIR5_BOMMO	30.79	3	3	2.36E+04	1	1	1	Deamidation (NQ)	58276	Uncharacterized protein OS=Bombyx mori PE=4 SV=1
776	1254	Q8MMK1|Q8MMK1_BOMMO	30.58	1	1	4.06E+03	1	1	1	Pyro-glu from Q	329394	Titin-like protein (Fragment) OS=Bombyx mori GN=Bmtitin1 PE=4 SV=1
776	1255	Q8T102|Q8T102_BOMMO	30.58	1	1	4.06E+03	1	1	1	Pyro-glu from Q	369031	Titin-like protein OS=Bombyx mori GN=Bmtitin1 PE=4 SV=1
776	1269	H9ITP3|H9ITP3_BOMMO	30.58	1	1	4.06E+03	1	1	1	Pyro-glu from Q	221719	Uncharacterized protein OS=Bombyx mori GN=100141452 PE=4 SV=1
1000	1416	H9JAR8|H9JAR8_BOMMO	30.18	1	1	1.60E+04	1	1	1		163302	Uncharacterized protein OS=Bombyx mori PE=4 SV=1
1114	1473	H9JBR4|H9JBR4_BOMMO	29.8	1	1	9.49E+03	1	1	1		84076	Uncharacterized protein OS=Bombyx mori PE=4 SV=1
854	1648	H9JSK0|H9JSK0_BOMMO	29.74	2	2	1.18E+04	1	1	2		60178	Uncharacterized protein OS=Bombyx mori PE=4 SV=1
851	1565	H9IVR7|H9IVR7_BOMMO	29.58	2	2	7.74E+03	1	1	1		66648	Uncharacterized protein OS=Bombyx mori GN=101735876 PE=4 SV=1
851	1633	A0A1B2G267|A0A1B2G267_BOMMO	29.58	4	4	7.74E+03	1	1	1		38987	3DE-3beta-reductase OS=Bombyx mori PE=2 SV=1
1316	1661	H9JBY2|H9JBY2_BOMMO	29.37	2	2	4.98E+03	1	1	1		76911	Uncharacterized protein OS=Bombyx mori PE=4 SV=1
1511	1855	E0D4V7|E0D4V7_BOMMO	29.33	2	2	5.43E+03	1	1	1		65253	Phenylalanyl-tRNA synthetase beta subunit OS=Bombyx mori GN=FRSB PE=2 SV=1
1509	1853	H9J3Y8|H9J3Y8_BOMMO	29.24	3	3	4.14E+03	1	1	1		42594	Flap endonuclease 1 OS=Bombyx mori GN=100529204 PE=3 SV=1
1030	1281	H9J2F3|H9J2F3_BOMMO	29.21	0	0	0.00E+00	1	1	1	Deamidation (NQ)	375708	Uncharacterized protein OS=Bombyx mori PE=4 SV=1
1169	1465	H9JLF1|H9JLF1_BOMMO	29.16	2	2	0.00E+00	1	1	1		47896	Uncharacterized protein OS=Bombyx mori PE=4 SV=1
1510	1854	H9JU69|H9JU69_BOMMO	29.16	7	7	7.08E+03	1	1	1		15627	Uncharacterized protein OS=Bombyx mori PE=4 SV=1
1315	1652	H9J682|H9J682_BOMMO	29.03	4	4	5.19E+03	1	1	1		47400	Uncharacterized protein OS=Bombyx mori GN=LOC101737668 PE=4 SV=1
978	2013	H9J822|H9J822_BOMMO	28.84	2	2	3.94E+03	1	1	1	Oxidation (M)	66415	Trehalase OS=Bombyx mori GN=693027 PE=3 SV=1
978	2014	sp|P32358|TREA_BOMMO	28.84	2	2	3.94E+03	1	1	1	Oxidation (M)	66542	Trehalase OS=Bombyx mori PE=1 SV=1
1512	1858	H9IWY3|H9IWY3_BOMMO	28.72	3	3	8.30E+04	1	1	1		32666	Uncharacterized protein OS=Bombyx mori PE=4 SV=1
779	1463	H9IXY1|H9IXY1_BOMMO	28.45	1	1	5.06E+03	1	1	1	Carbamidomethylation	174738	Uncharacterized protein OS=Bombyx mori PE=4 SV=1
1329	1887	H9JYI5|H9JYI5_BOMMO	28.3	13	13	0.00E+00	1	1	1	Deamidation (NQ)	24721	Uncharacterized protein OS=Bombyx mori PE=4 SV=1
1513	1891	H9J323|H9J323_BOMMO	28.07	3	3	9.14E+02	1	1	1		67285	Uncharacterized protein OS=Bombyx mori PE=4 SV=1
1514	1892	H9IVQ7|H9IVQ7_BOMMO	27.77	4	4	1.01E+03	1	1	1		40800	UDP-glucuronosyltransferase OS=Bombyx mori PE=3 SV=1
1516	1894	H9JGH4|H9JGH4_BOMMO	27.55	8	8	0.00E+00	1	1	1		27470	Uncharacterized protein OS=Bombyx mori GN=LOC101744555 PE=3 SV=1
1111	1444	H9J5F0|H9J5F0_BOMMO	27.49	1	1	0.00E+00	1	1	1		93937	Uncharacterized protein OS=Bombyx mori PE=4 SV=1
1518	1910	H9JG74|H9JG74_BOMMO	26.94	2	2	5.78E+03	1	1	1		49700	Uncharacterized protein OS=Bombyx mori PE=3 SV=1
1314	1649	Q1HPV9|Q1HPV9_BOMMO	26.67	5	5	4.69E+03	1	1	1		28609	Glutathione transferase o1 OS=Bombyx mori PE=1 SV=1
1107	1307	H9JFM2|H9JFM2_BOMMO	26.54	2	2	6.30E+02	1	1	1		99675	Uncharacterized protein OS=Bombyx mori GN=LOC101738579 PE=4 SV=1
1324	1797	H9JH77|H9JH77_BOMMO	26.5	3	3	2.37E+03	1	1	1		49456	Uncharacterized protein OS=Bombyx mori GN=LOC101739090 PE=4 SV=1
1519	1914	H9JB48|H9JB48_BOMMO	26.46	9	9	6.74E+04	1	1	1		19980	Uncharacterized protein OS=Bombyx mori PE=4 SV=1
1170	1474	H9J2G6|H9J2G6_BOMMO	26.38	1	1	2.02E+04	1	1	1	Deamidation (NQ)	139194	Uncharacterized protein OS=Bombyx mori PE=4 SV=1
1168	1458	I3VR83|I3VR83_BOMMO	26.31	1	1	1.57E+04	1	1	1		107431	Aminopeptidase OS=Bombyx mori PE=2 SV=1
1327	1843	H9J933|H9J933_BOMMO	26.16	1	1	0.00E+00	1	1	1		182363	Uncharacterized protein OS=Bombyx mori PE=4 SV=1
1523	1949	Q3LBA3|Q3LBA3_BOMMO	25.95	10	10	1.47E+04	1	1	1	Carbamidomethylation	14257	Chemosensory protein 5 OS=Bombyx mori GN=CSP5 PE=2 SV=1
1524	1960	A5A798|A5A798_BOMMO	25.72	2	2	4.11E+03	1	1	1		50917	3-hydroxy-3-methylglutaryl coenzyme A synthase OS=Bombyx mori GN=HMG-S_Bm PE=2 SV=1
1529	1978	H9JXY5|H9JXY5_BOMMO	25.7	2	2	9.11E+03	1	1	1		44701	Uncharacterized protein OS=Bombyx mori GN=LOC101741915 PE=4 SV=1
1323	1796	H9JUK2|H9JUK2_BOMMO	25.64	2	2	8.14E+03	1	1	1	Deamidation (NQ)	72838	Uncharacterized protein OS=Bombyx mori PE=3 SV=1
1525	1963	H9JHA7|H9JHA7_BOMMO	25.57	2	2	1.95E+04	1	1	1		77752	Polypeptide N-acetylgalactosaminyltransferase OS=Bombyx mori PE=3 SV=1
1527	1966	H9J5V2|H9J5V2_BOMMO	25.56	2	2	2.66E+04	1	1	1		42015	Uncharacterized protein OS=Bombyx mori GN=Tia1 PE=4 SV=1
1527	1967	Q76KD3|Q76KD3_BOMMO	25.56	2	2	2.66E+04	1	1	1		41999	TIA-1 homologue OS=Bombyx mori PE=2 SV=1
1527	1968	C8KHM3|C8KHM3_BOMMO	25.56	2	2	2.66E+04	1	1	1		43551	TIA-1 homologue OS=Bombyx mori PE=4 SV=1
1527	1969	C8KHM2|C8KHM2_BOMMO	25.56	2	2	2.66E+04	1	1	1		43507	TIA-1 homologue OS=Bombyx mori PE=2 SV=1
1527	1970	Q0N2S1|Q0N2S1_BOMMO	25.56	2	2	2.66E+04	1	1	1		43394	Nucleolysin TIAR protein OS=Bombyx mori PE=2 SV=1
1526	1964	Q1HQB5|Q1HQB5_BOMMO	25.55	3	3	1.13E+04	1	1	1		44528	S-adenosylmethionine synthase OS=Bombyx mori PE=2 SV=1
1526	1965	H9JSK4|H9JSK4_BOMMO	25.55	3	3	1.13E+04	1	1	1		45439	S-adenosylmethionine synthase OS=Bombyx mori GN=733097 PE=3 SV=1
1319	1669	Q1HPW7|Q1HPW7_BOMMO	25.4	10	10	1.29E+03	1	1	1		18578	Cyclic AMP-regulated protein OS=Bombyx mori PE=2 SV=1
1319	1670	H9JXE8|H9JXE8_BOMMO	25.4	7	7	1.29E+03	1	1	1		27482	Uncharacterized protein OS=Bombyx mori GN=732968 PE=4 SV=1
1528	1975	H9JCB5|H9JCB5_BOMMO	25.3	5	5	9.77E+03	1	1	1	Oxidation (M)	17202	Uncharacterized protein OS=Bombyx mori PE=4 SV=1
618	1878	H9JWG3|H9JWG3_BOMMO	25.18	1	1	6.59E+04	1	1	2		163236	Uncharacterized protein OS=Bombyx mori PE=4 SV=1
1326	1839	H9J1N8|H9J1N8_BOMMO	25.18	3	3	1.09E+04	1	1	1	Carbamidomethylation	56705	Uncharacterized protein OS=Bombyx mori PE=4 SV=1
1332	1936	H9IYT0|H9IYT0_BOMMO	25.05	0	0	7.72E+03	1	1	1		187390	DNA polymerase OS=Bombyx mori PE=3 SV=1
1530	1995	H9JKZ2|H9JKZ2_BOMMO	25.01	4	4	4.61E+03	1	1	1		27118	Uncharacterized protein OS=Bombyx mori GN=LOC101736202 PE=4 SV=1
977	1999	H9J108|H9J108_BOMMO	24.98	1	1	2.13E+04	1	1	1		85041	Uncharacterized protein OS=Bombyx mori PE=4 SV=1
1531	2004	H9JRY5|H9JRY5_BOMMO	24.78	9	9	1.20E+04	1	1	1		21221	Uncharacterized protein OS=Bombyx mori GN=LOC101742319 PE=3 SV=1
1330	1904	H9JA74|H9JA74_BOMMO	24.67	3	3	5.24E+04	1	1	1		60140	Malic enzyme OS=Bombyx mori GN=100101182 PE=3 SV=1
1330	1905	Q1HPM5|Q1HPM5_BOMMO	24.67	2	2	5.24E+04	1	1	1		67258	Malic enzyme OS=Bombyx mori PE=2 SV=1
1341	2010	H9JCS8|H9JCS8_BOMMO	24.23	1	1	7.41E+03	1	1	1		151901	Uncharacterized protein OS=Bombyx mori PE=4 SV=1
1533	2033	H9JLC4|H9JLC4_BOMMO	24.17	6	6	3.27E+04	1	1	1		24480	Uncharacterized protein OS=Bombyx mori PE=4 SV=1
1336	1954	H9IU98|H9IU98_BOMMO	24.15	1	1	0.00E+00	1	1	1		89572	DNA helicase OS=Bombyx mori PE=3 SV=1
1110	1430	H9JNX4|H9JNX4_BOMMO	24.02	1	1	3.53E+03	1	1	1		142323	Uncharacterized protein OS=Bombyx mori PE=4 SV=1
1346	2038	H9JMT5|H9JMT5_BOMMO	23.97	4	4	6.62E+03	1	1	1		30560	Uncharacterized protein OS=Bombyx mori PE=4 SV=1
1535	2040	H9JB21|H9JB21_BOMMO	23.76	3	3	2.23E+04	1	1	1	Carbamidomethylation	79248	Uncharacterized protein OS=Bombyx mori GN=101737265 PE=3 SV=1
1328	1862	Q5S745|Q5S745_BOMMO	23.72	6	6	2.35E+04	1	1	1		41732	Actin-related protein 2/3 complex subunit OS=Bombyx mori GN=sop2 PE=2 SV=1
1328	1863	H9J555|H9J555_BOMMO	23.72	6	6	2.35E+04	1	1	1		41760	Actin-related protein 2/3 complex subunit OS=Bombyx mori GN=692691 PE=3 SV=1
1338	1961	H9JQ86|H9JQ86_BOMMO	23.63	3	3	0.00E+00	1	1	1		102756	Uncharacterized protein OS=Bombyx mori PE=4 SV=1
1349	2050	Q2F605|Q2F605_BOMMO	23.56	5	5	1.29E+04	1	1	1		15824	Ecdysteroid-regulated 16 kDa protein OS=Bombyx mori GN=LOC100101154 PE=2 SV=1
1068	1544	H9J236|H9J236_BOMMO	23.54	1	1	3.10E+03	1	1	1		85710	Uncharacterized protein OS=Bombyx mori GN=LOC101737960 PE=4 SV=1
1537	2129	H9JNQ9|H9JNQ9_BOMMO	23.48	3	3	3.75E+04	1	1	1		35088	Uncharacterized protein OS=Bombyx mori PE=4 SV=1
1333	1951	H9IW35|H9IW35_BOMMO	23.34	2	2	0.00E+00	1	1	1	Oxidation (M)	75083	Uncharacterized protein OS=Bombyx mori PE=4 SV=1
1184	1622	H9J5N5|H9J5N5_BOMMO	23.02	1	1	3.28E+04	1	1	1	Carbamidomethylation; Deamidation (NQ); Oxidation (M)	237612	DNA polymerase OS=Bombyx mori PE=4 SV=1
1540	2150	H9JCX3|H9JCX3_BOMMO	22.99	9	9	0.00E+00	1	1	1		12456	Uncharacterized protein OS=Bombyx mori PE=4 SV=1
1120	1876	H9J1X0|H9J1X0_BOMMO	22.88	1	1	3.70E+03	1	1	1		167878	Uncharacterized protein OS=Bombyx mori PE=3 SV=1
1541	2157	Q1HQB7|Q1HQB7_BOMMO	22.85	5	5	1.13E+04	1	1	1		25824	Proteasome subunit alpha type OS=Bombyx mori GN=LOC732876 PE=2 SV=1
1550	2312	H9JCA6|H9JCA6_BOMMO	22.8	1	1	3.11E+03	1	1	1		84380	Uncharacterized protein OS=Bombyx mori PE=3 SV=1
1344	2021	H9IVF8|H9IVF8_BOMMO	22.73	1	1	6.10E+03	1	1	1		78071	Uncharacterized protein OS=Bombyx mori PE=3 SV=1
1345	2022	H9JK32|H9JK32_BOMMO	22.67	1	1	6.56E+03	1	1	1		109012	Uncharacterized protein OS=Bombyx mori GN=100884167 PE=4 SV=1
1345	2023	H6VMF6|H6VMF6_BOMMO	22.67	1	1	6.56E+03	1	1	1		110616	Cyclin dependent kinase 12 transcript variant B OS=Bombyx mori GN=CDK12 PE=2 SV=1
1345	2028	H6VMF5|H6VMF5_BOMMO	22.67	1	1	6.56E+03	1	1	1		120322	Cyclin dependent kinase 12 transcript variant A OS=Bombyx mori GN=CDK12 PE=2 SV=1
1542	2173	B6ZIV8|B6ZIV8_BOMMO	22.62	4	4	5.46E+03	1	1	1		20217	Globin OS=Bombyx mori GN=gb PE=2 SV=1
1195	1984	H9JK67|H9JK67_BOMMO	22.61	3	3	0.00E+00	1	1	1		24835	Uncharacterized protein OS=Bombyx mori PE=4 SV=1
1337	1957	H9JRD2|H9JRD2_BOMMO	22.43	1	1	0.00E+00	1	1	1		195064	Uncharacterized protein OS=Bombyx mori PE=4 SV=1
1543	2190	Q1HQ42|Q1HQ42_BOMMO	22.26	5	5	1.17E+04	1	1	1	Carbamidomethylation	18536	S-phase kinase-associated protein OS=Bombyx mori GN=LOC733106 PE=2 SV=1
1172	1493	sp|Q1HE00|EIF3G_BOMMO	22.24	7	7	1.96E+04	1	1	1		30272	Eukaryotic translation initiation factor 3 subunit G OS=Bombyx mori GN=eIF3-S4 PE=2 SV=1
1343	2019	H9JVQ1|H9JVQ1_BOMMO	22.18	2	2	1.59E+04	1	1	1		46801	Uncharacterized protein OS=Bombyx mori PE=4 SV=1
784	1497	H9JQ65|H9JQ65_BOMMO	22.17	1	1	5.83E+04	1	1	2		103818	Uncharacterized protein OS=Bombyx mori PE=4 SV=1
1340	1991	H9JMV9|H9JMV9_BOMMO	21.88	2	2	1.27E+04	1	1	1		52676	Uncharacterized protein OS=Bombyx mori PE=4 SV=1
1353	2090	H9JND5|H9JND5_BOMMO	21.86	2	2	3.53E+02	1	1	1	Deamidation (NQ)	146631	Uncharacterized protein OS=Bombyx mori GN=LOC101736604 PE=4 SV=1
1544	2222	H9JQK6|H9JQK6_BOMMO	21.79	14	14	0.00E+00	1	1	1		7426	Uncharacterized protein OS=Bombyx mori GN=693117 PE=4 SV=1
1544	2223	O01680|O01680_BOMMO	21.79	3	3	0.00E+00	1	1	1		37773	Dmc1 homolog OS=Bombyx mori GN=DMC1 PE=2 SV=1
1545	2228	G9FL14|G9FL14_BOMMO	21.73	2	2	7.74E+03	1	1	1		38018	DNA supercoiling factor OS=Bombyx mori GN=LOC692759 PE=2 SV=1
1545	2229	Q93136|Q93136_BOMMO	21.73	2	2	7.74E+03	1	1	1		37894	DNA supercoiling factor OS=Bombyx mori PE=2 SV=1
1546	2230	H9JJW3|H9JJW3_BOMMO	21.63	7	7	8.83E+03	1	1	1		19167	Uncharacterized protein OS=Bombyx mori PE=4 SV=1
1362	2237	H9IRY4|H9IRY4_BOMMO	21.52	3	3	1.26E+05	1	1	1		35816	Uncharacterized protein OS=Bombyx mori GN=101742493 PE=3 SV=1
1548	2286	H9JKC6|H9JKC6_BOMMO	21.42	6	6	6.71E+03	1	1	1		20216	Uncharacterized protein OS=Bombyx mori PE=4 SV=1
1549	2289	H9J3R8|H9J3R8_BOMMO	21.41	5	5	0.00E+00	1	1	1		35364	Uncharacterized protein OS=Bombyx mori PE=4 SV=1
1215	2162	H9JFR6|H9JFR6_BOMMO	21.41	0	0	2.65E+03	1	1	1		233901	Uncharacterized protein OS=Bombyx mori PE=4 SV=1
1117	1638	S6B5B9|S6B5B9_BOMMO	21.38	8	8	4.64E+03	1	1	1		17551	Short type 6-pyrovoyltetrahydropterin synthase OS=Bombyx mori GN=pts PE=2 SV=1
1117	1640	Q2F6C9|Q2F6C9_BOMMO	21.38	7	7	4.64E+03	1	1	1		19044	6-pyrovoyltetrahydropterin synthase OS=Bombyx mori GN=pts PE=2 SV=1
1356	2118	H9JM25|H9JM25_BOMMO	21.37	3	3	0.00E+00	1	1	1		39252	Uncharacterized protein OS=Bombyx mori GN=LOC101745486 PE=4 SV=1
1552	2333	H9J9J5|H9J9J5_BOMMO	21.17	12	12	3.92E+03	1	1	1		6340	Uncharacterized protein OS=Bombyx mori PE=4 SV=1
1552	2368	Q2HZG6|Q2HZG6_BOMMO	21.17	2	2	3.92E+03	1	1	1		50358	Yellow-d OS=Bombyx mori PE=2 SV=1
1552	2369	H9B421|H9B421_BOMMO	21.17	2	2	3.92E+03	1	1	1		50430	Yellow-d OS=Bombyx mori PE=2 SV=1
1552	2372	H9JCK9|H9JCK9_BOMMO	21.17	1	1	3.92E+03	1	1	1		53031	Uncharacterized protein OS=Bombyx mori GN=692999 PE=4 SV=1
1551	2332	H9JRM8|H9JRM8_BOMMO	21.11	3	3	1.03E+04	1	1	1		53186	UDP-glucose 6-dehydrogenase OS=Bombyx mori GN=LOC101740272 PE=3 SV=1
1359	2171	H9J2V4|H9J2V4_BOMMO	21.05	1	1	5.51E+04	1	1	1	Carbamidomethylation	112586	Uncharacterized protein OS=Bombyx mori PE=4 SV=1
1350	2055	Q2F690|Q2F690_BOMMO	21.03	7	7	1.69E+03	1	1	1		24457	Glutathione S-transferase OS=Bombyx mori PE=1 SV=1
619	2249	H9J0P6|H9J0P6_BOMMO	20.92	1	1	1.72E+05	1	1	2		131229	Uncharacterized protein OS=Bombyx mori GN=LOC101736106 PE=4 SV=1
1556	2348	H9IZI1|H9IZI1_BOMMO	20.89	9	9	7.86E+03	1	1	1	Carbamidomethylation; Deamidation (NQ)	14112	Uncharacterized protein OS=Bombyx mori PE=4 SV=1
1555	2344	F5HS63|F5HS63_BOMMO	20.89	4	4	0.00E+00	1	1	1	Deamidation (NQ)	69875	Heat shock factor-a2 OS=Bombyx mori GN=HSFa2 PE=2 SV=1
1555	2345	F5HS61|F5HS61_BOMMO	20.89	4	4	0.00E+00	1	1	1	Deamidation (NQ)	76328	Heat shock factor-c OS=Bombyx mori GN=HSFc PE=2 SV=1
1555	2346	F5HS62|F5HS62_BOMMO	20.89	4	4	0.00E+00	1	1	1	Deamidation (NQ)	76592	Heat shock factor-b OS=Bombyx mori GN=HSFb PE=2 SV=1
1555	2347	F5HS60|F5HS60_BOMMO	20.89	3	3	0.00E+00	1	1	1	Deamidation (NQ)	79094	Heat shock factor-d OS=Bombyx mori GN=HSFd PE=2 SV=1
1557	2355	D2WL77|D2WL77_BOMMO	20.74	1	1	9.88E+03	1	1	1		102437	Sericin 2 OS=Bombyx mori GN=Ser2 PE=4 SV=1
1557	2356	D2WL76|D2WL76_BOMMO	20.74	1	1	9.88E+03	1	1	1		198656	Sericin 2 OS=Bombyx mori GN=Ser2 PE=4 SV=1
1203	2064	H9IS71|H9IS71_BOMMO	20.74	1	1	1.92E+05	1	1	1		107721	Uncharacterized protein OS=Bombyx mori PE=3 SV=1
1558	2357	Q5I7M6|Q5I7M6_BOMMO	20.72	3	3	1.67E+04	1	1	1	Carbamidomethylation	38516	Lark-PA OS=Bombyx mori GN=lark PE=2 SV=1
1560	2360	H9J024|H9J024_BOMMO	20.69	3	3	5.56E+03	1	1	1		33417	Uncharacterized protein OS=Bombyx mori PE=4 SV=1
1014	1556	H9IY15|H9IY15_BOMMO	20.6	1	1	1.74E+05	1	1	1	Deamidation (NQ)	355969	Uncharacterized protein OS=Bombyx mori GN=LOC101738460 PE=4 SV=1
1561	2373	A4GUB9|A4GUB9_BOMMO	20.43	5	5	0.00E+00	1	1	1	Deamidation (NQ)	60352	CYP6AE family cytochrome P450 CYP6AE21 OS=Bombyx mori PE=2 SV=1
1570	2427	H9J7V0|H9J7V0_BOMMO	20.4	1	1	6.34E+03	1	1	1		62412	Eukaryotic translation initiation factor 3 subunit D OS=Bombyx mori GN=eIF3-S7 PE=3 SV=1
1570	2428	sp|Q0ZB77|EIF3D_BOMMO	20.4	1	1	6.34E+03	1	1	1		62433	Eukaryotic translation initiation factor 3 subunit D OS=Bombyx mori GN=eIF3-S7 PE=2 SV=1
1037	1618	A0A1Q1NKL1|A0A1Q1NKL1_BOMMO	20.36	1	1	4.21E+03	1	1	1		58437	Tyrosine--tRNA ligase OS=Bombyx mori PE=2 SV=1
1037	1837	H9J7B1|H9J7B1_BOMMO	20.36	2	2	4.21E+03	1	1	1		33519	Uncharacterized protein OS=Bombyx mori PE=4 SV=1
1037	1852	H9IW94|H9IW94_BOMMO	20.36	2	2	4.21E+03	1	1	1		41203	Uncharacterized protein OS=Bombyx mori PE=3 SV=1
1563	2387	H9JDM6|H9JDM6_BOMMO	20.31	4	4	9.41E+01	1	1	1	Deamidation (NQ)	32974	Uncharacterized protein OS=Bombyx mori GN=LOC101744662 PE=4 SV=1
1185	1758	H9JD97|H9JD97_BOMMO	20.28	1	1	0.00E+00	1	1	1		139495	Uncharacterized protein OS=Bombyx mori GN=LOC101735691 PE=4 SV=1
1568	2410	H9J0E3|H9J0E3_BOMMO	20.26	3	3	4.57E+03	1	1	1		30883	Uncharacterized protein OS=Bombyx mori GN=LOC101741781 PE=3 SV=1
1565	2398	U6C6J1|U6C6J1_BOMMO	20.14	11	11	1.51E+03	1	1	1		17411	Single-stranded DNA-binding protein (Fragment) OS=Bombyx mori GN=Lcaf beta PE=2 SV=1
1569	2411	H9J828|H9J828_BOMMO	20.07	4	4	1.44E+04	1	1	1		17463	Uncharacterized protein OS=Bombyx mori PE=4 SV=1
1355	2117	H9J2P6|H9J2P6_BOMMO	20	1	1	5.88E+04	1	1	1		257356	Uncharacterized protein OS=Bombyx mori PE=4 SV=1
