# Supplementary material for: Potential Proteins Interactions with Bombyx mori Nucleopolyhedrovirus Revealed by Co-Immunoprecipitation
Source: Insects. 2022 Jun 24;13(7):575. doi: 10.3390/insects13070575 (PMC9324236; doi:10.3390/insects13070575)
Supplement: Supplementary file 1 [file insects-13-00575-s001.zip › Table S3 Bioinformatics Analysis of the BmN.xls]

ID	FoldChange	Log2FoldChange	Identity	Evalue	Uniprot	Genename	Biological Process	Cell Component	Molecular Function	KEGG Pathways	UNIPROT_URL	Transcription Factor
S5MNP0	1	0	99.73	0	P84183	A4		GO:0005856,cytoskeleton|GO:0005737,cytoplasm|GO:0043232,intracellular non-membrane-bounded organelle|GO:0044464,cell part|GO:0005623,cell|GO:0005622,intracellular|GO:0043229,intracellular organelle|GO:0043228,non-membrane-bounded organelle|GO:0044424,intracellular part|GO:0043226,organelle	GO:0043168,anion binding|GO:0005488,binding|GO:0030554,adenyl nucleotide binding|GO:0035639,purine ribonucleoside triphosphate binding|GO:0097367,carbohydrate derivative binding|GO:1901363,heterocyclic compound binding|GO:1901265,nucleoside phosphate binding|GO:0000166,nucleotide binding|GO:0036094,small molecule binding|GO:0032553,ribonucleotide binding|GO:0032559,adenyl ribonucleotide binding|G…	bmor04745,Phototransduction - fly|bmor04391,Hippo signaling pathway - fly|bmor04145,Phagosome	http://www.uniprot.org/uniprot/P84183	FALSE
H9JCV2	1	0	100	0	H9JCV2	LOC101741707	GO:0044267,cellular protein metabolic process|GO:0006457,protein folding|GO:0044260,cellular macromolecule metabolic process|GO:0044238,primary metabolic process|GO:0019538,protein metabolic process|GO:0009987,cellular process|GO:0044237,cellular metabolic process|GO:0043170,macromolecule metabolic process|GO:0071704,organic substance metabolic process|GO:0042026,protein refolding|GO:0008152,meta…	GO:0005737,cytoplasm|GO:0044464,cell part|GO:0005623,cell|GO:0005622,intracellular|GO:0044424,intracellular part	GO:0043168,anion binding|GO:0005488,binding|GO:0030554,adenyl nucleotide binding|GO:0035639,purine ribonucleoside triphosphate binding|GO:0097367,carbohydrate derivative binding|GO:1901363,heterocyclic compound binding|GO:1901265,nucleoside phosphate binding|GO:0000166,nucleotide binding|GO:0036094,small molecule binding|GO:0032553,ribonucleotide binding|GO:0032559,adenyl ribonucleotide binding|G…	bmor03018,RNA degradation	http://www.uniprot.org/uniprot/H9JCV2	FALSE
Q8T8B2	1	0	100	0	Q8T8B2	bmtub2	GO:0051258,protein polymerization|GO:0007017,microtubule-based process|GO:0071822,protein complex subunit organization|GO:0070271,protein complex biogenesis|GO:0043933,macromolecular complex subunit organization|GO:0006461,protein complex assembly|GO:0016043,cellular component organization|GO:0065003,macromolecular complex assembly|GO:0022607,cellular component assembly|GO:0044763,single-organism…	GO:0005856,cytoskeleton|GO:0043234,protein complex|GO:0015630,microtubule cytoskeleton|GO:0043228,non-membrane-bounded organelle|GO:0043232,intracellular non-membrane-bounded organelle|GO:0044464,cell part|GO:0005623,cell|GO:0005737,cytoplasm|GO:0044446,intracellular organelle part|GO:0043229,intracellular organelle|GO:0044430,cytoskeletal part|GO:0044424,intracellular part|GO:0032991,macromolecu…	GO:0005200,structural constituent of cytoskeleton|GO:0035639,purine ribonucleoside triphosphate binding|GO:0005488,binding|GO:0005198,structural molecule activity|GO:1901363,heterocyclic compound binding|GO:1901265,nucleoside phosphate binding|GO:0001882,nucleoside binding|GO:0043168,anion binding|GO:0016462,pyrophosphatase activity|GO:0000166,nucleotide binding|GO:0032561,guanyl ribonucleotide b…	bmor04145,Phagosome	http://www.uniprot.org/uniprot/Q8T8B2	FALSE
Q86PG2	1	0	28.17	0.16	H9J2U2	Ant	GO:0006810,transport|GO:0009987,cellular process|GO:0051179,localization|GO:0044765,single-organism transport|GO:0044763,single-organism cellular process|GO:1902578,single-organism localization|GO:0051234,establishment of localization|GO:0055085,transmembrane transport|GO:0044699,single-organism process	GO:0044464,cell part|GO:0031975,envelope|GO:0043229,intracellular organelle|GO:0043227,membrane-bounded organelle|GO:0043226,organelle|GO:0031224,intrinsic component of membrane|GO:0005737,cytoplasm|GO:0031090,organelle membrane|GO:0016021,integral component of membrane|GO:0016020,membrane|GO:0044444,cytoplasmic part|GO:0005739,mitochondrion|GO:0031967,organelle envelope|GO:0031966,mitochondrial …	GO:0005215,transporter activity		http://www.uniprot.org/uniprot/H9J2U2	FALSE
Q8N0P2	1	0	100	0	Q8N0P2	BmHSC70-4			GO:0043168,anion binding|GO:0005488,binding|GO:0030554,adenyl nucleotide binding|GO:0035639,purine ribonucleoside triphosphate binding|GO:0097367,carbohydrate derivative binding|GO:1901363,heterocyclic compound binding|GO:1901265,nucleoside phosphate binding|GO:0000166,nucleotide binding|GO:0036094,small molecule binding|GO:0032553,ribonucleotide binding|GO:0032559,adenyl ribonucleotide binding|G…	bmor04213,Longevity regulating pathway - multiple species|bmor04141,Protein processing in endoplasmic reticulum|bmor04144,Endocytosis|bmor03040,Spliceosome	http://www.uniprot.org/uniprot/Q8N0P2	FALSE
H9JSP4	1	0	94.96	0	Q1HPT1	Atpsyn-beta	GO:0009167,purine ribonucleoside monophosphate metabolic process|GO:0009165,nucleotide biosynthetic process|GO:0009163,nucleoside biosynthetic process|GO:0009161,ribonucleoside monophosphate metabolic process|GO:1901362,organic cyclic compound biosynthetic process|GO:0042451,purine nucleoside biosynthetic process|GO:0009168,purine ribonucleoside monophosphate biosynthetic process|GO:0044710,singl…	GO:0045261,proton-transporting ATP synthase complex, catalytic core F(1)|GO:0043234,protein complex|GO:0032991,macromolecular complex|GO:0016020,membrane|GO:0044464,cell part|GO:0045259,proton-transporting ATP synthase complex|GO:0005623,cell|GO:0005622,intracellular|GO:0033178,proton-transporting two-sector ATPase complex, catalytic domain|GO:0098796,membrane protein complex|GO:0044424,intracell…	GO:0035639,purine ribonucleoside triphosphate binding|GO:0005488,binding|GO:0016887,ATPase activity|GO:0043167,ion binding|GO:1901363,heterocyclic compound binding|GO:0032550,purine ribonucleoside binding|GO:0001882,nucleoside binding|GO:0043168,anion binding|GO:0042625,ATPase coupled ion transmembrane transporter activity|GO:0042626,ATPase activity, coupled to transmembrane movement of substance…	bmor01100,Metabolic pathways|bmor00190,Oxidative phosphorylation	http://www.uniprot.org/uniprot/Q1HPT1	FALSE
Q2F5T3	1	0	100	0	Q2F5T3	LOC692926	GO:0009167,purine ribonucleoside monophosphate metabolic process|GO:0009165,nucleotide biosynthetic process|GO:0009163,nucleoside biosynthetic process|GO:0009161,ribonucleoside monophosphate metabolic process|GO:1901362,organic cyclic compound biosynthetic process|GO:0042451,purine nucleoside biosynthetic process|GO:0009168,purine ribonucleoside monophosphate biosynthetic process|GO:0044710,singl…	GO:0045261,proton-transporting ATP synthase complex, catalytic core F(1)|GO:0043234,protein complex|GO:0032991,macromolecular complex|GO:0016020,membrane|GO:0044464,cell part|GO:0045259,proton-transporting ATP synthase complex|GO:0005623,cell|GO:0005622,intracellular|GO:0033178,proton-transporting two-sector ATPase complex, catalytic domain|GO:0098796,membrane protein complex|GO:0044424,intracell…	GO:0035639,purine ribonucleoside triphosphate binding|GO:0036442,hydrogen-exporting ATPase activity|GO:0005488,binding|GO:0016887,ATPase activity|GO:0043167,ion binding|GO:1901363,heterocyclic compound binding|GO:0032550,purine ribonucleoside binding|GO:0001882,nucleoside binding|GO:0043168,anion binding|GO:0042625,ATPase coupled ion transmembrane transporter activity|GO:0042626,ATPase activity, …	bmor01100,Metabolic pathways|bmor00190,Oxidative phosphorylation	http://www.uniprot.org/uniprot/Q2F5T3	FALSE
H9JV50	1	0	99.54	0	P52273	P52273	GO:0051258,protein polymerization|GO:0007017,microtubule-based process|GO:0071822,protein complex subunit organization|GO:0070271,protein complex biogenesis|GO:0043933,macromolecular complex subunit organization|GO:0006461,protein complex assembly|GO:0016043,cellular component organization|GO:0065003,macromolecular complex assembly|GO:0022607,cellular component assembly|GO:0044763,single-organism…	GO:0005856,cytoskeleton|GO:0043234,protein complex|GO:0015630,microtubule cytoskeleton|GO:0043228,non-membrane-bounded organelle|GO:0043232,intracellular non-membrane-bounded organelle|GO:0044464,cell part|GO:0005623,cell|GO:0005737,cytoplasm|GO:0044446,intracellular organelle part|GO:0043229,intracellular organelle|GO:0044430,cytoskeletal part|GO:0044424,intracellular part|GO:0032991,macromolecu…	GO:0005200,structural constituent of cytoskeleton|GO:0035639,purine ribonucleoside triphosphate binding|GO:0005488,binding|GO:0005198,structural molecule activity|GO:1901363,heterocyclic compound binding|GO:1901265,nucleoside phosphate binding|GO:0001882,nucleoside binding|GO:0043168,anion binding|GO:0016462,pyrophosphatase activity|GO:0000166,nucleotide binding|GO:0032561,guanyl ribonucleotide b…	bmor04145,Phagosome	http://www.uniprot.org/uniprot/P52273	FALSE
H9JWN1	1	0	99.47	0	P07836	P07836		GO:0005856,cytoskeleton|GO:0005737,cytoplasm|GO:0043232,intracellular non-membrane-bounded organelle|GO:0044464,cell part|GO:0005623,cell|GO:0005622,intracellular|GO:0043229,intracellular organelle|GO:0043228,non-membrane-bounded organelle|GO:0044424,intracellular part|GO:0043226,organelle	GO:0043168,anion binding|GO:0005488,binding|GO:0030554,adenyl nucleotide binding|GO:0035639,purine ribonucleoside triphosphate binding|GO:0097367,carbohydrate derivative binding|GO:1901363,heterocyclic compound binding|GO:1901265,nucleoside phosphate binding|GO:0000166,nucleotide binding|GO:0036094,small molecule binding|GO:0032553,ribonucleotide binding|GO:0032559,adenyl ribonucleotide binding|G…	bmor04745,Phototransduction - fly|bmor04391,Hippo signaling pathway - fly|bmor04145,Phagosome	http://www.uniprot.org/uniprot/P07836	FALSE
Q9BLC5	1	0	100	0	Q9BLC5	Hsp83	GO:0044267,cellular protein metabolic process|GO:0006457,protein folding|GO:0044260,cellular macromolecule metabolic process|GO:0044238,primary metabolic process|GO:0019538,protein metabolic process|GO:0050896,response to stimulus|GO:0009987,cellular process|GO:0044237,cellular metabolic process|GO:0043170,macromolecule metabolic process|GO:0071704,organic substance metabolic process|GO:0006950,r…	GO:0005737,cytoplasm|GO:0044464,cell part|GO:0005623,cell|GO:0005622,intracellular|GO:0044424,intracellular part	GO:0035639,purine ribonucleoside triphosphate binding|GO:0005488,binding|GO:0043167,ion binding|GO:1901363,heterocyclic compound binding|GO:1901265,nucleoside phosphate binding|GO:0001882,nucleoside binding|GO:0043168,anion binding|GO:0051082,unfolded protein binding|GO:0000166,nucleotide binding|GO:0001883,purine nucleoside binding|GO:0032549,ribonucleoside binding|GO:0017076,purine nucleotide b…	bmor04141,Protein processing in endoplasmic reticulum	http://www.uniprot.org/uniprot/Q9BLC5	FALSE
H9J271	1	0	99.77	0	P29520	P29520	GO:0044249,cellular biosynthetic process|GO:0034641,cellular nitrogen compound metabolic process|GO:0006807,nitrogen compound metabolic process|GO:0034645,cellular macromolecule biosynthetic process|GO:1901576,organic substance biosynthetic process|GO:0044267,cellular protein metabolic process|GO:0044260,cellular macromolecule metabolic process|GO:0043043,peptide biosynthetic process|GO:0071704,o…	GO:0005737,cytoplasm|GO:0044464,cell part|GO:0005623,cell|GO:0005622,intracellular|GO:0044424,intracellular part	GO:0035639,purine ribonucleoside triphosphate binding|GO:0005488,binding|GO:0003676,nucleic acid binding|GO:0043167,ion binding|GO:1901363,heterocyclic compound binding|GO:0001883,purine nucleoside binding|GO:0001882,nucleoside binding|GO:0043168,anion binding|GO:0016462,pyrophosphatase activity|GO:0000166,nucleotide binding|GO:0032561,guanyl ribonucleotide binding|GO:1901265,nucleoside phosphate…	bmor03013,RNA transport	http://www.uniprot.org/uniprot/P29520	FALSE
C6L8Q2	1	0	98.02	0	H9JSZ7	H9JSZ7	GO:0008152,metabolic process		GO:0003824,catalytic activity|GO:0016740,transferase activity|GO:0016746,transferase activity, transferring acyl groups|GO:0016747,transferase activity, transferring acyl groups other than amino-acyl groups		http://www.uniprot.org/uniprot/H9JSZ7	FALSE
Q1HPL2	1	0	89.39	0	H9JYG9	H9JYG9	GO:0006810,transport|GO:0051179,localization|GO:0051234,establishment of localization	GO:0044425,membrane part|GO:0016021,integral component of membrane|GO:0016020,membrane|GO:0031224,intrinsic component of membrane			http://www.uniprot.org/uniprot/H9JYG9	FALSE
Q2V0H5	1	0	41.24	3.00E-123	H9JLU7	LOC101742508			GO:0043168,anion binding|GO:0005488,binding|GO:0030554,adenyl nucleotide binding|GO:0035639,purine ribonucleoside triphosphate binding|GO:0097367,carbohydrate derivative binding|GO:1901363,heterocyclic compound binding|GO:1901265,nucleoside phosphate binding|GO:0000166,nucleotide binding|GO:0036094,small molecule binding|GO:0032553,ribonucleotide binding|GO:0032559,adenyl ribonucleotide binding|G…	bmor03008,Ribosome biogenesis in eukaryotes	http://www.uniprot.org/uniprot/H9JLU7	FALSE
Q8MUB0	1	0	100	0	Q8MUB0	DLDH	GO:0019725,cellular homeostasis|GO:0044710,single-organism metabolic process|GO:0009987,cellular process|GO:0050794,regulation of cellular process|GO:0042592,homeostatic process|GO:0044763,single-organism cellular process|GO:0044699,single-organism process|GO:0008152,metabolic process|GO:0065007,biological regulation|GO:0045454,cell redox homeostasis|GO:0065008,regulation of biological quality|GO…	GO:0005623,cell	GO:0043168,anion binding|GO:0050662,coenzyme binding|GO:0050660,flavin adenine dinucleotide binding|GO:0005488,binding|GO:0097159,organic cyclic compound binding|GO:0000166,nucleotide binding|GO:0036094,small molecule binding|GO:0003824,catalytic activity|GO:0048037,cofactor binding|GO:0016651,oxidoreductase activity, acting on NAD(P)H|GO:0016667,oxidoreductase activity, acting on a sulfur group …	bmor00620,Pyruvate metabolism|bmor00630,Glyoxylate and dicarboxylate metabolism|bmor01100,Metabolic pathways|bmor01200,Carbon metabolism|bmor00260,Glycine, serine and threonine metabolism|bmor00010,Glycolysis / Gluconeogenesis|bmor00640,Propanoate metabolism|bmor00020,Citrate cycle (TCA cycle)|bmor00280,Valine, leucine and isoleucine degradation	http://www.uniprot.org/uniprot/Q8MUB0	FALSE
Q2F5R4	1	0	100	0	Q2F5R4	LOC692939	GO:0044238,primary metabolic process|GO:0044710,single-organism metabolic process|GO:0009987,cellular process|GO:1901564,organonitrogen compound metabolic process|GO:0006082,organic acid metabolic process|GO:0044699,single-organism process|GO:0006520,cellular amino acid metabolic process|GO:0019752,carboxylic acid metabolic process|GO:0071704,organic substance metabolic process|GO:0006807,nitroge…		GO:0003824,catalytic activity|GO:0016491,oxidoreductase activity|GO:0016638,oxidoreductase activity, acting on the CH-NH2 group of donors|GO:0016639,oxidoreductase activity, acting on the CH-NH2 group of donors, NAD or NADP as acceptor|GO:0004352,glutamate dehydrogenase (NAD+) activity	bmor01100,Metabolic pathways|bmor00250,Alanine, aspartate and glutamate metabolism|bmor01200,Carbon metabolism|bmor00220,Arginine biosynthesis|bmor00471,D-Glutamine and D-glutamate metabolism|bmor00910,Nitrogen metabolism	http://www.uniprot.org/uniprot/Q2F5R4	FALSE
Q587N4	1	0	93.68	0	H9J250	H9J250	GO:0019725,cellular homeostasis|GO:0009987,cellular process|GO:0050794,regulation of cellular process|GO:0042592,homeostatic process|GO:0044763,single-organism cellular process|GO:0065007,biological regulation|GO:0045454,cell redox homeostasis|GO:0065008,regulation of biological quality|GO:0050789,regulation of biological process|GO:0044699,single-organism process	GO:0005623,cell			http://www.uniprot.org/uniprot/H9J250	FALSE
H9JHF8	1	0	100	0	H9JHF8	LOC101739703	GO:0051049,regulation of transport|GO:0006820,anion transport|GO:0034765,regulation of ion transmembrane transport|GO:0044070,regulation of anion transport|GO:1903959,regulation of anion transmembrane transport|GO:0050789,regulation of biological process|GO:0044699,single-organism process|GO:0051234,establishment of localization|GO:0051179,localization|GO:0065007,biological regulation|GO:0034762,…	GO:0031975,envelope|GO:0043229,intracellular organelle|GO:0043227,membrane-bounded organelle|GO:0043226,organelle|GO:0005737,cytoplasm|GO:0031090,organelle membrane|GO:0098805,whole membrane|GO:0016020,membrane|GO:0005740,mitochondrial envelope|GO:0005739,mitochondrion|GO:0031968,organelle outer membrane|GO:0098588,bounding membrane of organelle|GO:0031967,organelle envelope|GO:0031966,mitochondr…	GO:0022891,substrate-specific transmembrane transporter activity|GO:0005244,voltage-gated ion channel activity|GO:0005215,transporter activity|GO:0008509,anion transmembrane transporter activity|GO:0008308,voltage-gated anion channel activity|GO:0015075,ion transmembrane transporter activity|GO:0022832,voltage-gated channel activity|GO:0022857,transmembrane transporter activity|GO:0022892,substra…		http://www.uniprot.org/uniprot/H9JHF8	FALSE
Q5R1P6	1	0	67.78	8.00E-87	Q9GSB6	Hsp20.4				bmor04141,Protein processing in endoplasmic reticulum|bmor04213,Longevity regulating pathway - multiple species	http://www.uniprot.org/uniprot/Q9GSB6	FALSE
H9JU51	1	0	100	0	H9JU51	LOC101736985	GO:0019752,carboxylic acid metabolic process|GO:0006099,tricarboxylic acid cycle|GO:0009060,aerobic respiration|GO:0044281,small molecule metabolic process|GO:0006091,generation of precursor metabolites and energy|GO:0072350,tricarboxylic acid metabolic process|GO:0044699,single-organism process|GO:0044710,single-organism metabolic process|GO:0071704,organic substance metabolic process|GO:0044238…		GO:0016614,oxidoreductase activity, acting on CH-OH group of donors|GO:0016615,malate dehydrogenase activity|GO:0016616,oxidoreductase activity, acting on the CH-OH group of donors, NAD or NADP as acceptor|GO:0003824,catalytic activity|GO:0030060,L-malate dehydrogenase activity|GO:0016491,oxidoreductase activity	bmor00620,Pyruvate metabolism|bmor00630,Glyoxylate and dicarboxylate metabolism|bmor01100,Metabolic pathways|bmor01200,Carbon metabolism|bmor00270,Cysteine and methionine metabolism|bmor00020,Citrate cycle (TCA cycle)	http://www.uniprot.org/uniprot/H9JU51	FALSE
H9JC76	1	0	100	0	H9JC76	LOC101738186	GO:0044238,primary metabolic process|GO:0044710,single-organism metabolic process|GO:0015980,energy derivation by oxidation of organic compounds|GO:0006082,organic acid metabolic process|GO:0044699,single-organism process|GO:0009987,cellular process|GO:0044763,single-organism cellular process|GO:0019752,carboxylic acid metabolic process|GO:0071704,organic substance metabolic process|GO:0006099,tr…		GO:0051539,4 iron, 4 sulfur cluster binding|GO:0016835,carbon-oxygen lyase activity|GO:0016836,hydro-lyase activity|GO:0003824,catalytic activity|GO:0005488,binding|GO:0051536,iron-sulfur cluster binding|GO:0003994,aconitate hydratase activity|GO:0016829,lyase activity|GO:0051540,metal cluster binding		http://www.uniprot.org/uniprot/H9JC76	FALSE
Q5CCL3	1	0	99.39	6.00E-120	H9IYU4	Cypa	GO:0044267,cellular protein metabolic process|GO:0000413,protein peptidyl-prolyl isomerization|GO:0006457,protein folding|GO:0018208,peptidyl-proline modification|GO:0044260,cellular macromolecule metabolic process|GO:0044238,primary metabolic process|GO:0019538,protein metabolic process|GO:0044237,cellular metabolic process|GO:0009987,cellular process|GO:0006464,cellular protein modification pro…		GO:0003824,catalytic activity|GO:0016853,isomerase activity|GO:0003755,peptidyl-prolyl cis-trans isomerase activity|GO:0016859,cis-trans isomerase activity		http://www.uniprot.org/uniprot/H9IYU4	FALSE
Q1HPK6	1	0	100	0	Q1HPK6	tef2	GO:0044249,cellular biosynthetic process|GO:0034641,cellular nitrogen compound metabolic process|GO:0006807,nitrogen compound metabolic process|GO:0034645,cellular macromolecule biosynthetic process|GO:1901576,organic substance biosynthetic process|GO:0044267,cellular protein metabolic process|GO:0044260,cellular macromolecule metabolic process|GO:0043043,peptide biosynthetic process|GO:0071704,o…	GO:0005737,cytoplasm|GO:0044464,cell part|GO:0005623,cell|GO:0005622,intracellular|GO:0044424,intracellular part	GO:0035639,purine ribonucleoside triphosphate binding|GO:0005488,binding|GO:0003676,nucleic acid binding|GO:0043167,ion binding|GO:1901363,heterocyclic compound binding|GO:0001883,purine nucleoside binding|GO:0001882,nucleoside binding|GO:0043168,anion binding|GO:0016462,pyrophosphatase activity|GO:0000166,nucleotide binding|GO:0032561,guanyl ribonucleotide binding|GO:1901265,nucleoside phosphate…		http://www.uniprot.org/uniprot/Q1HPK6	FALSE
Q2F5J2	1	0	100	0	Q2F5J2	LOC692987		GO:0016020,membrane			http://www.uniprot.org/uniprot/Q2F5J2	FALSE
Q5UAU1	1	0	100	0	Q5UAU1	RpP0	GO:0022613,ribonucleoprotein complex biogenesis|GO:0044085,cellular component biogenesis|GO:0042254,ribosome biogenesis|GO:0071840,cellular component organization or biogenesis	GO:0005737,cytoplasm|GO:0032991,macromolecular complex|GO:0005840,ribosome|GO:0043232,intracellular non-membrane-bounded organelle|GO:0044464,cell part|GO:0044444,cytoplasmic part|GO:0005623,cell|GO:0030529,intracellular ribonucleoprotein complex|GO:0043229,intracellular organelle|GO:0043228,non-membrane-bounded organelle|GO:0044424,intracellular part|GO:0005622,intracellular|GO:0043226,organelle…		bmor03010,Ribosome	http://www.uniprot.org/uniprot/Q5UAU1	FALSE
H9J192	1	0	100	0	H9J192	LOC101746465	GO:0044238,primary metabolic process|GO:0019538,protein metabolic process|GO:0043170,macromolecule metabolic process|GO:0071704,organic substance metabolic process|GO:0008152,metabolic process|GO:0006508,proteolysis|GO:1901564,organonitrogen compound metabolic process|GO:0006807,nitrogen compound metabolic process		GO:0043169,cation binding|GO:0043167,ion binding|GO:0003824,catalytic activity|GO:0005488,binding|GO:0046872,metal ion binding		http://www.uniprot.org/uniprot/H9J192	FALSE
C7AQP4	1	0	99.68	0	H9JAQ8	LOC100302733	GO:0030001,metal ion transport|GO:0044699,single-organism process|GO:0055085,transmembrane transport|GO:0098662,inorganic cation transmembrane transport|GO:0098660,inorganic ion transmembrane transport|GO:0009987,cellular process|GO:0006812,cation transport|GO:0006811,ion transport|GO:0006810,transport|GO:0006816,calcium ion transport|GO:0034220,ion transmembrane transport|GO:0044765,single-organ…	GO:0005783,endoplasmic reticulum|GO:0005789,endoplasmic reticulum membrane|GO:0042175,nuclear outer membrane-endoplasmic reticulum membrane network|GO:0043229,intracellular organelle|GO:0043227,membrane-bounded organelle|GO:0043226,organelle|GO:0031224,intrinsic component of membrane|GO:0005737,cytoplasm|GO:0031090,organelle membrane|GO:0016021,integral component of membrane|GO:0016020,membrane|G…	GO:0035639,purine ribonucleoside triphosphate binding|GO:0043169,cation binding|GO:0005488,binding|GO:0016887,ATPase activity|GO:0000166,nucleotide binding|GO:1901363,heterocyclic compound binding|GO:0001883,purine nucleoside binding|GO:0001882,nucleoside binding|GO:0043168,anion binding|GO:0042625,ATPase coupled ion transmembrane transporter activity|GO:0042626,ATPase activity, coupled to transm…		http://www.uniprot.org/uniprot/H9JAQ8	FALSE
Q5UAT7	1	0	100	0	H9IX17	RpL4	GO:0044249,cellular biosynthetic process|GO:0034641,cellular nitrogen compound metabolic process|GO:0006807,nitrogen compound metabolic process|GO:0034645,cellular macromolecule biosynthetic process|GO:1901576,organic substance biosynthetic process|GO:0044267,cellular protein metabolic process|GO:0044260,cellular macromolecule metabolic process|GO:0043043,peptide biosynthetic process|GO:0071704,o…	GO:0005737,cytoplasm|GO:0032991,macromolecular complex|GO:0005840,ribosome|GO:0043232,intracellular non-membrane-bounded organelle|GO:0044464,cell part|GO:0044444,cytoplasmic part|GO:0005623,cell|GO:0030529,intracellular ribonucleoprotein complex|GO:0043229,intracellular organelle|GO:0043228,non-membrane-bounded organelle|GO:0044424,intracellular part|GO:0005622,intracellular|GO:0043226,organelle…	GO:0003735,structural constituent of ribosome|GO:0005198,structural molecule activity		http://www.uniprot.org/uniprot/H9IX17	FALSE
H9ITU2	1	0	100	0	H9ITU2	LOC101737646	GO:0019752,carboxylic acid metabolic process|GO:0006099,tricarboxylic acid cycle|GO:0009060,aerobic respiration|GO:0044281,small molecule metabolic process|GO:0006091,generation of precursor metabolites and energy|GO:0072350,tricarboxylic acid metabolic process|GO:0044699,single-organism process|GO:0044710,single-organism metabolic process|GO:0044262,cellular carbohydrate metabolic process|GO:007…		GO:0046912,transferase activity, transferring acyl groups, acyl groups converted into alkyl on transfer|GO:0004108,citrate (Si)-synthase activity|GO:0036440,citrate synthase activity|GO:0003824,catalytic activity|GO:0016740,transferase activity|GO:0016746,transferase activity, transferring acyl groups	bmor00630,Glyoxylate and dicarboxylate metabolism|bmor01100,Metabolic pathways|bmor01200,Carbon metabolism|bmor00020,Citrate cycle (TCA cycle)|bmor01230,Biosynthesis of amino acids|bmor01210,2-Oxocarboxylic acid metabolism	http://www.uniprot.org/uniprot/H9ITU2	FALSE
Q9NL59	1	0	25.51	2.00E-10	H9JKS9	AnnIX			GO:0043168,anion binding|GO:0043169,cation binding|GO:0005543,phospholipid binding|GO:0005544,calcium-dependent phospholipid binding|GO:0008289,lipid binding|GO:0043167,ion binding|GO:0005509,calcium ion binding|GO:0046872,metal ion binding|GO:0005488,binding		http://www.uniprot.org/uniprot/H9JKS9	FALSE
H9JED2	1	0	99	0	O76190	RpL5	GO:0044249,cellular biosynthetic process|GO:0034641,cellular nitrogen compound metabolic process|GO:0006807,nitrogen compound metabolic process|GO:0034645,cellular macromolecule biosynthetic process|GO:1901576,organic substance biosynthetic process|GO:0044267,cellular protein metabolic process|GO:0044260,cellular macromolecule metabolic process|GO:0043043,peptide biosynthetic process|GO:0071704,o…	GO:0005737,cytoplasm|GO:0032991,macromolecular complex|GO:0005840,ribosome|GO:0043232,intracellular non-membrane-bounded organelle|GO:0044464,cell part|GO:0044444,cytoplasmic part|GO:0005623,cell|GO:0030529,intracellular ribonucleoprotein complex|GO:0043229,intracellular organelle|GO:0043228,non-membrane-bounded organelle|GO:0044424,intracellular part|GO:0005622,intracellular|GO:0043226,organelle…	GO:0008097,5S rRNA binding|GO:0097159,organic cyclic compound binding|GO:0019843,rRNA binding|GO:0003735,structural constituent of ribosome|GO:0003723,RNA binding|GO:0003676,nucleic acid binding|GO:0005198,structural molecule activity|GO:1901363,heterocyclic compound binding|GO:0005488,binding	bmor03010,Ribosome	http://www.uniprot.org/uniprot/O76190	FALSE
H9JDX6	1	0	100	0	H9JDX6	LOC101737545	GO:0044712,single-organism catabolic process|GO:0044710,single-organism metabolic process|GO:0009987,cellular process|GO:0046185,aldehyde catabolic process|GO:0006081,cellular aldehyde metabolic process|GO:0046292,formaldehyde metabolic process|GO:0046294,formaldehyde catabolic process|GO:0044237,cellular metabolic process|GO:0044248,cellular catabolic process|GO:0071704,organic substance metabol…	GO:0005737,cytoplasm|GO:0044464,cell part|GO:0005623,cell|GO:0005622,intracellular|GO:0044424,intracellular part	GO:0016787,hydrolase activity|GO:0016790,thiolester hydrolase activity|GO:0016788,hydrolase activity, acting on ester bonds|GO:0003824,catalytic activity|GO:0018738,S-formylglutathione hydrolase activity|GO:0052689,carboxylic ester hydrolase activity		http://www.uniprot.org/uniprot/H9JDX6	FALSE
H9JMW4	1	0	100	1.00E-179	Q5UAP0	RpS4	GO:0044249,cellular biosynthetic process|GO:0034641,cellular nitrogen compound metabolic process|GO:0006807,nitrogen compound metabolic process|GO:0034645,cellular macromolecule biosynthetic process|GO:1901576,organic substance biosynthetic process|GO:0044267,cellular protein metabolic process|GO:0044260,cellular macromolecule metabolic process|GO:0043043,peptide biosynthetic process|GO:0071704,o…	GO:0005737,cytoplasm|GO:0032991,macromolecular complex|GO:0005840,ribosome|GO:0043232,intracellular non-membrane-bounded organelle|GO:0044464,cell part|GO:0044444,cytoplasmic part|GO:0005623,cell|GO:0030529,intracellular ribonucleoprotein complex|GO:0043229,intracellular organelle|GO:0043228,non-membrane-bounded organelle|GO:0044424,intracellular part|GO:0005622,intracellular|GO:0043226,organelle…	GO:0097159,organic cyclic compound binding|GO:0019843,rRNA binding|GO:0003735,structural constituent of ribosome|GO:0003723,RNA binding|GO:0003676,nucleic acid binding|GO:0005198,structural molecule activity|GO:1901363,heterocyclic compound binding|GO:0005488,binding	bmor03010,Ribosome	http://www.uniprot.org/uniprot/Q5UAP0	FALSE
Q2F686	1	0	100	0	H9J0D1	LOC692820	GO:0034440,lipid oxidation|GO:0006631,fatty acid metabolic process|GO:0006635,fatty acid beta-oxidation|GO:0019752,carboxylic acid metabolic process|GO:0044248,cellular catabolic process|GO:0009062,fatty acid catabolic process|GO:0044281,small molecule metabolic process|GO:0044282,small molecule catabolic process|GO:0044242,cellular lipid catabolic process|GO:0044699,single-organism process|GO:00…	GO:0031974,membrane-enclosed lumen|GO:0043229,intracellular organelle|GO:0043227,membrane-bounded organelle|GO:0043226,organelle|GO:0005737,cytoplasm|GO:0036125,fatty acid beta-oxidation multienzyme complex|GO:0005739,mitochondrion|GO:0005759,mitochondrial matrix|GO:0043234,protein complex|GO:0032991,macromolecular complex|GO:0043231,intracellular membrane-bounded organelle|GO:0043233,organelle l…	GO:0016614,oxidoreductase activity, acting on CH-OH group of donors|GO:0016616,oxidoreductase activity, acting on the CH-OH group of donors, NAD or NADP as acceptor|GO:0003824,catalytic activity|GO:0016835,carbon-oxygen lyase activity|GO:0016836,hydro-lyase activity|GO:0004300,enoyl-CoA hydratase activity|GO:0003857,3-hydroxyacyl-CoA dehydrogenase activity|GO:0016829,lyase activity|GO:0016491,oxi…		http://www.uniprot.org/uniprot/H9J0D1	FALSE
A1YQ87	1	0	60.23	0	H9IYK3	LOC101740847	GO:0009185,ribonucleoside diphosphate metabolic process|GO:0006732,coenzyme metabolic process|GO:0009141,nucleoside triphosphate metabolic process|GO:0009144,purine nucleoside triphosphate metabolic process|GO:0019752,carboxylic acid metabolic process|GO:0044723,single-organism carbohydrate metabolic process|GO:0034641,cellular nitrogen compound metabolic process|GO:0006807,nitrogen compound meta…	GO:0000015,phosphopyruvate hydratase complex|GO:0043234,protein complex|GO:0032991,macromolecular complex|GO:1902494,catalytic complex|GO:0005829,cytosol|GO:0044464,cell part|GO:0005623,cell|GO:0005737,cytoplasm|GO:0044444,cytoplasmic part|GO:0044445,cytosolic part|GO:0044424,intracellular part|GO:0005622,intracellular	GO:0043169,cation binding|GO:0043167,ion binding|GO:0016835,carbon-oxygen lyase activity|GO:0016836,hydro-lyase activity|GO:0000287,magnesium ion binding|GO:0004634,phosphopyruvate hydratase activity|GO:0003824,catalytic activity|GO:0005488,binding|GO:0046872,metal ion binding|GO:0016829,lyase activity	bmor01200,Carbon metabolism|bmor01230,Biosynthesis of amino acids|bmor00010,Glycolysis / Gluconeogenesis|bmor01100,Metabolic pathways|bmor03018,RNA degradation	http://www.uniprot.org/uniprot/H9IYK3	FALSE
H9JBC8	1	0	100	0	H9JBC8	LOC101740449	GO:0044238,primary metabolic process|GO:0044710,single-organism metabolic process|GO:0009987,cellular process|GO:1901564,organonitrogen compound metabolic process|GO:0009448,gamma-aminobutyric acid metabolic process|GO:0006082,organic acid metabolic process|GO:0044237,cellular metabolic process|GO:0006520,cellular amino acid metabolic process|GO:0019752,carboxylic acid metabolic process|GO:003278…		GO:0043168,anion binding|GO:0003824,catalytic activity|GO:0097159,organic cyclic compound binding|GO:1901363,heterocyclic compound binding|GO:0008483,transaminase activity|GO:0016740,transferase activity|GO:0048037,cofactor binding|GO:0030170,pyridoxal phosphate binding|GO:0043167,ion binding|GO:0016769,transferase activity, transferring nitrogenous groups|GO:0003867,4-aminobutyrate transaminase …		http://www.uniprot.org/uniprot/H9JBC8	FALSE
Q5UAN6	1	0	100	7.00E-153	Q5UAN6	RpS8	GO:0044249,cellular biosynthetic process|GO:0034641,cellular nitrogen compound metabolic process|GO:0006807,nitrogen compound metabolic process|GO:0034645,cellular macromolecule biosynthetic process|GO:1901576,organic substance biosynthetic process|GO:0044267,cellular protein metabolic process|GO:0044260,cellular macromolecule metabolic process|GO:0043043,peptide biosynthetic process|GO:0071704,o…	GO:0005737,cytoplasm|GO:0032991,macromolecular complex|GO:0005840,ribosome|GO:0043232,intracellular non-membrane-bounded organelle|GO:0044464,cell part|GO:0044444,cytoplasmic part|GO:0005623,cell|GO:0030529,intracellular ribonucleoprotein complex|GO:0043229,intracellular organelle|GO:0043228,non-membrane-bounded organelle|GO:0044424,intracellular part|GO:0005622,intracellular|GO:0043226,organelle…	GO:0003735,structural constituent of ribosome|GO:0005198,structural molecule activity	bmor03010,Ribosome	http://www.uniprot.org/uniprot/Q5UAN6	FALSE
H9IXE6	1	0	100	0	H9IXE6	LOC101745499	GO:0008152,metabolic process|GO:0044710,single-organism metabolic process|GO:0044699,single-organism process|GO:0055114,oxidation-reduction process		GO:0003824,catalytic activity|GO:0016491,oxidoreductase activity	bmor01100,Metabolic pathways|bmor04146,Peroxisome	http://www.uniprot.org/uniprot/H9IXE6	FALSE
H9IVG1	1	0	100	0	H9IVG1	LOC101737543	GO:0044267,cellular protein metabolic process|GO:0006457,protein folding|GO:0044260,cellular macromolecule metabolic process|GO:0044238,primary metabolic process|GO:0019538,protein metabolic process|GO:0050896,response to stimulus|GO:0009987,cellular process|GO:0044237,cellular metabolic process|GO:0043170,macromolecule metabolic process|GO:0071704,organic substance metabolic process|GO:0006950,r…		GO:0035639,purine ribonucleoside triphosphate binding|GO:0005488,binding|GO:0043167,ion binding|GO:1901363,heterocyclic compound binding|GO:1901265,nucleoside phosphate binding|GO:0001882,nucleoside binding|GO:0043168,anion binding|GO:0051082,unfolded protein binding|GO:0000166,nucleotide binding|GO:0001883,purine nucleoside binding|GO:0032549,ribonucleoside binding|GO:0017076,purine nucleotide b…		http://www.uniprot.org/uniprot/H9IVG1	FALSE
Q3HR37	1	0	99.7	0	Q1EPM0	BmGAPDH	GO:0046031,ADP metabolic process|GO:0009185,ribonucleoside diphosphate metabolic process|GO:0006732,coenzyme metabolic process|GO:0009141,nucleoside triphosphate metabolic process|GO:0009144,purine nucleoside triphosphate metabolic process|GO:0019752,carboxylic acid metabolic process|GO:0044723,single-organism carbohydrate metabolic process|GO:0034641,cellular nitrogen compound metabolic process|…		GO:0050662,coenzyme binding|GO:0004365,glyceraldehyde-3-phosphate dehydrogenase (NAD+) (phosphorylating) activity|GO:0051287,NAD binding|GO:1901363,heterocyclic compound binding|GO:0043891,glyceraldehyde-3-phosphate dehydrogenase (NAD(P)+) (phosphorylating) activity|GO:0016620,oxidoreductase activity, acting on the aldehyde or oxo group of donors, NAD or NADP as acceptor|GO:0036094,small molecule…		http://www.uniprot.org/uniprot/Q1EPM0	FALSE
Q6F6B1	1	0	99.61	1.00E-84	H9ITE6	Ybp	GO:0080090,regulation of primary metabolic process|GO:0019222,regulation of metabolic process|GO:0031326,regulation of cellular biosynthetic process|GO:0031323,regulation of cellular metabolic process|GO:0090304,nucleic acid metabolic process|GO:0044249,cellular biosynthetic process|GO:0034641,cellular nitrogen compound metabolic process|GO:0006807,nitrogen compound metabolic process|GO:0034645,c…		GO:0097159,organic cyclic compound binding|GO:0005488,binding|GO:0003676,nucleic acid binding|GO:0003677,DNA binding|GO:1901363,heterocyclic compound binding		http://www.uniprot.org/uniprot/H9ITE6	FALSE
Q1HQC7	1	0	97.74	6.00E-88	H9J0S9	H9J0S9	GO:0044238,primary metabolic process|GO:0044710,single-organism metabolic process|GO:0009987,cellular process|GO:1901564,organonitrogen compound metabolic process|GO:0006082,organic acid metabolic process|GO:0044237,cellular metabolic process|GO:0006520,cellular amino acid metabolic process|GO:0019752,carboxylic acid metabolic process|GO:0071704,organic substance metabolic process|GO:0009058,bios…		GO:0043168,anion binding|GO:0008483,transaminase activity|GO:0097159,organic cyclic compound binding|GO:0003824,catalytic activity|GO:0070546,L-phenylalanine aminotransferase activity|GO:1901363,heterocyclic compound binding|GO:0004069,L-aspartate:2-oxoglutarate aminotransferase activity|GO:0016740,transferase activity|GO:0048037,cofactor binding|GO:0080130,L-phenylalanine:2-oxoglutarate aminotra…		http://www.uniprot.org/uniprot/H9J0S9	FALSE
Q2QEH2	1	0	83.33	2.00E-47	H9JU99	H9JU99	GO:0006810,transport|GO:0051179,localization|GO:0051234,establishment of localization		GO:0005215,transporter activity|GO:0008289,lipid binding|GO:0005488,binding		http://www.uniprot.org/uniprot/H9JU99	FALSE
H9IZ85	1	0	100	0	H9IZ85	LOC101745402	GO:0044249,cellular biosynthetic process|GO:0034645,cellular macromolecule biosynthetic process|GO:0009100,glycoprotein metabolic process|GO:0009101,glycoprotein biosynthetic process|GO:0044699,single-organism process|GO:0044267,cellular protein metabolic process|GO:0044710,single-organism metabolic process|GO:0044260,cellular macromolecule metabolic process|GO:0071704,organic substance metabolic…	GO:0005783,endoplasmic reticulum|GO:0005789,endoplasmic reticulum membrane|GO:0042175,nuclear outer membrane-endoplasmic reticulum membrane network|GO:0043229,intracellular organelle|GO:0043227,membrane-bounded organelle|GO:0043226,organelle|GO:0031224,intrinsic component of membrane|GO:0005737,cytoplasm|GO:0031090,organelle membrane|GO:0016021,integral component of membrane|GO:0016020,membrane|G…	GO:0003824,catalytic activity|GO:0016740,transferase activity|GO:0004576,oligosaccharyl transferase activity|GO:0016757,transferase activity, transferring glycosyl groups|GO:0016758,transferase activity, transferring hexosyl groups|GO:0004579,dolichyl-diphosphooligosaccharide-protein glycotransferase activity		http://www.uniprot.org/uniprot/H9IZ85	FALSE
H9ITG2	1	0	100	0	H9ITG2	LOC101738755			GO:0043168,anion binding|GO:0005488,binding|GO:0030554,adenyl nucleotide binding|GO:0035639,purine ribonucleoside triphosphate binding|GO:0097367,carbohydrate derivative binding|GO:1901363,heterocyclic compound binding|GO:1901265,nucleoside phosphate binding|GO:0000166,nucleotide binding|GO:0036094,small molecule binding|GO:0032553,ribonucleotide binding|GO:0032559,adenyl ribonucleotide binding|G…		http://www.uniprot.org/uniprot/H9ITG2	FALSE
H9IZF9	1	0	100	1.00E-141	Q2F637	14-3-3zeta		GO:0005737,cytoplasm|GO:0044464,cell part|GO:0005623,cell|GO:0005622,intracellular|GO:0044424,intracellular part	GO:0019904,protein domain specific binding|GO:0005515,protein binding|GO:0005488,binding	bmor04391,Hippo signaling pathway - fly|bmor04013,MAPK signaling pathway - fly	http://www.uniprot.org/uniprot/Q2F637	FALSE
H9JVD5	1	0	100	0	H9JVD5	LOC101740455	GO:0044249,cellular biosynthetic process|GO:0034645,cellular macromolecule biosynthetic process|GO:0009100,glycoprotein metabolic process|GO:0009101,glycoprotein biosynthetic process|GO:0044699,single-organism process|GO:0044267,cellular protein metabolic process|GO:0044710,single-organism metabolic process|GO:0044260,cellular macromolecule metabolic process|GO:0006487,protein N-linked glycosylat…	GO:0005783,endoplasmic reticulum|GO:0005789,endoplasmic reticulum membrane|GO:0042175,nuclear outer membrane-endoplasmic reticulum membrane network|GO:0043229,intracellular organelle|GO:0043227,membrane-bounded organelle|GO:0043226,organelle|GO:0031224,intrinsic component of membrane|GO:0005737,cytoplasm|GO:0031090,organelle membrane|GO:0016021,integral component of membrane|GO:0016020,membrane|G…			http://www.uniprot.org/uniprot/H9JVD5	FALSE
Q9BPS3	1	0	100	0	Q9BPS3	ef-1g	GO:0044249,cellular biosynthetic process|GO:0034641,cellular nitrogen compound metabolic process|GO:0006807,nitrogen compound metabolic process|GO:0034645,cellular macromolecule biosynthetic process|GO:1901576,organic substance biosynthetic process|GO:0044267,cellular protein metabolic process|GO:0044260,cellular macromolecule metabolic process|GO:0043043,peptide biosynthetic process|GO:0071704,o…		GO:0097159,organic cyclic compound binding|GO:0008135,translation factor activity, RNA binding|GO:0003723,RNA binding|GO:0003676,nucleic acid binding|GO:0003746,translation elongation factor activity|GO:1901363,heterocyclic compound binding|GO:0005488,binding		http://www.uniprot.org/uniprot/Q9BPS3	FALSE
Q5UAP2	1	0	100	6.00E-169	Q5UAP2	RpS3	GO:0044249,cellular biosynthetic process|GO:0034641,cellular nitrogen compound metabolic process|GO:0006807,nitrogen compound metabolic process|GO:0034645,cellular macromolecule biosynthetic process|GO:1901576,organic substance biosynthetic process|GO:0044267,cellular protein metabolic process|GO:0044260,cellular macromolecule metabolic process|GO:0043043,peptide biosynthetic process|GO:0071704,o…	GO:0005737,cytoplasm|GO:0005622,intracellular|GO:0032991,macromolecular complex|GO:0005840,ribosome|GO:0043232,intracellular non-membrane-bounded organelle|GO:0044464,cell part|GO:0044444,cytoplasmic part|GO:0005623,cell|GO:0044391,ribosomal subunit|GO:0044446,intracellular organelle part|GO:0043229,intracellular organelle|GO:0043228,non-membrane-bounded organelle|GO:0044424,intracellular part|GO…	GO:0097159,organic cyclic compound binding|GO:0005198,structural molecule activity|GO:0003735,structural constituent of ribosome|GO:0003723,RNA binding|GO:0003676,nucleic acid binding|GO:1901363,heterocyclic compound binding|GO:0005488,binding	bmor03010,Ribosome	http://www.uniprot.org/uniprot/Q5UAP2	FALSE
H9JGA4	1	0	100	0	H9JGA4	LOC101746297			GO:0043168,anion binding|GO:0005488,binding|GO:0030554,adenyl nucleotide binding|GO:0035639,purine ribonucleoside triphosphate binding|GO:0097367,carbohydrate derivative binding|GO:1901363,heterocyclic compound binding|GO:1901265,nucleoside phosphate binding|GO:0000166,nucleotide binding|GO:0036094,small molecule binding|GO:0032553,ribonucleotide binding|GO:0032559,adenyl ribonucleotide binding|G…		http://www.uniprot.org/uniprot/H9JGA4	FALSE
Q5UAS6	1	0	100	2.00E-147	Q5UAS6	RpL13	GO:0044249,cellular biosynthetic process|GO:0034641,cellular nitrogen compound metabolic process|GO:0006807,nitrogen compound metabolic process|GO:0034645,cellular macromolecule biosynthetic process|GO:1901576,organic substance biosynthetic process|GO:0044267,cellular protein metabolic process|GO:0044260,cellular macromolecule metabolic process|GO:0043043,peptide biosynthetic process|GO:0071704,o…	GO:0005737,cytoplasm|GO:0032991,macromolecular complex|GO:0005840,ribosome|GO:0043232,intracellular non-membrane-bounded organelle|GO:0044464,cell part|GO:0044444,cytoplasmic part|GO:0005623,cell|GO:0030529,intracellular ribonucleoprotein complex|GO:0043229,intracellular organelle|GO:0043228,non-membrane-bounded organelle|GO:0044424,intracellular part|GO:0005622,intracellular|GO:0043226,organelle…	GO:0003735,structural constituent of ribosome|GO:0005198,structural molecule activity	bmor03010,Ribosome	http://www.uniprot.org/uniprot/Q5UAS6	FALSE
H9ITD6	1	0	100	0	H9ITD6	LOC101745047			GO:0097159,organic cyclic compound binding|GO:0005488,binding|GO:0003676,nucleic acid binding|GO:1901363,heterocyclic compound binding|GO:0003723,RNA binding		http://www.uniprot.org/uniprot/H9ITD6	FALSE
H9JBE0	1	0	100	0.11	H9JBE0	RpL23A	GO:0044249,cellular biosynthetic process|GO:0034641,cellular nitrogen compound metabolic process|GO:0006807,nitrogen compound metabolic process|GO:0034645,cellular macromolecule biosynthetic process|GO:1901576,organic substance biosynthetic process|GO:0044267,cellular protein metabolic process|GO:0044260,cellular macromolecule metabolic process|GO:0043043,peptide biosynthetic process|GO:0071704,o…	GO:0005737,cytoplasm|GO:0032991,macromolecular complex|GO:0005840,ribosome|GO:0043232,intracellular non-membrane-bounded organelle|GO:0044464,cell part|GO:0044444,cytoplasmic part|GO:0005623,cell|GO:0030529,intracellular ribonucleoprotein complex|GO:0043229,intracellular organelle|GO:0043228,non-membrane-bounded organelle|GO:0044424,intracellular part|GO:0005622,intracellular|GO:0043226,organelle…	GO:0036094,small molecule binding|GO:0097159,organic cyclic compound binding|GO:0000166,nucleotide binding|GO:0003735,structural constituent of ribosome|GO:0005488,binding|GO:0005198,structural molecule activity|GO:1901363,heterocyclic compound binding|GO:1901265,nucleoside phosphate binding		http://www.uniprot.org/uniprot/H9JBE0	FALSE
Q2F5T4	1	0	99.59	0	H9JGM3	LOC692925	GO:0009167,purine ribonucleoside monophosphate metabolic process|GO:0009165,nucleotide biosynthetic process|GO:0009163,nucleoside biosynthetic process|GO:0009161,ribonucleoside monophosphate metabolic process|GO:1901362,organic cyclic compound biosynthetic process|GO:0042451,purine nucleoside biosynthetic process|GO:0009168,purine ribonucleoside monophosphate biosynthetic process|GO:0044710,singl…	GO:0044464,cell part|GO:0031975,envelope|GO:0043229,intracellular organelle|GO:0043227,membrane-bounded organelle|GO:0043226,organelle|GO:0005737,cytoplasm|GO:0045263,proton-transporting ATP synthase complex, coupling factor F(o)|GO:0031090,organelle membrane|GO:0098796,membrane protein complex|GO:0016020,membrane|GO:0044444,cytoplasmic part|GO:0005739,mitochondrion|GO:0098800,inner mitochondrial…	GO:0022891,substrate-specific transmembrane transporter activity|GO:0022890,inorganic cation transmembrane transporter activity|GO:0022892,substrate-specific transporter activity|GO:0005215,transporter activity|GO:0008324,cation transmembrane transporter activity|GO:0022857,transmembrane transporter activity|GO:0015075,ion transmembrane transporter activity|GO:0015077,monovalent inorganic cation …		http://www.uniprot.org/uniprot/H9JGM3	FALSE
Q2F5P7	1	0	95.12	0	Q2F5P6	LOC692953		GO:0005737,cytoplasm|GO:0043231,intracellular membrane-bounded organelle|GO:0043233,organelle lumen|GO:0044464,cell part|GO:0044444,cytoplasmic part|GO:0031974,membrane-enclosed lumen|GO:0005622,intracellular|GO:0044446,intracellular organelle part|GO:0070013,intracellular organelle lumen|GO:0043229,intracellular organelle|GO:0005739,mitochondrion|GO:0044429,mitochondrial part|GO:0005759,mitochon…			http://www.uniprot.org/uniprot/Q2F5P6	FALSE
H9ITY5	1	0	35.82	2.00E-77	H9JUC7	LOC101743734	GO:0008152,metabolic process|GO:0044710,single-organism metabolic process|GO:0044699,single-organism process|GO:0055114,oxidation-reduction process		GO:0043168,anion binding|GO:0050662,coenzyme binding|GO:0050660,flavin adenine dinucleotide binding|GO:0097159,organic cyclic compound binding|GO:0016627,oxidoreductase activity, acting on the CH-CH group of donors|GO:0000166,nucleotide binding|GO:0036094,small molecule binding|GO:0003824,catalytic activity|GO:0048037,cofactor binding|GO:0005488,binding|GO:0003995,acyl-CoA dehydrogenase activity|…	bmor01100,Metabolic pathways|bmor00071,Fatty acid degradation|bmor01200,Carbon metabolism|bmor00650,Butanoate metabolism|bmor01212,Fatty acid metabolism|bmor00280,Valine, leucine and isoleucine degradation	http://www.uniprot.org/uniprot/H9JUC7	FALSE
H9JWT0	1	0	100	0	H9JWT0	Jheh-lp3	GO:0044710,single-organism metabolic process|GO:0050896,response to stimulus|GO:0006950,response to stress|GO:0055114,oxidation-reduction process|GO:0008152,metabolic process|GO:0006979,response to oxidative stress|GO:0044699,single-organism process|GO:0009987,cellular process|GO:0009636,response to toxic substance|GO:0098869,cellular oxidant detoxification|GO:1990748,cellular detoxification|GO:0…	GO:0044425,membrane part|GO:0016021,integral component of membrane|GO:0016020,membrane|GO:0031224,intrinsic component of membrane	GO:0016209,antioxidant activity|GO:0003824,catalytic activity|GO:0016684,oxidoreductase activity, acting on peroxide as acceptor|GO:0004601,peroxidase activity|GO:0004602,glutathione peroxidase activity|GO:0016491,oxidoreductase activity		http://www.uniprot.org/uniprot/H9JWT0	FALSE
H9JPM7	1	0	100	0	H9JPM7	LOC101744102	GO:0008152,metabolic process|GO:0044710,single-organism metabolic process|GO:0044699,single-organism process|GO:0055114,oxidation-reduction process		GO:0003824,catalytic activity|GO:0016903,oxidoreductase activity, acting on the aldehyde or oxo group of donors|GO:0016620,oxidoreductase activity, acting on the aldehyde or oxo group of donors, NAD or NADP as acceptor|GO:0016491,oxidoreductase activity		http://www.uniprot.org/uniprot/H9JPM7	FALSE
A8D8P8	1	0	100	0	A8D8P8	Siwi	GO:0009892,negative regulation of metabolic process|GO:0019222,regulation of metabolic process|GO:0044699,single-organism process|GO:0030154,cell differentiation|GO:0019953,sexual reproduction|GO:0090304,nucleic acid metabolic process|GO:0090305,nucleic acid phosphodiester bond hydrolysis|GO:0010629,negative regulation of gene expression|GO:0006807,nitrogen compound metabolic process|GO:0034660,n…	GO:0043234,protein complex|GO:0005737,cytoplasm|GO:0032991,macromolecular complex|GO:0044464,cell part|GO:0005623,cell|GO:0005622,intracellular|GO:1990923,PET complex|GO:0044424,intracellular part	GO:0097159,organic cyclic compound binding|GO:1901363,heterocyclic compound binding|GO:0003676,nucleic acid binding|GO:0005488,binding|GO:0016787,hydrolase activity|GO:0000287,magnesium ion binding|GO:0005515,protein binding|GO:0043169,cation binding|GO:0004518,nuclease activity|GO:0004519,endonuclease activity|GO:0004540,ribonuclease activity|GO:0004521,endoribonuclease activity|GO:0016788,hydro…	bmor04320,Dorso-ventral axis formation	http://www.uniprot.org/uniprot/A8D8P8	FALSE
H9IYK6	1	0	100	0	H9IYK6	LOC101741848	GO:0022607,cellular component assembly|GO:0019220,regulation of phosphate metabolic process|GO:0080090,regulation of primary metabolic process|GO:0019222,regulation of metabolic process|GO:0070271,protein complex biogenesis|GO:0043933,macromolecular complex subunit organization|GO:0010921,regulation of phosphatase activity|GO:0031323,regulation of cellular metabolic process|GO:0034047,regulation …		GO:0019888,protein phosphatase regulator activity|GO:0019208,phosphatase regulator activity|GO:0008601,protein phosphatase type 2A regulator activity|GO:0098772,molecular function regulator|GO:0030234,enzyme regulator activity	bmor04350,TGF-beta signaling pathway|bmor03015,mRNA surveillance pathway|bmor04391,Hippo signaling pathway - fly	http://www.uniprot.org/uniprot/H9IYK6	FALSE
H9IYA4	1	0	100	0	H9IYA4	LOC101741612	GO:0022607,cellular component assembly|GO:0019220,regulation of phosphate metabolic process|GO:0080090,regulation of primary metabolic process|GO:0019222,regulation of metabolic process|GO:0070271,protein complex biogenesis|GO:0043933,macromolecular complex subunit organization|GO:0010921,regulation of phosphatase activity|GO:0031323,regulation of cellular metabolic process|GO:0034047,regulation …		GO:0019888,protein phosphatase regulator activity|GO:0019208,phosphatase regulator activity|GO:0008601,protein phosphatase type 2A regulator activity|GO:0098772,molecular function regulator|GO:0030234,enzyme regulator activity	bmor04350,TGF-beta signaling pathway|bmor03015,mRNA surveillance pathway|bmor04391,Hippo signaling pathway - fly	http://www.uniprot.org/uniprot/H9IYA4	FALSE
Q9GPH2	1	0	98.79	0	H9JQN8	Pdi	GO:0019725,cellular homeostasis|GO:0044267,cellular protein metabolic process|GO:0043170,macromolecule metabolic process|GO:0006457,protein folding|GO:0044260,cellular macromolecule metabolic process|GO:0044238,primary metabolic process|GO:0019538,protein metabolic process|GO:0009987,cellular process|GO:0044237,cellular metabolic process|GO:0050794,regulation of cellular process|GO:0042592,homeos…	GO:0005737,cytoplasm|GO:0005783,endoplasmic reticulum|GO:0044464,cell part|GO:0043229,intracellular organelle|GO:0005623,cell|GO:0005622,intracellular|GO:0044444,cytoplasmic part|GO:0012505,endomembrane system|GO:0044424,intracellular part|GO:0043227,membrane-bounded organelle|GO:0043226,organelle|GO:0043231,intracellular membrane-bounded organelle	GO:0016853,isomerase activity|GO:0003824,catalytic activity|GO:0003756,protein disulfide isomerase activity|GO:0016864,intramolecular oxidoreductase activity, transposing S-S bonds|GO:0016860,intramolecular oxidoreductase activity		http://www.uniprot.org/uniprot/H9JQN8	FALSE
Q5UAM6	1	0	32.28	2.00E-06	H9J3J1	LOC101745649	GO:0044249,cellular biosynthetic process|GO:0034641,cellular nitrogen compound metabolic process|GO:0006807,nitrogen compound metabolic process|GO:0034645,cellular macromolecule biosynthetic process|GO:1901576,organic substance biosynthetic process|GO:0044267,cellular protein metabolic process|GO:0044260,cellular macromolecule metabolic process|GO:0043043,peptide biosynthetic process|GO:0071704,o…	GO:0005737,cytoplasm|GO:0032991,macromolecular complex|GO:0005840,ribosome|GO:0043232,intracellular non-membrane-bounded organelle|GO:0044464,cell part|GO:0044444,cytoplasmic part|GO:0005623,cell|GO:0030529,intracellular ribonucleoprotein complex|GO:0043229,intracellular organelle|GO:0043228,non-membrane-bounded organelle|GO:0044424,intracellular part|GO:0005622,intracellular|GO:0043226,organelle…	GO:0003735,structural constituent of ribosome|GO:0005198,structural molecule activity	bmor03010,Ribosome	http://www.uniprot.org/uniprot/H9J3J1	FALSE
Q1HPX4	1	0	100	0	Q1HPX4	LOC732965	GO:0009167,purine ribonucleoside monophosphate metabolic process|GO:0009165,nucleotide biosynthetic process|GO:0009163,nucleoside biosynthetic process|GO:0009161,ribonucleoside monophosphate metabolic process|GO:1901362,organic cyclic compound biosynthetic process|GO:0042451,purine nucleoside biosynthetic process|GO:0009168,purine ribonucleoside monophosphate biosynthetic process|GO:0044710,singl…	GO:0045261,proton-transporting ATP synthase complex, catalytic core F(1)|GO:0043234,protein complex|GO:0032991,macromolecular complex|GO:0016020,membrane|GO:0044464,cell part|GO:0045259,proton-transporting ATP synthase complex|GO:0005623,cell|GO:0005622,intracellular|GO:0033178,proton-transporting two-sector ATPase complex, catalytic domain|GO:0098796,membrane protein complex|GO:0044424,intracell…	GO:0036442,hydrogen-exporting ATPase activity|GO:0016887,ATPase activity|GO:0042625,ATPase coupled ion transmembrane transporter activity|GO:0042626,ATPase activity, coupled to transmembrane movement of substances|GO:0016820,hydrolase activity, acting on acid anhydrides, catalyzing transmembrane movement of substances|GO:0046933,proton-transporting ATP synthase activity, rotational mechanism|GO:0…	bmor01100,Metabolic pathways|bmor00190,Oxidative phosphorylation	http://www.uniprot.org/uniprot/Q1HPX4	FALSE
Q2F5N1	1	0	100	4.00E-167	Q2F5N1	LOC693108		GO:0016020,membrane			http://www.uniprot.org/uniprot/Q2F5N1	FALSE
Q5UAR7	1	0	100	4.00E-69	Q5UAR7	RpL22	GO:0044249,cellular biosynthetic process|GO:0034641,cellular nitrogen compound metabolic process|GO:0006807,nitrogen compound metabolic process|GO:0034645,cellular macromolecule biosynthetic process|GO:1901576,organic substance biosynthetic process|GO:0044267,cellular protein metabolic process|GO:0044260,cellular macromolecule metabolic process|GO:0043043,peptide biosynthetic process|GO:0071704,o…	GO:0005737,cytoplasm|GO:0032991,macromolecular complex|GO:0005840,ribosome|GO:0043232,intracellular non-membrane-bounded organelle|GO:0044464,cell part|GO:0044444,cytoplasmic part|GO:0005623,cell|GO:0030529,intracellular ribonucleoprotein complex|GO:0043229,intracellular organelle|GO:0043228,non-membrane-bounded organelle|GO:0044424,intracellular part|GO:0005622,intracellular|GO:0043226,organelle…	GO:0003735,structural constituent of ribosome|GO:0005198,structural molecule activity	bmor03010,Ribosome	http://www.uniprot.org/uniprot/Q5UAR7	FALSE
Q5UAR8	1	0	100	6.00E-114	Q5UAR8	RpL21	GO:0044249,cellular biosynthetic process|GO:0034641,cellular nitrogen compound metabolic process|GO:0006807,nitrogen compound metabolic process|GO:0034645,cellular macromolecule biosynthetic process|GO:1901576,organic substance biosynthetic process|GO:0044267,cellular protein metabolic process|GO:0044260,cellular macromolecule metabolic process|GO:0043043,peptide biosynthetic process|GO:0071704,o…	GO:0005737,cytoplasm|GO:0032991,macromolecular complex|GO:0005840,ribosome|GO:0043232,intracellular non-membrane-bounded organelle|GO:0044464,cell part|GO:0044444,cytoplasmic part|GO:0005623,cell|GO:0030529,intracellular ribonucleoprotein complex|GO:0043229,intracellular organelle|GO:0043228,non-membrane-bounded organelle|GO:0044424,intracellular part|GO:0005622,intracellular|GO:0043226,organelle…	GO:0003735,structural constituent of ribosome|GO:0005198,structural molecule activity	bmor03010,Ribosome	http://www.uniprot.org/uniprot/Q5UAR8	FALSE
Q2F6A6	1	0	100	0	H9JB54	LOC692807	GO:0044249,cellular biosynthetic process|GO:0034641,cellular nitrogen compound metabolic process|GO:0006807,nitrogen compound metabolic process|GO:0034645,cellular macromolecule biosynthetic process|GO:1901576,organic substance biosynthetic process|GO:0044267,cellular protein metabolic process|GO:0044260,cellular macromolecule metabolic process|GO:0043043,peptide biosynthetic process|GO:0071704,o…	GO:0044464,cell part|GO:0005623,cell|GO:0005622,intracellular	GO:0035639,purine ribonucleoside triphosphate binding|GO:0005488,binding|GO:0003676,nucleic acid binding|GO:0043167,ion binding|GO:1901363,heterocyclic compound binding|GO:0001883,purine nucleoside binding|GO:0001882,nucleoside binding|GO:0043168,anion binding|GO:0016462,pyrophosphatase activity|GO:0000166,nucleotide binding|GO:0032561,guanyl ribonucleotide binding|GO:1901265,nucleoside phosphate…		http://www.uniprot.org/uniprot/H9JB54	FALSE
H9IZX9	1	0	100	0	H9IZX9	LOC778504	GO:0044249,cellular biosynthetic process|GO:0034645,cellular macromolecule biosynthetic process|GO:0009100,glycoprotein metabolic process|GO:0009101,glycoprotein biosynthetic process|GO:0044699,single-organism process|GO:0044267,cellular protein metabolic process|GO:0044710,single-organism metabolic process|GO:0044260,cellular macromolecule metabolic process|GO:0006487,protein N-linked glycosylat…	GO:0005783,endoplasmic reticulum|GO:0005789,endoplasmic reticulum membrane|GO:0042175,nuclear outer membrane-endoplasmic reticulum membrane network|GO:0043229,intracellular organelle|GO:0043227,membrane-bounded organelle|GO:0043226,organelle|GO:0031224,intrinsic component of membrane|GO:0005737,cytoplasm|GO:0031090,organelle membrane|GO:0016021,integral component of membrane|GO:0016020,membrane|G…	GO:0003824,catalytic activity|GO:0016740,transferase activity|GO:0004576,oligosaccharyl transferase activity|GO:0016757,transferase activity, transferring glycosyl groups|GO:0016758,transferase activity, transferring hexosyl groups|GO:0004579,dolichyl-diphosphooligosaccharide-protein glycotransferase activity		http://www.uniprot.org/uniprot/H9IZX9	FALSE
Q1HPM7	1	0	59.09	4.00E-173	Q2F5Y9	LOC692889	GO:0008152,metabolic process|GO:0044710,single-organism metabolic process|GO:0044699,single-organism process|GO:0055114,oxidation-reduction process		GO:0003824,catalytic activity|GO:0016903,oxidoreductase activity, acting on the aldehyde or oxo group of donors|GO:0016620,oxidoreductase activity, acting on the aldehyde or oxo group of donors, NAD or NADP as acceptor|GO:0016491,oxidoreductase activity	bmor00410,beta-Alanine metabolism|bmor00380,Tryptophan metabolism|bmor00561,Glycerolipid metabolism|bmor00071,Fatty acid degradation|bmor00620,Pyruvate metabolism|bmor00040,Pentose and glucuronate interconversions|bmor00053,Ascorbate and aldarate metabolism|bmor00010,Glycolysis / Gluconeogenesis|bmor01100,Metabolic pathways|bmor00340,Histidine metabolism|bmor00310,Lysine degradation|bmor00280,Val…	http://www.uniprot.org/uniprot/Q2F5Y9	FALSE
Q68HB4	1	0	100	3.00E-90	Q68HB4	Q68HB4		GO:0005856,cytoskeleton|GO:0005737,cytoplasm|GO:0043232,intracellular non-membrane-bounded organelle|GO:0044464,cell part|GO:0005623,cell|GO:0005622,intracellular|GO:0043229,intracellular organelle|GO:0043228,non-membrane-bounded organelle|GO:0044424,intracellular part|GO:0043226,organelle	GO:0003779,actin binding|GO:0005488,binding|GO:0005515,protein binding|GO:0008092,cytoskeletal protein binding	bmor04013,MAPK signaling pathway - fly	http://www.uniprot.org/uniprot/Q68HB4	FALSE
Q64FN2	1	0	100	5.00E-172	Q64FN2	Q64FN2	GO:0044249,cellular biosynthetic process|GO:0034641,cellular nitrogen compound metabolic process|GO:0006807,nitrogen compound metabolic process|GO:0034645,cellular macromolecule biosynthetic process|GO:1901576,organic substance biosynthetic process|GO:0044267,cellular protein metabolic process|GO:0044260,cellular macromolecule metabolic process|GO:0043043,peptide biosynthetic process|GO:0071704,o…	GO:0022626,cytosolic ribosome|GO:0015935,small ribosomal subunit|GO:0043229,intracellular organelle|GO:0043228,non-membrane-bounded organelle|GO:0043226,organelle|GO:0022627,cytosolic small ribosomal subunit|GO:0005737,cytoplasm|GO:0044446,intracellular organelle part|GO:0030529,intracellular ribonucleoprotein complex|GO:0044391,ribosomal subunit|GO:0032991,macromolecular complex|GO:0005840,ribos…	GO:0003735,structural constituent of ribosome|GO:0005198,structural molecule activity	bmor03010,Ribosome	http://www.uniprot.org/uniprot/Q64FN2	FALSE
Q1HPL3	1	0	100	0	Q1HPL3	LOC733131		GO:0043234,protein complex|GO:0032991,macromolecular complex|GO:0044464,cell part|GO:0005623,cell|GO:0005622,intracellular|GO:0044424,intracellular part|GO:0000502,proteasome complex|GO:0005838,proteasome regulatory particle|GO:0022624,proteasome accessory complex		bmor03050,Proteasome	http://www.uniprot.org/uniprot/Q1HPL3	FALSE
Q285R3	1	0	69.27	0	Q0PZE7	eIF4AIII	GO:0008152,metabolic process		GO:0035639,purine ribonucleoside triphosphate binding|GO:0005488,binding|GO:0003676,nucleic acid binding|GO:0043167,ion binding|GO:1901363,heterocyclic compound binding|GO:1901265,nucleoside phosphate binding|GO:0001882,nucleoside binding|GO:0043168,anion binding|GO:0000166,nucleotide binding|GO:0001883,purine nucleoside binding|GO:0032549,ribonucleoside binding|GO:0017076,purine nucleotide bindi…	bmor03040,Spliceosome|bmor03015,mRNA surveillance pathway|bmor03013,RNA transport	http://www.uniprot.org/uniprot/Q0PZE7	FALSE
Q5UAT4	1	0	100	6.00E-172	Q5UAT4	RpL7		GO:0005737,cytoplasm|GO:0032991,macromolecular complex|GO:0005840,ribosome|GO:0043232,intracellular non-membrane-bounded organelle|GO:0044464,cell part|GO:0044444,cytoplasmic part|GO:0005623,cell|GO:0030529,intracellular ribonucleoprotein complex|GO:0043229,intracellular organelle|GO:0043228,non-membrane-bounded organelle|GO:0044424,intracellular part|GO:0005622,intracellular|GO:0043226,organelle…		bmor03010,Ribosome	http://www.uniprot.org/uniprot/Q5UAT4	FALSE
H9JRZ9	1	0	100	0	H9JRZ9	LOC101743755	GO:0008152,metabolic process|GO:0044710,single-organism metabolic process|GO:0044699,single-organism process|GO:0055114,oxidation-reduction process		GO:0050662,coenzyme binding|GO:0016614,oxidoreductase activity, acting on CH-OH group of donors|GO:0016616,oxidoreductase activity, acting on the CH-OH group of donors, NAD or NADP as acceptor|GO:0051287,NAD binding|GO:0000166,nucleotide binding|GO:0036094,small molecule binding|GO:0003824,catalytic activity|GO:0048037,cofactor binding|GO:0005488,binding|GO:0097159,organic cyclic compound binding…		http://www.uniprot.org/uniprot/H9JRZ9	FALSE
H9JNR4	1	0	100	0	H9JNR4	LOC100101173	GO:0044710,single-organism metabolic process|GO:0006730,one-carbon metabolic process|GO:0009987,cellular process|GO:0044237,cellular metabolic process|GO:0044763,single-organism cellular process|GO:0044281,small molecule metabolic process|GO:0008152,metabolic process|GO:0044699,single-organism process		GO:0016787,hydrolase activity|GO:0016801,hydrolase activity, acting on ether bonds|GO:0004013,adenosylhomocysteinase activity|GO:0016802,trialkylsulfonium hydrolase activity|GO:0003824,catalytic activity		http://www.uniprot.org/uniprot/H9JNR4	FALSE
H9IZT8	1	0	100	0	H9IZT8	Anxb13			GO:0043168,anion binding|GO:0043169,cation binding|GO:0005543,phospholipid binding|GO:0005544,calcium-dependent phospholipid binding|GO:0008289,lipid binding|GO:0043167,ion binding|GO:0005509,calcium ion binding|GO:0046872,metal ion binding|GO:0005488,binding		http://www.uniprot.org/uniprot/H9IZT8	FALSE
O16143	1	0	100	3.00E-151	O16143	rabB	GO:0008104,protein localization|GO:0023052,signaling|GO:0007165,signal transduction|GO:0035556,intracellular signal transduction|GO:0050789,regulation of biological process|GO:0044699,single-organism process|GO:0051716,cellular response to stimulus|GO:0007264,small GTPase mediated signal transduction|GO:0065007,biological regulation|GO:0071702,organic substance transport|GO:0033036,macromolecule …	GO:0044464,cell part|GO:0005623,cell|GO:0005622,intracellular	GO:0043168,anion binding|GO:0005488,binding|GO:0019001,guanyl nucleotide binding|GO:0035639,purine ribonucleoside triphosphate binding|GO:0097367,carbohydrate derivative binding|GO:0043167,ion binding|GO:1901363,heterocyclic compound binding|GO:1901265,nucleoside phosphate binding|GO:0000166,nucleotide binding|GO:0036094,small molecule binding|GO:0032561,guanyl ribonucleotide binding|GO:0032553,r…		http://www.uniprot.org/uniprot/O16143	FALSE
Q5UAS2	1	0	100	1.00E-125	Q5UAS2	RpL17	GO:0044249,cellular biosynthetic process|GO:0034641,cellular nitrogen compound metabolic process|GO:0006807,nitrogen compound metabolic process|GO:0034645,cellular macromolecule biosynthetic process|GO:1901576,organic substance biosynthetic process|GO:0044267,cellular protein metabolic process|GO:0044260,cellular macromolecule metabolic process|GO:0043043,peptide biosynthetic process|GO:0071704,o…	GO:0005737,cytoplasm|GO:0005622,intracellular|GO:0015934,large ribosomal subunit|GO:0005840,ribosome|GO:0043232,intracellular non-membrane-bounded organelle|GO:0044464,cell part|GO:0044444,cytoplasmic part|GO:0005623,cell|GO:0044391,ribosomal subunit|GO:0044446,intracellular organelle part|GO:0043229,intracellular organelle|GO:0043228,non-membrane-bounded organelle|GO:0044424,intracellular part|G…	GO:0003735,structural constituent of ribosome|GO:0005198,structural molecule activity	bmor03010,Ribosome	http://www.uniprot.org/uniprot/Q5UAS2	FALSE
Q5UAT2	1	0	100	5.00E-175	Q5UAT2	RpL8	GO:0044249,cellular biosynthetic process|GO:0034641,cellular nitrogen compound metabolic process|GO:0006807,nitrogen compound metabolic process|GO:0034645,cellular macromolecule biosynthetic process|GO:1901576,organic substance biosynthetic process|GO:0044267,cellular protein metabolic process|GO:0044260,cellular macromolecule metabolic process|GO:0043043,peptide biosynthetic process|GO:0071704,o…	GO:0005737,cytoplasm|GO:0032991,macromolecular complex|GO:0005840,ribosome|GO:0043232,intracellular non-membrane-bounded organelle|GO:0044464,cell part|GO:0044444,cytoplasmic part|GO:0005623,cell|GO:0030529,intracellular ribonucleoprotein complex|GO:0043229,intracellular organelle|GO:0043228,non-membrane-bounded organelle|GO:0044424,intracellular part|GO:0005622,intracellular|GO:0043226,organelle…	GO:0003735,structural constituent of ribosome|GO:0005198,structural molecule activity	bmor03010,Ribosome	http://www.uniprot.org/uniprot/Q5UAT2	FALSE
Q5UAN7	1	0	97.85	4.00E-129	H9J4B7	RpS7	GO:0044249,cellular biosynthetic process|GO:0034641,cellular nitrogen compound metabolic process|GO:0006807,nitrogen compound metabolic process|GO:0034645,cellular macromolecule biosynthetic process|GO:1901576,organic substance biosynthetic process|GO:0044267,cellular protein metabolic process|GO:0044260,cellular macromolecule metabolic process|GO:0043043,peptide biosynthetic process|GO:0071704,o…	GO:0005737,cytoplasm|GO:0032991,macromolecular complex|GO:0005840,ribosome|GO:0043232,intracellular non-membrane-bounded organelle|GO:0044464,cell part|GO:0044444,cytoplasmic part|GO:0005623,cell|GO:0030529,intracellular ribonucleoprotein complex|GO:0043229,intracellular organelle|GO:0043228,non-membrane-bounded organelle|GO:0044424,intracellular part|GO:0005622,intracellular|GO:0043226,organelle…	GO:0003735,structural constituent of ribosome|GO:0005198,structural molecule activity		http://www.uniprot.org/uniprot/H9J4B7	FALSE
Q2F645	1	0	100	2.00E-146	H9JI08	Bmo.2636	GO:0008152,metabolic process		GO:0003824,catalytic activity		http://www.uniprot.org/uniprot/H9JI08	FALSE
H9JHK2	1	0	100	0	H9JHK2	LOC101735811	GO:0019752,carboxylic acid metabolic process|GO:0006099,tricarboxylic acid cycle|GO:0009060,aerobic respiration|GO:0044281,small molecule metabolic process|GO:0006091,generation of precursor metabolites and energy|GO:0072350,tricarboxylic acid metabolic process|GO:0044699,single-organism process|GO:0044710,single-organism metabolic process|GO:0071704,organic substance metabolic process|GO:0022900…	GO:0044464,cell part|GO:0031975,envelope|GO:0043229,intracellular organelle|GO:0043227,membrane-bounded organelle|GO:0043226,organelle|GO:0005737,cytoplasm|GO:0031090,organelle membrane|GO:0016020,membrane|GO:0005740,mitochondrial envelope|GO:0005739,mitochondrion|GO:0031967,organelle envelope|GO:0031966,mitochondrial membrane|GO:0043231,intracellular membrane-bounded organelle|GO:0019866,organel…	GO:0043168,anion binding|GO:0050662,coenzyme binding|GO:0050660,flavin adenine dinucleotide binding|GO:0043167,ion binding|GO:0097159,organic cyclic compound binding|GO:0016627,oxidoreductase activity, acting on the CH-CH group of donors|GO:0016635,oxidoreductase activity, acting on the CH-CH group of donors, quinone or related compound as acceptor|GO:0000166,nucleotide binding|GO:0036094,small m…	bmor01200,Carbon metabolism|bmor01100,Metabolic pathways|bmor00190,Oxidative phosphorylation|bmor00020,Citrate cycle (TCA cycle)	http://www.uniprot.org/uniprot/H9JHK2	FALSE
Q5UAM7	1	0	100	2.00E-92	Q5UAM7	RpS15A	GO:0044249,cellular biosynthetic process|GO:0034641,cellular nitrogen compound metabolic process|GO:0006807,nitrogen compound metabolic process|GO:0034645,cellular macromolecule biosynthetic process|GO:1901576,organic substance biosynthetic process|GO:0044267,cellular protein metabolic process|GO:0044260,cellular macromolecule metabolic process|GO:0043043,peptide biosynthetic process|GO:0071704,o…	GO:0005737,cytoplasm|GO:0032991,macromolecular complex|GO:0005840,ribosome|GO:0043232,intracellular non-membrane-bounded organelle|GO:0044464,cell part|GO:0044444,cytoplasmic part|GO:0005623,cell|GO:0030529,intracellular ribonucleoprotein complex|GO:0043229,intracellular organelle|GO:0043228,non-membrane-bounded organelle|GO:0044424,intracellular part|GO:0005622,intracellular|GO:0043226,organelle…	GO:0003735,structural constituent of ribosome|GO:0005198,structural molecule activity	bmor03010,Ribosome	http://www.uniprot.org/uniprot/Q5UAM7	FALSE
H9JXB6	1	0	100	0	H9JXB6	LOC101738740	GO:0008152,metabolic process		GO:0003824,catalytic activity|GO:0016740,transferase activity|GO:0016746,transferase activity, transferring acyl groups|GO:0016747,transferase activity, transferring acyl groups other than amino-acyl groups		http://www.uniprot.org/uniprot/H9JXB6	FALSE
Q0N2S4	1	0	99.76	0	H9J1T2	Pabp			GO:0097159,organic cyclic compound binding|GO:0000166,nucleotide binding|GO:0036094,small molecule binding|GO:0003723,RNA binding|GO:0003676,nucleic acid binding|GO:1901363,heterocyclic compound binding|GO:1901265,nucleoside phosphate binding|GO:0005488,binding		http://www.uniprot.org/uniprot/H9J1T2	FALSE
H9J598	1	0	100	0	H9J598	LOC101739960	GO:0044238,primary metabolic process|GO:0019538,protein metabolic process|GO:0043170,macromolecule metabolic process|GO:0071704,organic substance metabolic process|GO:0008152,metabolic process|GO:0006508,proteolysis|GO:1901564,organonitrogen compound metabolic process|GO:0006807,nitrogen compound metabolic process	GO:0005737,cytoplasm|GO:0044464,cell part|GO:0005623,cell|GO:0005622,intracellular|GO:0044424,intracellular part	GO:0004177,aminopeptidase activity|GO:0016787,hydrolase activity|GO:0003824,catalytic activity|GO:0008239,dipeptidyl-peptidase activity|GO:0008238,exopeptidase activity|GO:0070011,peptidase activity, acting on L-amino acid peptides|GO:0008233,peptidase activity|GO:0043169,cation binding|GO:0043167,ion binding|GO:0005488,binding|GO:0046872,metal ion binding|GO:0008237,metallopeptidase activity		http://www.uniprot.org/uniprot/H9J598	FALSE
Q5UAT1	1	0	100	9.00E-139	Q5UAT1	RpL9	GO:0044249,cellular biosynthetic process|GO:0034641,cellular nitrogen compound metabolic process|GO:0006807,nitrogen compound metabolic process|GO:0034645,cellular macromolecule biosynthetic process|GO:1901576,organic substance biosynthetic process|GO:0044267,cellular protein metabolic process|GO:0044260,cellular macromolecule metabolic process|GO:0043043,peptide biosynthetic process|GO:0071704,o…	GO:0005737,cytoplasm|GO:0032991,macromolecular complex|GO:0005840,ribosome|GO:0043232,intracellular non-membrane-bounded organelle|GO:0044464,cell part|GO:0044444,cytoplasmic part|GO:0005623,cell|GO:0030529,intracellular ribonucleoprotein complex|GO:0043229,intracellular organelle|GO:0043228,non-membrane-bounded organelle|GO:0044424,intracellular part|GO:0005622,intracellular|GO:0043226,organelle…	GO:0097159,organic cyclic compound binding|GO:0019843,rRNA binding|GO:0003735,structural constituent of ribosome|GO:0003723,RNA binding|GO:0003676,nucleic acid binding|GO:0005198,structural molecule activity|GO:1901363,heterocyclic compound binding|GO:0005488,binding	bmor03010,Ribosome	http://www.uniprot.org/uniprot/Q5UAT1	FALSE
H9JHQ1	1	0	100	0	H9JHQ1	LOC101742149	GO:0015918,sterol transport|GO:0006869,lipid transport|GO:0030301,cholesterol transport|GO:0023052,signaling|GO:0007165,signal transduction|GO:0050789,regulation of biological process|GO:0044699,single-organism process|GO:0051716,cellular response to stimulus|GO:0015850,organic hydroxy compound transport|GO:0065007,biological regulation|GO:0071702,organic substance transport|GO:0033036,macromolec…	GO:0044425,membrane part|GO:0016021,integral component of membrane|GO:0016020,membrane|GO:0031224,intrinsic component of membrane	GO:0038023,signaling receptor activity|GO:0060089,molecular transducer activity|GO:0004888,transmembrane signaling receptor activity|GO:0004872,receptor activity|GO:0004871,signal transducer activity|GO:0008158,hedgehog receptor activity|GO:0005319,lipid transporter activity|GO:0005215,transporter activity|GO:0022892,substrate-specific transporter activity		http://www.uniprot.org/uniprot/H9JHQ1	FALSE
H9IYP2	1	0	100	0	H9IYP2	LOC101741452	GO:0008152,metabolic process|GO:0019752,carboxylic acid metabolic process|GO:0044248,cellular catabolic process|GO:0006807,nitrogen compound metabolic process|GO:0044281,small molecule metabolic process|GO:0044282,small molecule catabolic process|GO:0044699,single-organism process|GO:0044712,single-organism catabolic process|GO:0044710,single-organism metabolic process|GO:0006520,cellular amino a…	GO:0005737,cytoplasm|GO:0043231,intracellular membrane-bounded organelle|GO:0044464,cell part|GO:0043229,intracellular organelle|GO:0005739,mitochondrion|GO:0005622,intracellular|GO:0044444,cytoplasmic part|GO:0005623,cell|GO:0044424,intracellular part|GO:0043227,membrane-bounded organelle|GO:0043226,organelle	GO:0003824,catalytic activity|GO:0016787,hydrolase activity|GO:0016289,CoA hydrolase activity|GO:0016790,thiolester hydrolase activity|GO:0016788,hydrolase activity, acting on ester bonds|GO:0003860,3-hydroxyisobutyryl-CoA hydrolase activity		http://www.uniprot.org/uniprot/H9IYP2	FALSE
Q5UAS4	1	0	99.31	8.00E-102	H9JX29	RpL14	GO:0044249,cellular biosynthetic process|GO:0034641,cellular nitrogen compound metabolic process|GO:0006807,nitrogen compound metabolic process|GO:0034645,cellular macromolecule biosynthetic process|GO:1901576,organic substance biosynthetic process|GO:0044267,cellular protein metabolic process|GO:0044260,cellular macromolecule metabolic process|GO:0043043,peptide biosynthetic process|GO:0071704,o…	GO:0005737,cytoplasm|GO:0032991,macromolecular complex|GO:0005840,ribosome|GO:0043232,intracellular non-membrane-bounded organelle|GO:0044464,cell part|GO:0044444,cytoplasmic part|GO:0005623,cell|GO:0030529,intracellular ribonucleoprotein complex|GO:0043229,intracellular organelle|GO:0043228,non-membrane-bounded organelle|GO:0044424,intracellular part|GO:0005622,intracellular|GO:0043226,organelle…	GO:0003735,structural constituent of ribosome|GO:0005198,structural molecule activity		http://www.uniprot.org/uniprot/H9JX29	FALSE
H9J1H4	1	0			H9J1H4	H9J1H4					http://www.uniprot.org/uniprot/H9J1H4	FALSE
Q2F5T8	1	0	78.22	0	H9JK49	H9JK49			GO:0043168,anion binding|GO:0043169,cation binding|GO:0005543,phospholipid binding|GO:0005544,calcium-dependent phospholipid binding|GO:0008289,lipid binding|GO:0043167,ion binding|GO:0005509,calcium ion binding|GO:0046872,metal ion binding|GO:0005488,binding		http://www.uniprot.org/uniprot/H9JK49	FALSE
Q5UAR6	1	0	100	2.00E-97	Q5UAR6	RpL23	GO:0044249,cellular biosynthetic process|GO:0034641,cellular nitrogen compound metabolic process|GO:0006807,nitrogen compound metabolic process|GO:0034645,cellular macromolecule biosynthetic process|GO:1901576,organic substance biosynthetic process|GO:0044267,cellular protein metabolic process|GO:0044260,cellular macromolecule metabolic process|GO:0043043,peptide biosynthetic process|GO:0071704,o…	GO:0005737,cytoplasm|GO:0032991,macromolecular complex|GO:0005840,ribosome|GO:0043232,intracellular non-membrane-bounded organelle|GO:0044464,cell part|GO:0044444,cytoplasmic part|GO:0005623,cell|GO:0030529,intracellular ribonucleoprotein complex|GO:0043229,intracellular organelle|GO:0043228,non-membrane-bounded organelle|GO:0044424,intracellular part|GO:0005622,intracellular|GO:0043226,organelle…	GO:0003735,structural constituent of ribosome|GO:0005198,structural molecule activity	bmor03010,Ribosome	http://www.uniprot.org/uniprot/Q5UAR6	FALSE
Q2F632	1	0	100	2.00E-139	Q2F632	LOC692858	GO:0044700,single organism signaling|GO:0051716,cellular response to stimulus|GO:0050896,response to stimulus|GO:0009987,cellular process|GO:0044763,single-organism cellular process|GO:0050794,regulation of cellular process|GO:0065007,biological regulation|GO:0023052,signaling|GO:0007165,signal transduction|GO:0007154,cell communication|GO:0035556,intracellular signal transduction|GO:0007264,smal…	GO:0044464,cell part|GO:0005623,cell|GO:0005622,intracellular	GO:0043168,anion binding|GO:0005488,binding|GO:0019001,guanyl nucleotide binding|GO:0035639,purine ribonucleoside triphosphate binding|GO:0097367,carbohydrate derivative binding|GO:0043167,ion binding|GO:1901363,heterocyclic compound binding|GO:1901265,nucleoside phosphate binding|GO:0000166,nucleotide binding|GO:0036094,small molecule binding|GO:0032561,guanyl ribonucleotide binding|GO:0032553,r…		http://www.uniprot.org/uniprot/Q2F632	FALSE
H9JCR4	1	0	99.67	2.00E-180	Q5UAP4	Q5UAP4	GO:0022607,cellular component assembly|GO:0043933,macromolecular complex subunit organization|GO:0042255,ribosome assembly|GO:0000028,ribosomal small subunit assembly|GO:0044249,cellular biosynthetic process|GO:0034641,cellular nitrogen compound metabolic process|GO:0006807,nitrogen compound metabolic process|GO:0034645,cellular macromolecule biosynthetic process|GO:0034622,cellular macromolecula…	GO:0022626,cytosolic ribosome|GO:0015935,small ribosomal subunit|GO:0043229,intracellular organelle|GO:0043228,non-membrane-bounded organelle|GO:0043226,organelle|GO:0022627,cytosolic small ribosomal subunit|GO:0005737,cytoplasm|GO:0044446,intracellular organelle part|GO:0030529,intracellular ribonucleoprotein complex|GO:0044391,ribosomal subunit|GO:0032991,macromolecular complex|GO:0005840,ribos…	GO:0003735,structural constituent of ribosome|GO:0005198,structural molecule activity	bmor03010,Ribosome	http://www.uniprot.org/uniprot/Q5UAP4	FALSE
Q2F5M1	1	0	100	1.00E-160	Q2F5M1	LOC692970	GO:0051169,nuclear transport|GO:0008104,protein localization|GO:0023052,signaling|GO:0007165,signal transduction|GO:0051641,cellular localization|GO:0035556,intracellular signal transduction|GO:0050789,regulation of biological process|GO:0044699,single-organism process|GO:0051716,cellular response to stimulus|GO:0051234,establishment of localization|GO:0070727,cellular macromolecule localization|…	GO:0043231,intracellular membrane-bounded organelle|GO:0005634,nucleus|GO:0044464,cell part|GO:0005623,cell|GO:0005622,intracellular|GO:0043229,intracellular organelle|GO:0044424,intracellular part|GO:0043227,membrane-bounded organelle|GO:0043226,organelle|GO:0018995,host|GO:0044217,other organism part|GO:0044215,other organism|GO:0043657,host cell|GO:0044216,other organism cell	GO:0035639,purine ribonucleoside triphosphate binding|GO:0005488,binding|GO:0043167,ion binding|GO:1901363,heterocyclic compound binding|GO:1901265,nucleoside phosphate binding|GO:0001882,nucleoside binding|GO:0043168,anion binding|GO:0016462,pyrophosphatase activity|GO:0000166,nucleotide binding|GO:0032561,guanyl ribonucleotide binding|GO:0001883,purine nucleoside binding|GO:0032549,ribonucleosi…	bmor03008,Ribosome biogenesis in eukaryotes|bmor03013,RNA transport	http://www.uniprot.org/uniprot/Q2F5M1	FALSE
Q5UAM2	1	0	100	1.00E-85	Q5UAM2	RpS20	GO:0044249,cellular biosynthetic process|GO:0034641,cellular nitrogen compound metabolic process|GO:0006807,nitrogen compound metabolic process|GO:0034645,cellular macromolecule biosynthetic process|GO:1901576,organic substance biosynthetic process|GO:0044267,cellular protein metabolic process|GO:0044260,cellular macromolecule metabolic process|GO:0043043,peptide biosynthetic process|GO:0071704,o…	GO:0005737,cytoplasm|GO:0005622,intracellular|GO:0032991,macromolecular complex|GO:0005840,ribosome|GO:0043232,intracellular non-membrane-bounded organelle|GO:0044464,cell part|GO:0044444,cytoplasmic part|GO:0005623,cell|GO:0044391,ribosomal subunit|GO:0044446,intracellular organelle part|GO:0043229,intracellular organelle|GO:0043228,non-membrane-bounded organelle|GO:0044424,intracellular part|GO…	GO:0003735,structural constituent of ribosome|GO:0005198,structural molecule activity	bmor03010,Ribosome	http://www.uniprot.org/uniprot/Q5UAM2	FALSE
H9J9R7	1	0	100	0	H9J9R7	H9J9R7			GO:0097159,organic cyclic compound binding|GO:0000166,nucleotide binding|GO:0036094,small molecule binding|GO:0005488,binding|GO:0003676,nucleic acid binding|GO:1901363,heterocyclic compound binding|GO:1901265,nucleoside phosphate binding|GO:0003723,RNA binding		http://www.uniprot.org/uniprot/H9J9R7	FALSE
Q5UAT3	1	0	100	2.00E-137	Q5UAT3	RpL7A	GO:0022613,ribonucleoprotein complex biogenesis|GO:0044085,cellular component biogenesis|GO:0042254,ribosome biogenesis|GO:0071840,cellular component organization or biogenesis	GO:0005737,cytoplasm|GO:0032991,macromolecular complex|GO:0005840,ribosome|GO:0043232,intracellular non-membrane-bounded organelle|GO:0044464,cell part|GO:0044444,cytoplasmic part|GO:0005623,cell|GO:0030529,intracellular ribonucleoprotein complex|GO:0043229,intracellular organelle|GO:0043228,non-membrane-bounded organelle|GO:0044424,intracellular part|GO:0005622,intracellular|GO:0043226,organelle…		bmor03010,Ribosome	http://www.uniprot.org/uniprot/Q5UAT3	FALSE
H9J930	1	0	100	0	H9J930	LOC101738262	GO:0016070,RNA metabolic process|GO:0006139,nucleobase-containing compound metabolic process|GO:0044260,cellular macromolecule metabolic process|GO:0044238,primary metabolic process|GO:0009987,cellular process|GO:0006725,cellular aromatic compound metabolic process|GO:0010467,gene expression|GO:0044237,cellular metabolic process|GO:0043170,macromolecule metabolic process|GO:0090304,nucleic acid m…	GO:0032991,macromolecular complex|GO:0043231,intracellular membrane-bounded organelle|GO:0005634,nucleus|GO:0044464,cell part|GO:0005623,cell|GO:0030529,intracellular ribonucleoprotein complex|GO:0043229,intracellular organelle|GO:0044424,intracellular part|GO:0005622,intracellular|GO:0043227,membrane-bounded organelle|GO:0043226,organelle|GO:1990904,ribonucleoprotein complex	GO:0097159,organic cyclic compound binding|GO:0000166,nucleotide binding|GO:0036094,small molecule binding|GO:0003723,RNA binding|GO:0003676,nucleic acid binding|GO:1901363,heterocyclic compound binding|GO:1901265,nucleoside phosphate binding|GO:0005488,binding		http://www.uniprot.org/uniprot/H9J930	FALSE
H9JHL4	1	0	100	5.00E-77	H9JHL4	LOC101738358	GO:0008152,metabolic process|GO:0044710,single-organism metabolic process|GO:0044699,single-organism process|GO:0055114,oxidation-reduction process	GO:0005737,cytoplasm|GO:0043231,intracellular membrane-bounded organelle|GO:0016020,membrane|GO:0044464,cell part|GO:0044444,cytoplasmic part|GO:0005739,mitochondrion|GO:0005622,intracellular|GO:0043229,intracellular organelle|GO:0005623,cell|GO:0044424,intracellular part|GO:0044425,membrane part|GO:0070469,respiratory chain|GO:0043227,membrane-bounded organelle|GO:0043226,organelle	GO:0043169,cation binding|GO:0020037,heme binding|GO:0046906,tetrapyrrole binding|GO:0097159,organic cyclic compound binding|GO:0043167,ion binding|GO:0005488,binding|GO:0046872,metal ion binding|GO:1901363,heterocyclic compound binding|GO:0009055,electron carrier activity	bmor00920,Sulfur metabolism|bmor01100,Metabolic pathways|bmor04214,Apoptosis - fly|bmor04215,Apoptosis - multiple species	http://www.uniprot.org/uniprot/H9JHL4	FALSE
C4PG27	1	0	30.71	6.00E-28	H9IUV8	LOC101739458	GO:0016070,RNA metabolic process|GO:0016071,mRNA metabolic process|GO:0044238,primary metabolic process|GO:0044260,cellular macromolecule metabolic process|GO:0006139,nucleobase-containing compound metabolic process|GO:0009987,cellular process|GO:0006725,cellular aromatic compound metabolic process|GO:0010467,gene expression|GO:0044237,cellular metabolic process|GO:0043170,macromolecule metabolic…	GO:0005737,cytoplasm|GO:0043231,intracellular membrane-bounded organelle|GO:0005634,nucleus|GO:0044464,cell part|GO:0005623,cell|GO:0005622,intracellular|GO:0043229,intracellular organelle|GO:0044424,intracellular part|GO:0043227,membrane-bounded organelle|GO:0043226,organelle	GO:0097159,organic cyclic compound binding|GO:0005488,binding|GO:0003676,nucleic acid binding|GO:1901363,heterocyclic compound binding|GO:0003723,RNA binding		http://www.uniprot.org/uniprot/H9IUV8	FALSE
H9JD12	1	0	100	1.00E-121	H9JD12	Bmo.855	GO:0044238,primary metabolic process|GO:0006631,fatty acid metabolic process|GO:0006629,lipid metabolic process|GO:0006082,organic acid metabolic process|GO:0044699,single-organism process|GO:0009987,cellular process|GO:0044710,single-organism metabolic process|GO:0019752,carboxylic acid metabolic process|GO:0032787,monocarboxylic acid metabolic process|GO:0071704,organic substance metabolic proc…		GO:0016614,oxidoreductase activity, acting on CH-OH group of donors|GO:0016616,oxidoreductase activity, acting on the CH-OH group of donors, NAD or NADP as acceptor|GO:0003824,catalytic activity|GO:0003857,3-hydroxyacyl-CoA dehydrogenase activity|GO:0016491,oxidoreductase activity		http://www.uniprot.org/uniprot/H9JD12	FALSE
Q2F6B0	1	0	32.68	4.00E-38	H9J7N6	LOC101737137	GO:0008152,metabolic process		GO:0003824,catalytic activity	bmor01100,Metabolic pathways|bmor00280,Valine, leucine and isoleucine degradation	http://www.uniprot.org/uniprot/H9J7N6	FALSE
Q5UAT5	1	0	94.78	7.00E-145	H9JU64	RpL6	GO:0044249,cellular biosynthetic process|GO:0034641,cellular nitrogen compound metabolic process|GO:0006807,nitrogen compound metabolic process|GO:0034645,cellular macromolecule biosynthetic process|GO:1901576,organic substance biosynthetic process|GO:0044267,cellular protein metabolic process|GO:0044260,cellular macromolecule metabolic process|GO:0043043,peptide biosynthetic process|GO:0071704,o…	GO:0005737,cytoplasm|GO:0032991,macromolecular complex|GO:0005840,ribosome|GO:0043232,intracellular non-membrane-bounded organelle|GO:0044464,cell part|GO:0044444,cytoplasmic part|GO:0005623,cell|GO:0030529,intracellular ribonucleoprotein complex|GO:0043229,intracellular organelle|GO:0043228,non-membrane-bounded organelle|GO:0044424,intracellular part|GO:0005622,intracellular|GO:0043226,organelle…	GO:0003735,structural constituent of ribosome|GO:0005198,structural molecule activity		http://www.uniprot.org/uniprot/H9JU64	FALSE
H9IS48	1	0	100	1.00E-171	H9IS48	LOC101742289	GO:0090304,nucleic acid metabolic process|GO:0034641,cellular nitrogen compound metabolic process|GO:0006807,nitrogen compound metabolic process|GO:0034660,ncRNA metabolic process|GO:1901360,organic cyclic compound metabolic process|GO:0034470,ncRNA processing|GO:0006139,nucleobase-containing compound metabolic process|GO:0044260,cellular macromolecule metabolic process|GO:0071840,cellular compon…		GO:0097159,organic cyclic compound binding|GO:0003824,catalytic activity|GO:0016740,transferase activity|GO:0016741,transferase activity, transferring one-carbon groups|GO:0003723,RNA binding|GO:0003676,nucleic acid binding|GO:0008168,methyltransferase activity|GO:1901363,heterocyclic compound binding|GO:0005488,binding	bmor03008,Ribosome biogenesis in eukaryotes	http://www.uniprot.org/uniprot/H9IS48	FALSE
H9IV39	1	0	100	0	H9IV39	LOC101738804	GO:0033036,macromolecule localization|GO:0006810,transport|GO:0019222,regulation of metabolic process|GO:0050790,regulation of catalytic activity|GO:0051179,localization|GO:0045184,establishment of protein localization|GO:0008104,protein localization|GO:0065007,biological regulation|GO:0008152,metabolic process|GO:0071702,organic substance transport|GO:0015031,protein transport|GO:0065009,regulat…	GO:0005737,cytoplasm|GO:0044464,cell part|GO:0005623,cell|GO:0005622,intracellular|GO:0044424,intracellular part	GO:0005092,GDP-dissociation inhibitor activity|GO:0005093,Rab GDP-dissociation inhibitor activity|GO:0030234,enzyme regulator activity|GO:0030695,GTPase regulator activity|GO:0098772,molecular function regulator|GO:0060589,nucleoside-triphosphatase regulator activity|GO:0003824,catalytic activity|GO:0005096,GTPase activator activity|GO:0008047,enzyme activator activity|GO:0016491,oxidoreductase a…		http://www.uniprot.org/uniprot/H9IV39	FALSE
H9IZ97	1	0	100	0	H9IZ97	Bmo.1178	GO:0008152,metabolic process		GO:0043169,cation binding|GO:0043167,ion binding|GO:0003824,catalytic activity|GO:0005488,binding|GO:0046872,metal ion binding		http://www.uniprot.org/uniprot/H9IZ97	FALSE
H9JLS3	1	0	100	0	H9JLS3	Hop	GO:0007017,microtubule-based process|GO:0009987,cellular process|GO:0007018,microtubule-based movement|GO:0006928,movement of cell or subcellular component|GO:0044763,single-organism cellular process|GO:0008152,metabolic process|GO:0044699,single-organism process	GO:0005856,cytoskeleton|GO:0043234,protein complex|GO:0015630,microtubule cytoskeleton|GO:0043228,non-membrane-bounded organelle|GO:1902494,catalytic complex|GO:0043232,intracellular non-membrane-bounded organelle|GO:0044464,cell part|GO:0005623,cell|GO:0043226,organelle|GO:0044446,intracellular organelle part|GO:0043229,intracellular organelle|GO:0044430,cytoskeletal part|GO:0032991,macromolecul…	GO:0016787,hydrolase activity|GO:0016818,hydrolase activity, acting on acid anhydrides, in phosphorus-containing anhydrides|GO:0003824,catalytic activity|GO:0016817,hydrolase activity, acting on acid anhydrides|GO:0017111,nucleoside-triphosphatase activity|GO:0016462,pyrophosphatase activity|GO:0003774,motor activity|GO:0003777,microtubule motor activity		http://www.uniprot.org/uniprot/H9JLS3	FALSE
Q5UAM4	1	0	100	3.00E-82	H9J110	RpS18	GO:0044249,cellular biosynthetic process|GO:0034641,cellular nitrogen compound metabolic process|GO:0006807,nitrogen compound metabolic process|GO:0034645,cellular macromolecule biosynthetic process|GO:1901576,organic substance biosynthetic process|GO:0044267,cellular protein metabolic process|GO:0044260,cellular macromolecule metabolic process|GO:0043043,peptide biosynthetic process|GO:0071704,o…	GO:0005737,cytoplasm|GO:0032991,macromolecular complex|GO:0005840,ribosome|GO:0043232,intracellular non-membrane-bounded organelle|GO:0044464,cell part|GO:0044444,cytoplasmic part|GO:0005623,cell|GO:0030529,intracellular ribonucleoprotein complex|GO:0043229,intracellular organelle|GO:0043228,non-membrane-bounded organelle|GO:0044424,intracellular part|GO:0005622,intracellular|GO:0043226,organelle…	GO:0097159,organic cyclic compound binding|GO:0005198,structural molecule activity|GO:0003735,structural constituent of ribosome|GO:0003723,RNA binding|GO:0003676,nucleic acid binding|GO:1901363,heterocyclic compound binding|GO:0005488,binding		http://www.uniprot.org/uniprot/H9J110	FALSE
Q2F635	1	0	100	0	Q2F635	LOC692855	GO:0046129,purine ribonucleoside biosynthetic process|GO:0016310,phosphorylation|GO:0009167,purine ribonucleoside monophosphate metabolic process|GO:0034641,cellular nitrogen compound metabolic process|GO:0009165,nucleotide biosynthetic process|GO:0009163,nucleoside biosynthetic process|GO:0009161,ribonucleoside monophosphate metabolic process|GO:0009123,nucleoside monophosphate metabolic process…		GO:0016301,kinase activity|GO:0019206,nucleoside kinase activity|GO:0019205,nucleobase-containing compound kinase activity|GO:0016773,phosphotransferase activity, alcohol group as acceptor|GO:0016772,transferase activity, transferring phosphorus-containing groups|GO:0004001,adenosine kinase activity|GO:0003824,catalytic activity|GO:0016740,transferase activity	bmor01100,Metabolic pathways|bmor00230,Purine metabolism	http://www.uniprot.org/uniprot/Q2F635	FALSE
H9JF57	1	0	100	0	H9JF57	H9JF57	GO:0008152,metabolic process|GO:0006996,organelle organization|GO:0044699,single-organism process|GO:0009987,cellular process|GO:0006915,apoptotic process|GO:0016043,cellular component organization|GO:0012501,programmed cell death|GO:0044763,single-organism cellular process|GO:0007005,mitochondrion organization|GO:0008219,cell death|GO:0071840,cellular component organization or biogenesis	GO:0005737,cytoplasm|GO:0043231,intracellular membrane-bounded organelle|GO:0044464,cell part|GO:0043229,intracellular organelle|GO:0005739,mitochondrion|GO:0005622,intracellular|GO:0044444,cytoplasmic part|GO:0005623,cell|GO:0044424,intracellular part|GO:0043227,membrane-bounded organelle|GO:0043226,organelle	GO:0035639,purine ribonucleoside triphosphate binding|GO:0005488,binding|GO:0043167,ion binding|GO:1901363,heterocyclic compound binding|GO:1901265,nucleoside phosphate binding|GO:0001882,nucleoside binding|GO:0043168,anion binding|GO:0016462,pyrophosphatase activity|GO:0000166,nucleotide binding|GO:0032561,guanyl ribonucleotide binding|GO:0001883,purine nucleoside binding|GO:0032549,ribonucleosi…		http://www.uniprot.org/uniprot/H9JF57	FALSE
H9JJE6	1	0	100	5.00E-53	H9JJE6	LOC101738772	GO:0034728,nucleosome organization|GO:0071103,DNA conformation change|GO:0022607,cellular component assembly|GO:0070271,protein complex biogenesis|GO:0043933,macromolecular complex subunit organization|GO:0016043,cellular component organization|GO:0031497,chromatin assembly|GO:0034622,cellular macromolecular complex assembly|GO:0071840,cellular component organization or biogenesis|GO:0071824,prot…	GO:0044815,DNA packaging complex|GO:0043229,intracellular organelle|GO:0043228,non-membrane-bounded organelle|GO:0000785,chromatin|GO:0000786,nucleosome|GO:0043227,membrane-bounded organelle|GO:0043226,organelle|GO:0005634,nucleus|GO:0005694,chromosome|GO:0043234,protein complex|GO:0032991,macromolecular complex|GO:0043231,intracellular membrane-bounded organelle|GO:0043232,intracellular non-memb…	GO:0003676,nucleic acid binding|GO:0097159,organic cyclic compound binding|GO:0005488,binding|GO:0005515,protein binding|GO:0003677,DNA binding|GO:0046983,protein dimerization activity|GO:0046982,protein heterodimerization activity|GO:1901363,heterocyclic compound binding		http://www.uniprot.org/uniprot/H9JJE6	FALSE
H9JX22	1	0	100	9.00E-114	H9JX22	LOC732921	GO:0008152,metabolic process|GO:0044710,single-organism metabolic process|GO:0044699,single-organism process|GO:0055114,oxidation-reduction process|GO:0019725,cellular homeostasis|GO:0009987,cellular process|GO:0050794,regulation of cellular process|GO:0042592,homeostatic process|GO:0065007,biological regulation|GO:0044763,single-organism cellular process|GO:0045454,cell redox homeostasis|GO:0065…	GO:0005623,cell	GO:0003824,catalytic activity|GO:0016491,oxidoreductase activity		http://www.uniprot.org/uniprot/H9JX22	FALSE
A1E9B3	1	0	93.52	0	H9JFJ8	H9JFJ8	GO:1902600,hydrogen ion transmembrane transport|GO:0009141,nucleoside triphosphate metabolic process|GO:0009144,purine nucleoside triphosphate metabolic process|GO:0009167,purine ribonucleoside monophosphate metabolic process|GO:0034641,cellular nitrogen compound metabolic process|GO:0006807,nitrogen compound metabolic process|GO:0044281,small molecule metabolic process|GO:0009161,ribonucleoside …	GO:0043234,protein complex|GO:0032991,macromolecular complex|GO:0016020,membrane|GO:0033178,proton-transporting two-sector ATPase complex, catalytic domain|GO:0098796,membrane protein complex|GO:0044425,membrane part|GO:0016469,proton-transporting two-sector ATPase complex	GO:0035639,purine ribonucleoside triphosphate binding|GO:0005488,binding|GO:0043167,ion binding|GO:1901363,heterocyclic compound binding|GO:1901265,nucleoside phosphate binding|GO:0001882,nucleoside binding|GO:0043168,anion binding|GO:0016820,hydrolase activity, acting on acid anhydrides, catalyzing transmembrane movement of substances|GO:0000166,nucleotide binding|GO:0001883,purine nucleoside bi…		http://www.uniprot.org/uniprot/H9JFJ8	FALSE
Q9NGS0	1	0	99.06	0	H9JDX3	serpin-2		GO:0005576,extracellular region|GO:0005615,extracellular space|GO:0044421,extracellular region part			http://www.uniprot.org/uniprot/H9JDX3	FALSE
H9IWG8	1	0	100	0	H9IWG8	H9IWG8	GO:0006810,transport|GO:0009987,cellular process|GO:0051179,localization|GO:0044765,single-organism transport|GO:0044763,single-organism cellular process|GO:1902578,single-organism localization|GO:0051234,establishment of localization|GO:0055085,transmembrane transport|GO:0044699,single-organism process	GO:0044425,membrane part|GO:0016021,integral component of membrane|GO:0016020,membrane|GO:0031224,intrinsic component of membrane	GO:0005215,transporter activity|GO:0022857,transmembrane transporter activity		http://www.uniprot.org/uniprot/H9IWG8	FALSE
H9IUV5	1	0	100	0	H9IUV5	LOC101740233	GO:0009259,ribonucleotide metabolic process|GO:0044237,cellular metabolic process|GO:0009167,purine ribonucleoside monophosphate metabolic process|GO:0034641,cellular nitrogen compound metabolic process|GO:0009165,nucleotide biosynthetic process|GO:0009163,nucleoside biosynthetic process|GO:0009161,ribonucleoside monophosphate metabolic process|GO:0009123,nucleoside monophosphate metabolic proces…	GO:0005737,cytoplasm|GO:0044464,cell part|GO:0005623,cell|GO:0005622,intracellular|GO:0044424,intracellular part	GO:0043169,cation binding|GO:0016614,oxidoreductase activity, acting on CH-OH group of donors|GO:0016616,oxidoreductase activity, acting on the CH-OH group of donors, NAD or NADP as acceptor|GO:0003938,IMP dehydrogenase activity|GO:0043167,ion binding|GO:0003824,catalytic activity|GO:0005488,binding|GO:0046872,metal ion binding|GO:0016491,oxidoreductase activity|GO:0097159,organic cyclic compound…	bmor01100,Metabolic pathways|bmor00983,Drug metabolism - other enzymes|bmor00230,Purine metabolism	http://www.uniprot.org/uniprot/H9IUV5	FALSE
H9JMA4	1	0	100	0	H9JMA4	LOC101740002	GO:0033036,macromolecule localization|GO:0034613,cellular protein localization|GO:0046907,intracellular transport|GO:0070727,cellular macromolecule localization|GO:0006886,intracellular protein transport|GO:0006810,transport|GO:0045184,establishment of protein localization|GO:0008104,protein localization|GO:0071702,organic substance transport|GO:0015031,protein transport|GO:0051234,establishment …	GO:0044464,cell part|GO:0005623,cell|GO:0005622,intracellular|GO:0043231,intracellular membrane-bounded organelle|GO:0005634,nucleus|GO:0043229,intracellular organelle|GO:0044424,intracellular part|GO:0043227,membrane-bounded organelle|GO:0043226,organelle	GO:0008536,Ran GTPase binding|GO:0019899,enzyme binding|GO:0017016,Ras GTPase binding|GO:0031267,small GTPase binding|GO:0051020,GTPase binding|GO:0005488,binding|GO:0005515,protein binding	bmor03008,Ribosome biogenesis in eukaryotes|bmor03013,RNA transport|bmor04013,MAPK signaling pathway - fly	http://www.uniprot.org/uniprot/H9JMA4	FALSE
H9IXE5	1	0	100	4.00E-143	H9IXE5	LOC733057	GO:0008104,protein localization|GO:0023052,signaling|GO:0007165,signal transduction|GO:0035556,intracellular signal transduction|GO:0050789,regulation of biological process|GO:0044699,single-organism process|GO:0051716,cellular response to stimulus|GO:0007264,small GTPase mediated signal transduction|GO:0065007,biological regulation|GO:0071702,organic substance transport|GO:0033036,macromolecule …	GO:0044464,cell part|GO:0005623,cell|GO:0005622,intracellular	GO:0043168,anion binding|GO:0005488,binding|GO:0019001,guanyl nucleotide binding|GO:0035639,purine ribonucleoside triphosphate binding|GO:0097367,carbohydrate derivative binding|GO:0043167,ion binding|GO:1901363,heterocyclic compound binding|GO:1901265,nucleoside phosphate binding|GO:0000166,nucleotide binding|GO:0036094,small molecule binding|GO:0032561,guanyl ribonucleotide binding|GO:0032553,r…		http://www.uniprot.org/uniprot/H9IXE5	FALSE
H9JVK4	1	0	100	0	H9JVK4	RpL3	GO:0044249,cellular biosynthetic process|GO:0034641,cellular nitrogen compound metabolic process|GO:0006807,nitrogen compound metabolic process|GO:0034645,cellular macromolecule biosynthetic process|GO:1901576,organic substance biosynthetic process|GO:0044267,cellular protein metabolic process|GO:0044260,cellular macromolecule metabolic process|GO:0043043,peptide biosynthetic process|GO:0071704,o…	GO:0005737,cytoplasm|GO:0032991,macromolecular complex|GO:0005840,ribosome|GO:0043232,intracellular non-membrane-bounded organelle|GO:0044464,cell part|GO:0044444,cytoplasmic part|GO:0005623,cell|GO:0030529,intracellular ribonucleoprotein complex|GO:0043229,intracellular organelle|GO:0043228,non-membrane-bounded organelle|GO:0044424,intracellular part|GO:0005622,intracellular|GO:0043226,organelle…	GO:0003735,structural constituent of ribosome|GO:0005198,structural molecule activity		http://www.uniprot.org/uniprot/H9JVK4	FALSE
Q4JI71	1	0	100	9.00E-164	Q4JI71	FKBP45	GO:0044267,cellular protein metabolic process|GO:0000413,protein peptidyl-prolyl isomerization|GO:0006457,protein folding|GO:0018208,peptidyl-proline modification|GO:0044260,cellular macromolecule metabolic process|GO:0044238,primary metabolic process|GO:0019538,protein metabolic process|GO:0044237,cellular metabolic process|GO:0009987,cellular process|GO:0006464,cellular protein modification pro…	GO:0043232,intracellular non-membrane-bounded organelle|GO:0031981,nuclear lumen|GO:0043233,organelle lumen|GO:0005634,nucleus|GO:0005730,nucleolus|GO:0044464,cell part|GO:0031974,membrane-enclosed lumen|GO:0005622,intracellular|GO:0044446,intracellular organelle part|GO:0070013,intracellular organelle lumen|GO:0043229,intracellular organelle|GO:0043228,non-membrane-bounded organelle|GO:0044428,n…	GO:0003824,catalytic activity|GO:0016853,isomerase activity|GO:0003755,peptidyl-prolyl cis-trans isomerase activity|GO:0016859,cis-trans isomerase activity|GO:0097159,organic cyclic compound binding|GO:1901363,heterocyclic compound binding|GO:0005528,FK506 binding|GO:0005488,binding|GO:0008144,drug binding|GO:0005527,macrolide binding		http://www.uniprot.org/uniprot/Q4JI71	FALSE
Q5UAN0	1	0	100	4.00E-108	Q5UAN0	RpS13	GO:0044249,cellular biosynthetic process|GO:0034641,cellular nitrogen compound metabolic process|GO:0006807,nitrogen compound metabolic process|GO:0034645,cellular macromolecule biosynthetic process|GO:1901576,organic substance biosynthetic process|GO:0044267,cellular protein metabolic process|GO:0044260,cellular macromolecule metabolic process|GO:0043043,peptide biosynthetic process|GO:0071704,o…	GO:0005737,cytoplasm|GO:0032991,macromolecular complex|GO:0005840,ribosome|GO:0043232,intracellular non-membrane-bounded organelle|GO:0044464,cell part|GO:0044444,cytoplasmic part|GO:0005623,cell|GO:0030529,intracellular ribonucleoprotein complex|GO:0043229,intracellular organelle|GO:0043228,non-membrane-bounded organelle|GO:0044424,intracellular part|GO:0005622,intracellular|GO:0043226,organelle…	GO:0003735,structural constituent of ribosome|GO:0005198,structural molecule activity	bmor03010,Ribosome	http://www.uniprot.org/uniprot/Q5UAN0	FALSE
H9JJI4	1	0	100	0	H9JJI4	LOC101746268			GO:0097159,organic cyclic compound binding|GO:0000166,nucleotide binding|GO:0036094,small molecule binding|GO:0005488,binding|GO:0003676,nucleic acid binding|GO:1901363,heterocyclic compound binding|GO:1901265,nucleoside phosphate binding|GO:0003723,RNA binding		http://www.uniprot.org/uniprot/H9JJI4	FALSE
H9IVV5	1	0	100	0	H9IVV5	LOC692963	GO:0009117,nucleotide metabolic process|GO:0044249,cellular biosynthetic process|GO:0034641,cellular nitrogen compound metabolic process|GO:0009165,nucleotide biosynthetic process|GO:0044281,small molecule metabolic process|GO:0009161,ribonucleoside monophosphate metabolic process|GO:0009123,nucleoside monophosphate metabolic process|GO:1901362,organic cyclic compound biosynthetic process|GO:0044…		GO:0043169,cation binding|GO:0016778,diphosphotransferase activity|GO:0016772,transferase activity, transferring phosphorus-containing groups|GO:0000287,magnesium ion binding|GO:0043167,ion binding|GO:0004749,ribose phosphate diphosphokinase activity|GO:0003824,catalytic activity|GO:0016740,transferase activity|GO:0005488,binding|GO:0046872,metal ion binding		http://www.uniprot.org/uniprot/H9IVV5	FALSE
H9JWI4	1	0	30.29	2.00E-37	Q1HQB7	LOC732876	GO:0044248,cellular catabolic process|GO:0043632,modification-dependent macromolecule catabolic process|GO:0044267,cellular protein metabolic process|GO:1901575,organic substance catabolic process|GO:0044265,cellular macromolecule catabolic process|GO:0044260,cellular macromolecule metabolic process|GO:0071704,organic substance metabolic process|GO:0006508,proteolysis|GO:0044238,primary metabolic…	GO:0043234,protein complex|GO:0005737,cytoplasm|GO:0032991,macromolecular complex|GO:0043231,intracellular membrane-bounded organelle|GO:0019773,proteasome core complex, alpha-subunit complex|GO:0005634,nucleus|GO:0044464,cell part|GO:0005623,cell|GO:0005622,intracellular|GO:0043229,intracellular organelle|GO:0044424,intracellular part|GO:0000502,proteasome complex|GO:0043227,membrane-bounded org…	GO:0016787,hydrolase activity|GO:0004175,endopeptidase activity|GO:0004298,threonine-type endopeptidase activity|GO:0003824,catalytic activity|GO:0070003,threonine-type peptidase activity|GO:0070011,peptidase activity, acting on L-amino acid peptides|GO:0008233,peptidase activity	bmor03050,Proteasome	http://www.uniprot.org/uniprot/Q1HQB7	FALSE
Q7Z1E6	1	0	100	0	Q7Z1E6	crt	GO:0044267,cellular protein metabolic process|GO:0006457,protein folding|GO:0044260,cellular macromolecule metabolic process|GO:0044238,primary metabolic process|GO:0019538,protein metabolic process|GO:0009987,cellular process|GO:0044237,cellular metabolic process|GO:0043170,macromolecule metabolic process|GO:0071704,organic substance metabolic process|GO:0008152,metabolic process	GO:0005737,cytoplasm|GO:0012505,endomembrane system|GO:0005783,endoplasmic reticulum|GO:0044432,endoplasmic reticulum part|GO:0043233,organelle lumen|GO:0044464,cell part|GO:0044444,cytoplasmic part|GO:0031974,membrane-enclosed lumen|GO:0005622,intracellular|GO:0044446,intracellular organelle part|GO:0070013,intracellular organelle lumen|GO:0043229,intracellular organelle|GO:0005788,endoplasmic r…	GO:0043169,cation binding|GO:0030246,carbohydrate binding|GO:0051082,unfolded protein binding|GO:0043167,ion binding|GO:0005509,calcium ion binding|GO:0005515,protein binding|GO:0046872,metal ion binding|GO:0005488,binding	bmor04141,Protein processing in endoplasmic reticulum|bmor04145,Phagosome	http://www.uniprot.org/uniprot/Q7Z1E6	FALSE
H9JYF8	1	0	100	2.00E-41	H9JYF8	LOC101737042	GO:0034728,nucleosome organization|GO:0071103,DNA conformation change|GO:0022607,cellular component assembly|GO:0070271,protein complex biogenesis|GO:0043933,macromolecular complex subunit organization|GO:0016043,cellular component organization|GO:0031497,chromatin assembly|GO:0034622,cellular macromolecular complex assembly|GO:0071840,cellular component organization or biogenesis|GO:0071824,prot…	GO:0044815,DNA packaging complex|GO:0043229,intracellular organelle|GO:0043228,non-membrane-bounded organelle|GO:0000785,chromatin|GO:0000786,nucleosome|GO:0043227,membrane-bounded organelle|GO:0043226,organelle|GO:0005634,nucleus|GO:0005694,chromosome|GO:0043234,protein complex|GO:0032991,macromolecular complex|GO:0043231,intracellular membrane-bounded organelle|GO:0043232,intracellular non-memb…	GO:0097159,organic cyclic compound binding|GO:0005488,binding|GO:0003676,nucleic acid binding|GO:0003677,DNA binding|GO:1901363,heterocyclic compound binding		http://www.uniprot.org/uniprot/H9JYF8	FALSE
Q1HPM9	1	0	99.51	2.00E-149	H9JJH0	LOC733129	GO:0008152,metabolic process		GO:0003824,catalytic activity		http://www.uniprot.org/uniprot/H9JJH0	FALSE
Q5UAN4	1	0	28.57	1.4	H9IZB2	LOC101741833	GO:0044267,cellular protein metabolic process|GO:0006468,protein phosphorylation|GO:0044260,cellular macromolecule metabolic process|GO:0044238,primary metabolic process|GO:0019538,protein metabolic process|GO:0016310,phosphorylation|GO:0009987,cellular process|GO:0043412,macromolecule modification|GO:0006464,cellular protein modification process|GO:0043170,macromolecule metabolic process|GO:0071…	GO:0044425,membrane part|GO:0016021,integral component of membrane|GO:0016020,membrane|GO:0031224,intrinsic component of membrane	GO:0035639,purine ribonucleoside triphosphate binding|GO:0004672,protein kinase activity|GO:0000166,nucleotide binding|GO:1901363,heterocyclic compound binding|GO:0001883,purine nucleoside binding|GO:0001882,nucleoside binding|GO:0043168,anion binding|GO:0043167,ion binding|GO:0016740,transferase activity|GO:1901265,nucleoside phosphate binding|GO:0032549,ribonucleoside binding|GO:0017076,purine …		http://www.uniprot.org/uniprot/H9IZB2	FALSE
H9JI99	1	0	100	0	H9JI99	LOC692892	GO:0034728,nucleosome organization|GO:0071103,DNA conformation change|GO:0022607,cellular component assembly|GO:0070271,protein complex biogenesis|GO:0043933,macromolecular complex subunit organization|GO:0016043,cellular component organization|GO:0031497,chromatin assembly|GO:0034622,cellular macromolecular complex assembly|GO:0071840,cellular component organization or biogenesis|GO:0071824,prot…	GO:0043231,intracellular membrane-bounded organelle|GO:0005634,nucleus|GO:0044464,cell part|GO:0005623,cell|GO:0005622,intracellular|GO:0043229,intracellular organelle|GO:0044424,intracellular part|GO:0043227,membrane-bounded organelle|GO:0043226,organelle			http://www.uniprot.org/uniprot/H9JI99	FALSE
Q5UAQ7	1	0	99.19	1.00E-78	H9IUM9	RpL31	GO:0044249,cellular biosynthetic process|GO:0034641,cellular nitrogen compound metabolic process|GO:0006807,nitrogen compound metabolic process|GO:0034645,cellular macromolecule biosynthetic process|GO:1901576,organic substance biosynthetic process|GO:0044267,cellular protein metabolic process|GO:0044260,cellular macromolecule metabolic process|GO:0043043,peptide biosynthetic process|GO:0071704,o…	GO:0005737,cytoplasm|GO:0032991,macromolecular complex|GO:0005840,ribosome|GO:0043232,intracellular non-membrane-bounded organelle|GO:0044464,cell part|GO:0044444,cytoplasmic part|GO:0005623,cell|GO:0030529,intracellular ribonucleoprotein complex|GO:0043229,intracellular organelle|GO:0043228,non-membrane-bounded organelle|GO:0044424,intracellular part|GO:0005622,intracellular|GO:0043226,organelle…	GO:0003735,structural constituent of ribosome|GO:0005198,structural molecule activity		http://www.uniprot.org/uniprot/H9IUM9	FALSE
Q19AA9	1	0	100	0	Q19AA9	Sec61alpha	GO:0033036,macromolecule localization|GO:0008104,protein localization|GO:0006810,transport|GO:0045184,establishment of protein localization|GO:0071702,organic substance transport|GO:0015031,protein transport|GO:0051234,establishment of localization|GO:0051179,localization|GO:0042886,amide transport|GO:0071705,nitrogen compound transport|GO:0015833,peptide transport	GO:0044425,membrane part|GO:0016021,integral component of membrane|GO:0016020,membrane|GO:0031224,intrinsic component of membrane		bmor04141,Protein processing in endoplasmic reticulum|bmor04145,Phagosome|bmor03060,Protein export	http://www.uniprot.org/uniprot/Q19AA9	FALSE
Q2F5J1	1	0	26.73	0.013	H9IUH3	LOC101737255	GO:0022607,cellular component assembly|GO:0080090,regulation of primary metabolic process|GO:0019222,regulation of metabolic process|GO:0043933,macromolecular complex subunit organization|GO:2000112,regulation of cellular macromolecule biosynthetic process|GO:0031323,regulation of cellular metabolic process|GO:0044249,cellular biosynthetic process|GO:0034641,cellular nitrogen compound metabolic p…	GO:0043234,protein complex|GO:0005737,cytoplasm|GO:0005852,eukaryotic translation initiation factor 3 complex|GO:0016282,eukaryotic 43S preinitiation complex|GO:0070993,translation preinitiation complex|GO:0005623,cell|GO:0030529,intracellular ribonucleoprotein complex|GO:0044444,cytoplasmic part|GO:0044424,intracellular part|GO:0033290,eukaryotic 48S preinitiation complex|GO:0005622,intracellula…	GO:0005488,binding|GO:0097159,organic cyclic compound binding|GO:0008135,translation factor activity, RNA binding|GO:0003723,RNA binding|GO:0003676,nucleic acid binding|GO:1901363,heterocyclic compound binding|GO:0003743,translation initiation factor activity		http://www.uniprot.org/uniprot/H9IUH3	FALSE
H9JN41	1	0			H9JN41	H9JN41					http://www.uniprot.org/uniprot/H9JN41	FALSE
H9JP90	1	0	25.81	0.63	H9JY65	LOC101738954	GO:0008152,metabolic process|GO:0044710,single-organism metabolic process|GO:0044699,single-organism process|GO:0055114,oxidation-reduction process		GO:0003824,catalytic activity|GO:0008137,NADH dehydrogenase (ubiquinone) activity|GO:0016655,oxidoreductase activity, acting on NAD(P)H, quinone or similar compound as acceptor|GO:0050136,NADH dehydrogenase (quinone) activity|GO:0016651,oxidoreductase activity, acting on NAD(P)H|GO:0003954,NADH dehydrogenase activity|GO:0016491,oxidoreductase activity	bmor01100,Metabolic pathways|bmor00190,Oxidative phosphorylation	http://www.uniprot.org/uniprot/H9JY65	FALSE
Q4U5S3	1	0	98.46	0	H9JP90	CatD	GO:0044238,primary metabolic process|GO:0019538,protein metabolic process|GO:0043170,macromolecule metabolic process|GO:0071704,organic substance metabolic process|GO:0008152,metabolic process|GO:0006508,proteolysis|GO:1901564,organonitrogen compound metabolic process|GO:0006807,nitrogen compound metabolic process	GO:0005737,cytoplasm|GO:0000323,lytic vacuole|GO:0043231,intracellular membrane-bounded organelle|GO:0005773,vacuole|GO:0044464,cell part|GO:0044444,cytoplasmic part|GO:0005623,cell|GO:0005622,intracellular|GO:0005764,lysosome|GO:0043229,intracellular organelle|GO:0044424,intracellular part|GO:0043227,membrane-bounded organelle|GO:0043226,organelle	GO:0016787,hydrolase activity|GO:0004175,endopeptidase activity|GO:0070001,aspartic-type peptidase activity|GO:0003824,catalytic activity|GO:0070011,peptidase activity, acting on L-amino acid peptides|GO:0004190,aspartic-type endopeptidase activity|GO:0008233,peptidase activity		http://www.uniprot.org/uniprot/H9JP90	FALSE
Q5UAM9	1	0	100	1.00E-79	Q5UAM9	RpS14	GO:0044249,cellular biosynthetic process|GO:0034641,cellular nitrogen compound metabolic process|GO:0006807,nitrogen compound metabolic process|GO:0034645,cellular macromolecule biosynthetic process|GO:1901576,organic substance biosynthetic process|GO:0044267,cellular protein metabolic process|GO:0044260,cellular macromolecule metabolic process|GO:0043043,peptide biosynthetic process|GO:0071704,o…	GO:0005737,cytoplasm|GO:0032991,macromolecular complex|GO:0005840,ribosome|GO:0043232,intracellular non-membrane-bounded organelle|GO:0044464,cell part|GO:0044444,cytoplasmic part|GO:0005623,cell|GO:0030529,intracellular ribonucleoprotein complex|GO:0043229,intracellular organelle|GO:0043228,non-membrane-bounded organelle|GO:0044424,intracellular part|GO:0005622,intracellular|GO:0043226,organelle…	GO:0003735,structural constituent of ribosome|GO:0005198,structural molecule activity	bmor03010,Ribosome	http://www.uniprot.org/uniprot/Q5UAM9	FALSE
H9JDB5	1	0	100	0	H9JDB5	LOC101738074	GO:0044249,cellular biosynthetic process|GO:0034641,cellular nitrogen compound metabolic process|GO:0006807,nitrogen compound metabolic process|GO:0044281,small molecule metabolic process|GO:0034645,cellular macromolecule biosynthetic process|GO:1901576,organic substance biosynthetic process|GO:0009100,glycoprotein metabolic process|GO:0009101,glycoprotein biosynthetic process|GO:0044699,single-o…		GO:0035251,UDP-glucosyltransferase activity|GO:0046527,glucosyltransferase activity|GO:0003824,catalytic activity|GO:0016740,transferase activity|GO:0016757,transferase activity, transferring glycosyl groups|GO:0016758,transferase activity, transferring hexosyl groups|GO:0008194,UDP-glycosyltransferase activity|GO:0003980,UDP-glucose:glycoprotein glucosyltransferase activity		http://www.uniprot.org/uniprot/H9JDB5	FALSE
H9JPL2	1	0	100	4.00E-118	H9JPL2	RpL18A	GO:0044249,cellular biosynthetic process|GO:0034641,cellular nitrogen compound metabolic process|GO:0006807,nitrogen compound metabolic process|GO:0034645,cellular macromolecule biosynthetic process|GO:1901576,organic substance biosynthetic process|GO:0044267,cellular protein metabolic process|GO:0044260,cellular macromolecule metabolic process|GO:0043043,peptide biosynthetic process|GO:0071704,o…	GO:0005737,cytoplasm|GO:0032991,macromolecular complex|GO:0005840,ribosome|GO:0043232,intracellular non-membrane-bounded organelle|GO:0044464,cell part|GO:0044444,cytoplasmic part|GO:0005623,cell|GO:0030529,intracellular ribonucleoprotein complex|GO:0043229,intracellular organelle|GO:0043228,non-membrane-bounded organelle|GO:0044424,intracellular part|GO:0005622,intracellular|GO:0043226,organelle…	GO:0003735,structural constituent of ribosome|GO:0005198,structural molecule activity		http://www.uniprot.org/uniprot/H9JPL2	FALSE
H9JH77	1	0			H9JH77	LOC101739090					http://www.uniprot.org/uniprot/H9JH77	FALSE
Q2F5L3	1	0	100	0	Q2F5L3	LOC692975	GO:0006732,coenzyme metabolic process|GO:0006730,one-carbon metabolic process|GO:0019752,carboxylic acid metabolic process|GO:0034641,cellular nitrogen compound metabolic process|GO:0006807,nitrogen compound metabolic process|GO:0044281,small molecule metabolic process|GO:0009069,serine family amino acid metabolic process|GO:0046653,tetrahydrofolate metabolic process|GO:0044699,single-organism pr…		GO:0043168,anion binding|GO:0004372,glycine hydroxymethyltransferase activity|GO:0097159,organic cyclic compound binding|GO:0043167,ion binding|GO:0016742,hydroxymethyl-, formyl- and related transferase activity|GO:0003824,catalytic activity|GO:0016740,transferase activity|GO:0016741,transferase activity, transferring one-carbon groups|GO:0048037,cofactor binding|GO:0030170,pyridoxal phosphate bi…	bmor00630,Glyoxylate and dicarboxylate metabolism|bmor01100,Metabolic pathways|bmor01230,Biosynthesis of amino acids|bmor01200,Carbon metabolism|bmor00260,Glycine, serine and threonine metabolism|bmor00670,One carbon pool by folate	http://www.uniprot.org/uniprot/Q2F5L3	FALSE
H9JR08	1	0	100	0	H9JR08	H9JR08	GO:0008152,metabolic process		GO:0035639,purine ribonucleoside triphosphate binding|GO:0005488,binding|GO:0003676,nucleic acid binding|GO:0043167,ion binding|GO:1901363,heterocyclic compound binding|GO:1901265,nucleoside phosphate binding|GO:0001882,nucleoside binding|GO:0043168,anion binding|GO:0000166,nucleotide binding|GO:0001883,purine nucleoside binding|GO:0032549,ribonucleoside binding|GO:0017076,purine nucleotide bindi…		http://www.uniprot.org/uniprot/H9JR08	FALSE
H9JHQ0	1	0	100	0	H9JHQ0	LOC101742633	GO:0006810,transport|GO:0051179,localization|GO:0051234,establishment of localization	GO:0044425,membrane part|GO:0016021,integral component of membrane|GO:0016020,membrane|GO:0031224,intrinsic component of membrane			http://www.uniprot.org/uniprot/H9JHQ0	FALSE
H9JSJ4	1	0	100	0	H9JSJ4	LOC101744785	GO:0019725,cellular homeostasis|GO:0009987,cellular process|GO:0050794,regulation of cellular process|GO:0042592,homeostatic process|GO:0044763,single-organism cellular process|GO:0065007,biological regulation|GO:0045454,cell redox homeostasis|GO:0065008,regulation of biological quality|GO:0050789,regulation of biological process|GO:0044699,single-organism process	GO:0005623,cell|GO:0016021,integral component of membrane|GO:0016020,membrane|GO:0044425,membrane part|GO:0031224,intrinsic component of membrane			http://www.uniprot.org/uniprot/H9JSJ4	FALSE
Q5UAS9	1	0	100	1.00E-134	H9J1F0	RpL10A	GO:0044249,cellular biosynthetic process|GO:0034641,cellular nitrogen compound metabolic process|GO:0006807,nitrogen compound metabolic process|GO:0034645,cellular macromolecule biosynthetic process|GO:1901576,organic substance biosynthetic process|GO:0044267,cellular protein metabolic process|GO:0044260,cellular macromolecule metabolic process|GO:0043043,peptide biosynthetic process|GO:0071704,o…	GO:0005737,cytoplasm|GO:0005622,intracellular|GO:0015934,large ribosomal subunit|GO:0005840,ribosome|GO:0043232,intracellular non-membrane-bounded organelle|GO:0044464,cell part|GO:0044444,cytoplasmic part|GO:0005623,cell|GO:0044391,ribosomal subunit|GO:0044446,intracellular organelle part|GO:0043229,intracellular organelle|GO:0043228,non-membrane-bounded organelle|GO:0044424,intracellular part|G…	GO:0097159,organic cyclic compound binding|GO:0005198,structural molecule activity|GO:0003735,structural constituent of ribosome|GO:0003723,RNA binding|GO:0003676,nucleic acid binding|GO:1901363,heterocyclic compound binding|GO:0005488,binding		http://www.uniprot.org/uniprot/H9J1F0	FALSE
H9JLG4	1	0	100	0	H9JLG4	DESAT4	GO:0006633,fatty acid biosynthetic process|GO:0006631,fatty acid metabolic process|GO:0019752,carboxylic acid metabolic process|GO:0044249,cellular biosynthetic process|GO:0044281,small molecule metabolic process|GO:0044283,small molecule biosynthetic process|GO:0072330,monocarboxylic acid biosynthetic process|GO:0044699,single-organism process|GO:1901576,organic substance biosynthetic process|GO…	GO:0044425,membrane part|GO:0016021,integral component of membrane|GO:0016020,membrane|GO:0031224,intrinsic component of membrane	GO:0003824,catalytic activity|GO:0016717,oxidoreductase activity, acting on paired donors, with oxidation of a pair of donors resulting in the reduction of molecular oxygen to two molecules of water|GO:0016705,oxidoreductase activity, acting on paired donors, with incorporation or reduction of molecular oxygen|GO:0016491,oxidoreductase activity		http://www.uniprot.org/uniprot/H9JLG4	FALSE
Q6PUF7	1	0	100	2.00E-92	Q6PUF7	RpS24	GO:0044249,cellular biosynthetic process|GO:0034641,cellular nitrogen compound metabolic process|GO:0006807,nitrogen compound metabolic process|GO:0034645,cellular macromolecule biosynthetic process|GO:1901576,organic substance biosynthetic process|GO:0044267,cellular protein metabolic process|GO:0044260,cellular macromolecule metabolic process|GO:0043043,peptide biosynthetic process|GO:0071704,o…	GO:0005737,cytoplasm|GO:0032991,macromolecular complex|GO:0005840,ribosome|GO:0043232,intracellular non-membrane-bounded organelle|GO:0044464,cell part|GO:0044444,cytoplasmic part|GO:0005623,cell|GO:0030529,intracellular ribonucleoprotein complex|GO:0043229,intracellular organelle|GO:0043228,non-membrane-bounded organelle|GO:0044424,intracellular part|GO:0005622,intracellular|GO:0043226,organelle…	GO:0036094,small molecule binding|GO:0097159,organic cyclic compound binding|GO:0000166,nucleotide binding|GO:0003735,structural constituent of ribosome|GO:0005488,binding|GO:0005198,structural molecule activity|GO:1901363,heterocyclic compound binding|GO:1901265,nucleoside phosphate binding	bmor03010,Ribosome	http://www.uniprot.org/uniprot/Q6PUF7	FALSE
H9JHC4	1	0	100	5.00E-129	H9JHC4	Ef1beta	GO:0044249,cellular biosynthetic process|GO:0034641,cellular nitrogen compound metabolic process|GO:0006807,nitrogen compound metabolic process|GO:0034645,cellular macromolecule biosynthetic process|GO:1901576,organic substance biosynthetic process|GO:0044267,cellular protein metabolic process|GO:0044260,cellular macromolecule metabolic process|GO:0043043,peptide biosynthetic process|GO:0071704,o…	GO:0043234,protein complex|GO:0005737,cytoplasm|GO:0032991,macromolecular complex|GO:0005853,eukaryotic translation elongation factor 1 complex|GO:0044464,cell part|GO:0005623,cell|GO:0005622,intracellular|GO:0044444,cytoplasmic part|GO:0044424,intracellular part	GO:0097159,organic cyclic compound binding|GO:0008135,translation factor activity, RNA binding|GO:0003723,RNA binding|GO:0003676,nucleic acid binding|GO:0003746,translation elongation factor activity|GO:1901363,heterocyclic compound binding|GO:0005488,binding		http://www.uniprot.org/uniprot/H9JHC4	FALSE
P29522	1	0	100	6.00E-129	P29522	P29522	GO:0044249,cellular biosynthetic process|GO:0034641,cellular nitrogen compound metabolic process|GO:0006807,nitrogen compound metabolic process|GO:0034645,cellular macromolecule biosynthetic process|GO:1901576,organic substance biosynthetic process|GO:0044267,cellular protein metabolic process|GO:0044260,cellular macromolecule metabolic process|GO:0043043,peptide biosynthetic process|GO:0071704,o…	GO:0043234,protein complex|GO:0005737,cytoplasm|GO:0032991,macromolecular complex|GO:0005853,eukaryotic translation elongation factor 1 complex|GO:0044464,cell part|GO:0005623,cell|GO:0005622,intracellular|GO:0044444,cytoplasmic part|GO:0044424,intracellular part	GO:0097159,organic cyclic compound binding|GO:0008135,translation factor activity, RNA binding|GO:0003723,RNA binding|GO:0003676,nucleic acid binding|GO:0003746,translation elongation factor activity|GO:1901363,heterocyclic compound binding|GO:0005488,binding		http://www.uniprot.org/uniprot/P29522	FALSE
H9JPE4	1	0	36.68	2.00E-96	H9JNP1	LOC101735916	GO:0008152,metabolic process|GO:0044710,single-organism metabolic process|GO:0044699,single-organism process|GO:0055114,oxidation-reduction process|GO:0044238,primary metabolic process|GO:0006629,lipid metabolic process|GO:0071704,organic substance metabolic process	GO:0044425,membrane part|GO:0016021,integral component of membrane|GO:0016020,membrane|GO:0031224,intrinsic component of membrane	GO:0080019,fatty-acyl-CoA reductase (alcohol-forming) activity|GO:0016620,oxidoreductase activity, acting on the aldehyde or oxo group of donors, NAD or NADP as acceptor|GO:0003824,catalytic activity|GO:0016903,oxidoreductase activity, acting on the aldehyde or oxo group of donors|GO:0016491,oxidoreductase activity	bmor04146,Peroxisome	http://www.uniprot.org/uniprot/H9JNP1	FALSE
H9J2Q1	1	0	100	0	H9J2Q1	LOC101738882	GO:0008152,metabolic process		GO:0003824,catalytic activity		http://www.uniprot.org/uniprot/H9J2Q1	FALSE
H9JFA2	1	0	100	1.00E-174	H9JFA2	LOC101746374	GO:0019725,cellular homeostasis|GO:0009987,cellular process|GO:0050794,regulation of cellular process|GO:0042592,homeostatic process|GO:0044763,single-organism cellular process|GO:0065007,biological regulation|GO:0045454,cell redox homeostasis|GO:0065008,regulation of biological quality|GO:0050789,regulation of biological process|GO:0044699,single-organism process	GO:0005623,cell|GO:0016021,integral component of membrane|GO:0016020,membrane|GO:0044425,membrane part|GO:0031224,intrinsic component of membrane			http://www.uniprot.org/uniprot/H9JFA2	FALSE
Q1HPX2	1	0	96.98	3.00E-138	H9JPP9	LOC733114	GO:0009167,purine ribonucleoside monophosphate metabolic process|GO:0009165,nucleotide biosynthetic process|GO:0009163,nucleoside biosynthetic process|GO:0009161,ribonucleoside monophosphate metabolic process|GO:1901362,organic cyclic compound biosynthetic process|GO:0042451,purine nucleoside biosynthetic process|GO:0009168,purine ribonucleoside monophosphate biosynthetic process|GO:0044710,singl…		GO:0016887,ATPase activity|GO:0042625,ATPase coupled ion transmembrane transporter activity|GO:0042626,ATPase activity, coupled to transmembrane movement of substances|GO:0016820,hydrolase activity, acting on acid anhydrides, catalyzing transmembrane movement of substances|GO:0046933,proton-transporting ATP synthase activity, rotational mechanism|GO:0015077,monovalent inorganic cation transmembra…		http://www.uniprot.org/uniprot/H9JPP9	FALSE
B9X1G5	1	0	55.43	2.00E-30	H9JCS3	LOC101735384		GO:0044815,DNA packaging complex|GO:0043229,intracellular organelle|GO:0043228,non-membrane-bounded organelle|GO:0000785,chromatin|GO:0000786,nucleosome|GO:0043227,membrane-bounded organelle|GO:0043226,organelle|GO:0005634,nucleus|GO:0005694,chromosome|GO:0043234,protein complex|GO:0032991,macromolecular complex|GO:0043231,intracellular membrane-bounded organelle|GO:0043232,intracellular non-memb…	GO:0003676,nucleic acid binding|GO:0097159,organic cyclic compound binding|GO:0005488,binding|GO:0005515,protein binding|GO:0003677,DNA binding|GO:0046983,protein dimerization activity|GO:0046982,protein heterodimerization activity|GO:1901363,heterocyclic compound binding		http://www.uniprot.org/uniprot/H9JCS3	FALSE
H9IZ59	1	0	100	0	H9IZ59	LOC101741026		GO:0005856,cytoskeleton|GO:0005737,cytoplasm|GO:0043232,intracellular non-membrane-bounded organelle|GO:0016020,membrane|GO:0044464,cell part|GO:0005623,cell|GO:0019898,extrinsic component of membrane|GO:0043229,intracellular organelle|GO:0043228,non-membrane-bounded organelle|GO:0044424,intracellular part|GO:0044425,membrane part|GO:0005622,intracellular|GO:0043226,organelle	GO:0003779,actin binding|GO:0005488,binding|GO:0005515,protein binding|GO:0008092,cytoskeletal protein binding		http://www.uniprot.org/uniprot/H9IZ59	FALSE
H9JKN7	1	0	100	0	H9JKN7	LOC101745802	GO:0044238,primary metabolic process|GO:0019538,protein metabolic process|GO:0043170,macromolecule metabolic process|GO:0071704,organic substance metabolic process|GO:0008152,metabolic process|GO:0006508,proteolysis|GO:1901564,organonitrogen compound metabolic process|GO:0006807,nitrogen compound metabolic process	GO:0044425,membrane part|GO:0016021,integral component of membrane|GO:0016020,membrane|GO:0031224,intrinsic component of membrane	GO:0004175,endopeptidase activity|GO:0035639,purine ribonucleoside triphosphate binding|GO:0008270,zinc ion binding|GO:0008233,peptidase activity|GO:0043167,ion binding|GO:1901363,heterocyclic compound binding|GO:1901265,nucleoside phosphate binding|GO:0001882,nucleoside binding|GO:0043168,anion binding|GO:0043169,cation binding|GO:0046914,transition metal ion binding|GO:0000166,nucleotide bindin…		http://www.uniprot.org/uniprot/H9JKN7	FALSE
Q6T3A7	1	0	100	3.00E-146	Q6T3A7	Jafrac1	GO:0008152,metabolic process|GO:0044710,single-organism metabolic process|GO:0044699,single-organism process|GO:0055114,oxidation-reduction process|GO:0019725,cellular homeostasis|GO:0042592,homeostatic process|GO:0042221,response to chemical|GO:0050896,response to stimulus|GO:0009987,cellular process|GO:0009636,response to toxic substance|GO:0050794,regulation of cellular process|GO:0098869,cell…	GO:0005623,cell	GO:0016209,antioxidant activity|GO:0051920,peroxiredoxin activity|GO:0003824,catalytic activity|GO:0016684,oxidoreductase activity, acting on peroxide as acceptor|GO:0016491,oxidoreductase activity	bmor04146,Peroxisome	http://www.uniprot.org/uniprot/Q6T3A7	FALSE
H9JU73	1	0	100	0	H9JU73	LOC101740973	GO:0044238,primary metabolic process|GO:0019538,protein metabolic process|GO:0043170,macromolecule metabolic process|GO:0071704,organic substance metabolic process|GO:0008152,metabolic process|GO:0006508,proteolysis|GO:1901564,organonitrogen compound metabolic process|GO:0006807,nitrogen compound metabolic process		GO:0016787,hydrolase activity|GO:0017171,serine hydrolase activity|GO:0003824,catalytic activity|GO:0004180,carboxypeptidase activity|GO:0004185,serine-type carboxypeptidase activity|GO:0008238,exopeptidase activity|GO:0070011,peptidase activity, acting on L-amino acid peptides|GO:0070008,serine-type exopeptidase activity|GO:0008233,peptidase activity|GO:0008236,serine-type peptidase activity		http://www.uniprot.org/uniprot/H9JU73	FALSE
Q2F6C4	1	0	95.16	0	H9JMB3	LOC692795	GO:0044267,cellular protein metabolic process|GO:0006457,protein folding|GO:0044260,cellular macromolecule metabolic process|GO:0044238,primary metabolic process|GO:0019538,protein metabolic process|GO:0009987,cellular process|GO:0044237,cellular metabolic process|GO:0043170,macromolecule metabolic process|GO:0071704,organic substance metabolic process|GO:0008152,metabolic process	GO:0005737,cytoplasm|GO:0044464,cell part|GO:0005623,cell|GO:0005622,intracellular|GO:0044424,intracellular part	GO:0035639,purine ribonucleoside triphosphate binding|GO:0005488,binding|GO:0043167,ion binding|GO:1901363,heterocyclic compound binding|GO:1901265,nucleoside phosphate binding|GO:0001882,nucleoside binding|GO:0043168,anion binding|GO:0051082,unfolded protein binding|GO:0000166,nucleotide binding|GO:0001883,purine nucleoside binding|GO:0032549,ribonucleoside binding|GO:0017076,purine nucleotide b…		http://www.uniprot.org/uniprot/H9JMB3	FALSE
Q5UAQ8	1	0	100	9.00E-79	Q5UAQ8	RpL30	GO:0044249,cellular biosynthetic process|GO:0034641,cellular nitrogen compound metabolic process|GO:0006807,nitrogen compound metabolic process|GO:0034645,cellular macromolecule biosynthetic process|GO:1901576,organic substance biosynthetic process|GO:0044267,cellular protein metabolic process|GO:0044260,cellular macromolecule metabolic process|GO:0043043,peptide biosynthetic process|GO:0071704,o…	GO:0005737,cytoplasm|GO:0032991,macromolecular complex|GO:0005840,ribosome|GO:0043232,intracellular non-membrane-bounded organelle|GO:0044464,cell part|GO:0044444,cytoplasmic part|GO:0005623,cell|GO:0030529,intracellular ribonucleoprotein complex|GO:0043229,intracellular organelle|GO:0043228,non-membrane-bounded organelle|GO:0044424,intracellular part|GO:0005622,intracellular|GO:0043226,organelle…	GO:0003735,structural constituent of ribosome|GO:0005198,structural molecule activity	bmor03010,Ribosome	http://www.uniprot.org/uniprot/Q5UAQ8	FALSE
P21894	1	0	100	0	P21894	P21894	GO:0044238,primary metabolic process|GO:0019752,carboxylic acid metabolic process|GO:0090304,nucleic acid metabolic process|GO:0044249,cellular biosynthetic process|GO:0034641,cellular nitrogen compound metabolic process|GO:0006807,nitrogen compound metabolic process|GO:0044281,small molecule metabolic process|GO:0034645,cellular macromolecule biosynthetic process|GO:0034660,ncRNA metabolic proce…	GO:0005737,cytoplasm|GO:0044464,cell part|GO:0005623,cell|GO:0005622,intracellular|GO:0044424,intracellular part	GO:0035639,purine ribonucleoside triphosphate binding|GO:0008270,zinc ion binding|GO:0003676,nucleic acid binding|GO:0043167,ion binding|GO:1901363,heterocyclic compound binding|GO:1901265,nucleoside phosphate binding|GO:0001882,nucleoside binding|GO:0043168,anion binding|GO:0043169,cation binding|GO:0004813,alanine-tRNA ligase activity|GO:0004812,aminoacyl-tRNA ligase activity|GO:0046914,transit…	bmor00970,Aminoacyl-tRNA biosynthesis	http://www.uniprot.org/uniprot/P21894	FALSE
H9J7P4	1	0	100	7.00E-133	H9J7P4	LOC101736643	GO:0008152,metabolic process	GO:0005856,cytoskeleton|GO:0043234,protein complex|GO:0043228,non-membrane-bounded organelle|GO:0015629,actin cytoskeleton|GO:0043232,intracellular non-membrane-bounded organelle|GO:0044464,cell part|GO:0005623,cell|GO:0005622,intracellular|GO:0044446,intracellular organelle part|GO:0043229,intracellular organelle|GO:0016459,myosin complex|GO:0044430,cytoskeletal part|GO:0044424,intracellular par…	GO:0016787,hydrolase activity|GO:0016818,hydrolase activity, acting on acid anhydrides, in phosphorus-containing anhydrides|GO:0003824,catalytic activity|GO:0016817,hydrolase activity, acting on acid anhydrides|GO:0017111,nucleoside-triphosphatase activity|GO:0016462,pyrophosphatase activity|GO:0003774,motor activity		http://www.uniprot.org/uniprot/H9J7P4	FALSE
H9J5W5	1	0	100	0	H9J5W5	RpS25			GO:0043168,anion binding|GO:0005488,binding|GO:0030554,adenyl nucleotide binding|GO:0035639,purine ribonucleoside triphosphate binding|GO:0097367,carbohydrate derivative binding|GO:1901363,heterocyclic compound binding|GO:1901265,nucleoside phosphate binding|GO:0000166,nucleotide binding|GO:0036094,small molecule binding|GO:0032553,ribonucleotide binding|GO:0032559,adenyl ribonucleotide binding|G…		http://www.uniprot.org/uniprot/H9J5W5	FALSE
Q2L9S5	1	0	100	0	H9JPR6	LOC692995	GO:0044238,primary metabolic process|GO:0019752,carboxylic acid metabolic process|GO:0044249,cellular biosynthetic process|GO:0034641,cellular nitrogen compound metabolic process|GO:0006807,nitrogen compound metabolic process|GO:0009067,aspartate family amino acid biosynthetic process|GO:0009066,aspartate family amino acid metabolic process|GO:0044283,small molecule biosynthetic process|GO:190156…		GO:0003824,catalytic activity|GO:0016879,ligase activity, forming carbon-nitrogen bonds|GO:0016884,carbon-nitrogen ligase activity, with glutamine as amido-N-donor|GO:0016874,ligase activity|GO:0004066,asparagine synthase (glutamine-hydrolyzing) activity		http://www.uniprot.org/uniprot/H9JPR6	FALSE
H9IX59	1	0	26.47	0.25	H9JYC9	LOC101738728	GO:0032502,developmental process|GO:0032501,multicellular organismal process|GO:0044707,single-multicellular organism process|GO:0048856,anatomical structure development|GO:0044767,single-organism developmental process|GO:0007275,multicellular organism development|GO:0044699,single-organism process	GO:0043231,intracellular membrane-bounded organelle|GO:0005634,nucleus|GO:0044464,cell part|GO:0005623,cell|GO:0005622,intracellular|GO:0043229,intracellular organelle|GO:0044424,intracellular part|GO:0043227,membrane-bounded organelle|GO:0043226,organelle	GO:0097159,organic cyclic compound binding|GO:0005488,binding|GO:0003676,nucleic acid binding|GO:0003677,DNA binding|GO:1901363,heterocyclic compound binding		http://www.uniprot.org/uniprot/H9JYC9	FALSE
Q5UAS1	1	0	100	3.00E-117	Q5UAS1	RpL18	GO:0044249,cellular biosynthetic process|GO:0034641,cellular nitrogen compound metabolic process|GO:0006807,nitrogen compound metabolic process|GO:0034645,cellular macromolecule biosynthetic process|GO:1901576,organic substance biosynthetic process|GO:0044267,cellular protein metabolic process|GO:0044260,cellular macromolecule metabolic process|GO:0043043,peptide biosynthetic process|GO:0071704,o…	GO:0005737,cytoplasm|GO:0032991,macromolecular complex|GO:0005840,ribosome|GO:0043232,intracellular non-membrane-bounded organelle|GO:0044464,cell part|GO:0044444,cytoplasmic part|GO:0005623,cell|GO:0030529,intracellular ribonucleoprotein complex|GO:0043229,intracellular organelle|GO:0043228,non-membrane-bounded organelle|GO:0044424,intracellular part|GO:0005622,intracellular|GO:0043226,organelle…	GO:0003735,structural constituent of ribosome|GO:0005198,structural molecule activity	bmor03010,Ribosome	http://www.uniprot.org/uniprot/Q5UAS1	FALSE
H9J9S0	1	0	100	0	H9J9S0	LOC101742382	GO:0044267,cellular protein metabolic process|GO:0006457,protein folding|GO:0044260,cellular macromolecule metabolic process|GO:0044238,primary metabolic process|GO:0019538,protein metabolic process|GO:0009987,cellular process|GO:0044237,cellular metabolic process|GO:0043170,macromolecule metabolic process|GO:0071704,organic substance metabolic process|GO:0008152,metabolic process	GO:0005737,cytoplasm|GO:0044464,cell part|GO:0005623,cell|GO:0005622,intracellular|GO:0044424,intracellular part	GO:0035639,purine ribonucleoside triphosphate binding|GO:0005488,binding|GO:0043167,ion binding|GO:1901363,heterocyclic compound binding|GO:1901265,nucleoside phosphate binding|GO:0001882,nucleoside binding|GO:0043168,anion binding|GO:0051082,unfolded protein binding|GO:0000166,nucleotide binding|GO:0001883,purine nucleoside binding|GO:0032549,ribonucleoside binding|GO:0017076,purine nucleotide b…		http://www.uniprot.org/uniprot/H9J9S0	FALSE
H9J9Y8	1	0	100	0	H9J9Y8	LOC101742821		GO:0005783,endoplasmic reticulum|GO:0005789,endoplasmic reticulum membrane|GO:0042175,nuclear outer membrane-endoplasmic reticulum membrane network|GO:0043229,intracellular organelle|GO:0030176,integral component of endoplasmic reticulum membrane|GO:0031301,integral component of organelle membrane|GO:0031300,intrinsic component of organelle membrane|GO:0043227,membrane-bounded organelle|GO:004322…			http://www.uniprot.org/uniprot/H9J9Y8	FALSE
Q5UAS3	1	0	100	1.00E-116	Q5UAS3	RpL15	GO:0044249,cellular biosynthetic process|GO:0034641,cellular nitrogen compound metabolic process|GO:0006807,nitrogen compound metabolic process|GO:0034645,cellular macromolecule biosynthetic process|GO:1901576,organic substance biosynthetic process|GO:0044267,cellular protein metabolic process|GO:0044260,cellular macromolecule metabolic process|GO:0043043,peptide biosynthetic process|GO:0071704,o…	GO:0005737,cytoplasm|GO:0032991,macromolecular complex|GO:0005840,ribosome|GO:0043232,intracellular non-membrane-bounded organelle|GO:0044464,cell part|GO:0044444,cytoplasmic part|GO:0005623,cell|GO:0030529,intracellular ribonucleoprotein complex|GO:0043229,intracellular organelle|GO:0043228,non-membrane-bounded organelle|GO:0044424,intracellular part|GO:0005622,intracellular|GO:0043226,organelle…	GO:0003735,structural constituent of ribosome|GO:0005198,structural molecule activity	bmor03010,Ribosome	http://www.uniprot.org/uniprot/Q5UAS3	FALSE
Q1HQ25	1	0	100	6.00E-69	Q1HQ25	LOC732934	GO:0009167,purine ribonucleoside monophosphate metabolic process|GO:0009165,nucleotide biosynthetic process|GO:0009163,nucleoside biosynthetic process|GO:0009161,ribonucleoside monophosphate metabolic process|GO:1901362,organic cyclic compound biosynthetic process|GO:0042451,purine nucleoside biosynthetic process|GO:0009168,purine ribonucleoside monophosphate biosynthetic process|GO:0044710,singl…	GO:0044464,cell part|GO:0031975,envelope|GO:0043229,intracellular organelle|GO:0043227,membrane-bounded organelle|GO:0043226,organelle|GO:0005737,cytoplasm|GO:0045263,proton-transporting ATP synthase complex, coupling factor F(o)|GO:0031090,organelle membrane|GO:0098796,membrane protein complex|GO:0016020,membrane|GO:0044444,cytoplasmic part|GO:0005739,mitochondrion|GO:0098800,inner mitochondrial…	GO:0022891,substrate-specific transmembrane transporter activity|GO:0022890,inorganic cation transmembrane transporter activity|GO:0022892,substrate-specific transporter activity|GO:0005215,transporter activity|GO:0008324,cation transmembrane transporter activity|GO:0022857,transmembrane transporter activity|GO:0015075,ion transmembrane transporter activity|GO:0015077,monovalent inorganic cation …	bmor01100,Metabolic pathways|bmor00190,Oxidative phosphorylation	http://www.uniprot.org/uniprot/Q1HQ25	FALSE
Q5UAQ3	1	0	95.06	8.00E-52	H9IY31	H9IY31	GO:0044249,cellular biosynthetic process|GO:0034641,cellular nitrogen compound metabolic process|GO:0006807,nitrogen compound metabolic process|GO:0034645,cellular macromolecule biosynthetic process|GO:1901576,organic substance biosynthetic process|GO:0044267,cellular protein metabolic process|GO:0044260,cellular macromolecule metabolic process|GO:0043043,peptide biosynthetic process|GO:0071704,o…	GO:0005737,cytoplasm|GO:0032991,macromolecular complex|GO:0005840,ribosome|GO:0043232,intracellular non-membrane-bounded organelle|GO:0044464,cell part|GO:0044444,cytoplasmic part|GO:0005623,cell|GO:0030529,intracellular ribonucleoprotein complex|GO:0043229,intracellular organelle|GO:0043228,non-membrane-bounded organelle|GO:0044424,intracellular part|GO:0005622,intracellular|GO:0043226,organelle…	GO:0003735,structural constituent of ribosome|GO:0005198,structural molecule activity		http://www.uniprot.org/uniprot/H9IY31	FALSE
Q1HQC6	1	0	45.24	1.00E-95	H9JXB2	LOC101747034	GO:0044238,primary metabolic process|GO:1901575,organic substance catabolic process|GO:0019538,protein metabolic process|GO:0043170,macromolecule metabolic process|GO:0071704,organic substance metabolic process|GO:0030163,protein catabolic process|GO:0008152,metabolic process|GO:0009056,catabolic process|GO:0009057,macromolecule catabolic process|GO:1901564,organonitrogen compound metabolic proce…	GO:0005737,cytoplasm|GO:0044464,cell part|GO:0005623,cell|GO:0005622,intracellular|GO:0044424,intracellular part	GO:0035639,purine ribonucleoside triphosphate binding|GO:0005488,binding|GO:0043167,ion binding|GO:1901363,heterocyclic compound binding|GO:1901265,nucleoside phosphate binding|GO:0001882,nucleoside binding|GO:0043168,anion binding|GO:0000166,nucleotide binding|GO:0001883,purine nucleoside binding|GO:0032549,ribonucleoside binding|GO:0017076,purine nucleotide binding|GO:0005524,ATP binding|GO:001…	bmor03050,Proteasome	http://www.uniprot.org/uniprot/H9JXB2	FALSE
H9JD85	1	0	56.25	2.7	H9JVB4	H9JVB4	GO:0006810,transport|GO:0009987,cellular process|GO:0051179,localization|GO:0044765,single-organism transport|GO:0044763,single-organism cellular process|GO:1902578,single-organism localization|GO:0051234,establishment of localization|GO:0055085,transmembrane transport|GO:0044699,single-organism process	GO:0044425,membrane part|GO:0016021,integral component of membrane|GO:0016020,membrane|GO:0031224,intrinsic component of membrane	GO:0005215,transporter activity|GO:0022857,transmembrane transporter activity		http://www.uniprot.org/uniprot/H9JVB4	FALSE
Q5CCJ4	1	0	100	2.00E-135	Q5CCJ4	GST sigma	GO:0008152,metabolic process		GO:0003824,catalytic activity|GO:0016740,transferase activity	bmor00980,Metabolism of xenobiotics by cytochrome P450|bmor01100,Metabolic pathways|bmor00982,Drug metabolism - cytochrome P450|bmor00590,Arachidonic acid metabolism|bmor00480,Glutathione metabolism	http://www.uniprot.org/uniprot/Q5CCJ4	FALSE
H9JDP8	1	0	41.49	4.00E-12	Q1HPJ4	mRpS12	GO:0044249,cellular biosynthetic process|GO:0034641,cellular nitrogen compound metabolic process|GO:0006807,nitrogen compound metabolic process|GO:0034645,cellular macromolecule biosynthetic process|GO:1901576,organic substance biosynthetic process|GO:0044267,cellular protein metabolic process|GO:0044260,cellular macromolecule metabolic process|GO:0043043,peptide biosynthetic process|GO:0071704,o…	GO:0005737,cytoplasm|GO:0005622,intracellular|GO:0032991,macromolecular complex|GO:0005840,ribosome|GO:0043232,intracellular non-membrane-bounded organelle|GO:0044464,cell part|GO:0044444,cytoplasmic part|GO:0005623,cell|GO:0044391,ribosomal subunit|GO:0044446,intracellular organelle part|GO:0043229,intracellular organelle|GO:0043228,non-membrane-bounded organelle|GO:0044424,intracellular part|GO…	GO:0003735,structural constituent of ribosome|GO:0005198,structural molecule activity	bmor03010,Ribosome	http://www.uniprot.org/uniprot/Q1HPJ4	FALSE
Q66SV9	1	0	100	3.00E-96	Q66SV9	S15	GO:0044249,cellular biosynthetic process|GO:0034641,cellular nitrogen compound metabolic process|GO:0006807,nitrogen compound metabolic process|GO:0034645,cellular macromolecule biosynthetic process|GO:1901576,organic substance biosynthetic process|GO:0044267,cellular protein metabolic process|GO:0044260,cellular macromolecule metabolic process|GO:0043043,peptide biosynthetic process|GO:0071704,o…	GO:0005737,cytoplasm|GO:0005622,intracellular|GO:0032991,macromolecular complex|GO:0005840,ribosome|GO:0043232,intracellular non-membrane-bounded organelle|GO:0044464,cell part|GO:0044444,cytoplasmic part|GO:0005623,cell|GO:0044391,ribosomal subunit|GO:0044446,intracellular organelle part|GO:0043229,intracellular organelle|GO:0043228,non-membrane-bounded organelle|GO:0044424,intracellular part|GO…	GO:0097159,organic cyclic compound binding|GO:0005198,structural molecule activity|GO:0003735,structural constituent of ribosome|GO:0003723,RNA binding|GO:0003676,nucleic acid binding|GO:1901363,heterocyclic compound binding|GO:0005488,binding	bmor03010,Ribosome	http://www.uniprot.org/uniprot/Q66SV9	FALSE
Q5UAR4	1	0	33.33	6.3	H9JKL2	LOC101742627	GO:0044238,primary metabolic process|GO:0019538,protein metabolic process|GO:0043170,macromolecule metabolic process|GO:0071704,organic substance metabolic process|GO:0008152,metabolic process|GO:0006508,proteolysis|GO:1901564,organonitrogen compound metabolic process|GO:0006807,nitrogen compound metabolic process		GO:0004252,serine-type endopeptidase activity|GO:0004175,endopeptidase activity|GO:0017171,serine hydrolase activity|GO:0016787,hydrolase activity|GO:0003824,catalytic activity|GO:0070011,peptidase activity, acting on L-amino acid peptides|GO:0008233,peptidase activity|GO:0008236,serine-type peptidase activity	bmor04080,Neuroactive ligand-receptor interaction	http://www.uniprot.org/uniprot/H9JKL2	FALSE
H9J565	1	0	100	0	H9J565	H9J565	GO:0044710,single-organism metabolic process|GO:0009058,biosynthetic process|GO:0055114,oxidation-reduction process|GO:0008152,metabolic process|GO:0044699,single-organism process		GO:0016790,thiolester hydrolase activity|GO:0008270,zinc ion binding|GO:0016491,oxidoreductase activity|GO:0043169,cation binding|GO:0016628,oxidoreductase activity, acting on the CH-CH group of donors, NAD or NADP as acceptor|GO:0046914,transition metal ion binding|GO:0004313,[acyl-carrier-protein] S-acetyltransferase activity|GO:0016627,oxidoreductase activity, acting on the CH-CH group of dono…		http://www.uniprot.org/uniprot/H9J565	FALSE
H9IV44	1	0	100	0	H9IV44	LOC101739740	GO:0090304,nucleic acid metabolic process|GO:0090305,nucleic acid phosphodiester bond hydrolysis|GO:0034641,cellular nitrogen compound metabolic process|GO:0006807,nitrogen compound metabolic process|GO:1901360,organic cyclic compound metabolic process|GO:0006139,nucleobase-containing compound metabolic process|GO:0044710,single-organism metabolic process|GO:0044260,cellular macromolecule metabol…	GO:0044464,cell part|GO:0005623,cell|GO:0005622,intracellular	GO:0016787,hydrolase activity|GO:0004518,nuclease activity|GO:0004519,endonuclease activity|GO:0016788,hydrolase activity, acting on ester bonds|GO:0003824,catalytic activity|GO:0005488,binding|GO:0003676,nucleic acid binding|GO:0003677,DNA binding|GO:0097159,organic cyclic compound binding|GO:1901363,heterocyclic compound binding|GO:0004536,deoxyribonuclease activity|GO:0016835,carbon-oxygen lya…	bmor03410,Base excision repair	http://www.uniprot.org/uniprot/H9IV44	FALSE
H9J1R9	1	0	33.33	0.06	H9J2B0	LOC101742601	GO:0044267,cellular protein metabolic process|GO:0006468,protein phosphorylation|GO:0008152,metabolic process|GO:0044260,cellular macromolecule metabolic process|GO:0044238,primary metabolic process|GO:0019538,protein metabolic process|GO:0016310,phosphorylation|GO:0009987,cellular process|GO:0018212,peptidyl-tyrosine modification|GO:0043412,macromolecule modification|GO:0006464,cellular protein …		GO:0035639,purine ribonucleoside triphosphate binding|GO:0004672,protein kinase activity|GO:0043167,ion binding|GO:1901363,heterocyclic compound binding|GO:0001883,purine nucleoside binding|GO:0001882,nucleoside binding|GO:0043168,anion binding|GO:0000166,nucleotide binding|GO:0016740,transferase activity|GO:0004715,non-membrane spanning protein tyrosine kinase activity|GO:0004713,protein tyrosin…		http://www.uniprot.org/uniprot/H9J2B0	FALSE
A0A0U1YZZ0	1	0	32.35	7.1	H9JD71	LOC101736847			GO:0043168,anion binding|GO:0005488,binding|GO:0030554,adenyl nucleotide binding|GO:0035639,purine ribonucleoside triphosphate binding|GO:0097367,carbohydrate derivative binding|GO:1901363,heterocyclic compound binding|GO:1901265,nucleoside phosphate binding|GO:0000166,nucleotide binding|GO:0036094,small molecule binding|GO:0032553,ribonucleotide binding|GO:0032559,adenyl ribonucleotide binding|G…		http://www.uniprot.org/uniprot/H9JD71	FALSE
H9JKE1	1	0	100	0	H9JKE1	LOC101737204	GO:0016197,endosomal transport|GO:0016192,vesicle-mediated transport|GO:0046907,intracellular transport|GO:0006810,transport|GO:0044765,single-organism transport|GO:1902578,single-organism localization|GO:0032456,endocytic recycling|GO:0051649,establishment of localization in cell|GO:1902582,single-organism intracellular transport|GO:0051234,establishment of localization|GO:0051179,localization|G…	GO:0044464,cell part|GO:0005623,cell|GO:0005622,intracellular	GO:0043168,anion binding|GO:0005488,binding|GO:0019001,guanyl nucleotide binding|GO:0035639,purine ribonucleoside triphosphate binding|GO:0097367,carbohydrate derivative binding|GO:0043167,ion binding|GO:1901363,heterocyclic compound binding|GO:1901265,nucleoside phosphate binding|GO:0000166,nucleotide binding|GO:0036094,small molecule binding|GO:0032561,guanyl ribonucleotide binding|GO:0032553,r…		http://www.uniprot.org/uniprot/H9JKE1	FALSE
H9J1V6	1	0	100	0	H9J1V6	LOC101742899	GO:0044238,primary metabolic process|GO:0044710,single-organism metabolic process|GO:0006629,lipid metabolic process|GO:0071704,organic substance metabolic process|GO:0055114,oxidation-reduction process|GO:0008152,metabolic process|GO:0044699,single-organism process	GO:0005737,cytoplasm|GO:0016021,integral component of membrane|GO:0016020,membrane|GO:0044464,cell part|GO:0005623,cell|GO:0005622,intracellular|GO:0044424,intracellular part|GO:0044425,membrane part|GO:0031224,intrinsic component of membrane	GO:0003824,catalytic activity|GO:0016627,oxidoreductase activity, acting on the CH-CH group of donors|GO:0016491,oxidoreductase activity	bmor00062,Fatty acid elongation|bmor01212,Fatty acid metabolism|bmor01040,Biosynthesis of unsaturated fatty acids	http://www.uniprot.org/uniprot/H9J1V6	FALSE
H9JDY1	1	0	25.3	0.009	H9JN97	LOC692920	GO:0044238,primary metabolic process|GO:0044710,single-organism metabolic process|GO:0009987,cellular process|GO:1901564,organonitrogen compound metabolic process|GO:0006082,organic acid metabolic process|GO:0019538,protein metabolic process|GO:0044237,cellular metabolic process|GO:0006520,cellular amino acid metabolic process|GO:0019752,carboxylic acid metabolic process|GO:0043170,macromolecule …	GO:0005737,cytoplasm|GO:0044464,cell part|GO:0005623,cell|GO:0005622,intracellular|GO:0044424,intracellular part	GO:0004046,aminoacylase activity|GO:0016787,hydrolase activity|GO:0043169,cation binding|GO:0016810,hydrolase activity, acting on carbon-nitrogen (but not peptide) bonds|GO:0016811,hydrolase activity, acting on carbon-nitrogen (but not peptide) bonds, in linear amides|GO:0043167,ion binding|GO:0003824,catalytic activity|GO:0070011,peptidase activity, acting on L-amino acid peptides|GO:0005488,bin…	bmor01230,Biosynthesis of amino acids|bmor01100,Metabolic pathways|bmor00220,Arginine biosynthesis|bmor01210,2-Oxocarboxylic acid metabolism	http://www.uniprot.org/uniprot/H9JN97	FALSE
H9J8L8	1	0			H9J8L8	H9J8L8					http://www.uniprot.org/uniprot/H9J8L8	FALSE
Q2F6C2	1	0	100	0	Q2F6C2	LOC692797	GO:0044267,cellular protein metabolic process|GO:0006457,protein folding|GO:0044260,cellular macromolecule metabolic process|GO:0044238,primary metabolic process|GO:0019538,protein metabolic process|GO:0009987,cellular process|GO:0044237,cellular metabolic process|GO:0043170,macromolecule metabolic process|GO:0071704,organic substance metabolic process|GO:0008152,metabolic process	GO:0005737,cytoplasm|GO:0044464,cell part|GO:0005623,cell|GO:0005622,intracellular|GO:0044424,intracellular part	GO:0035639,purine ribonucleoside triphosphate binding|GO:0005488,binding|GO:0043167,ion binding|GO:1901363,heterocyclic compound binding|GO:1901265,nucleoside phosphate binding|GO:0001882,nucleoside binding|GO:0043168,anion binding|GO:0051082,unfolded protein binding|GO:0000166,nucleotide binding|GO:0001883,purine nucleoside binding|GO:0032549,ribonucleoside binding|GO:0017076,purine nucleotide b…		http://www.uniprot.org/uniprot/Q2F6C2	FALSE
H9JXF1	1	0	100	0	H9JXF1	LOC101737841	GO:0006084,acetyl-CoA metabolic process|GO:0035383,thioester metabolic process|GO:0051186,cofactor metabolic process|GO:0006637,acyl-CoA metabolic process|GO:0006732,coenzyme metabolic process|GO:0009987,cellular process|GO:0044237,cellular metabolic process|GO:0071704,organic substance metabolic process|GO:0006790,sulfur compound metabolic process|GO:0008152,metabolic process|GO:0006793,phosphor…		GO:0003824,catalytic activity		http://www.uniprot.org/uniprot/H9JXF1	FALSE
Q5UAS7	1	0	100	7.00E-117	Q5UAS7	RpL12	GO:0044249,cellular biosynthetic process|GO:0034641,cellular nitrogen compound metabolic process|GO:0006807,nitrogen compound metabolic process|GO:0034645,cellular macromolecule biosynthetic process|GO:1901576,organic substance biosynthetic process|GO:0044267,cellular protein metabolic process|GO:0044260,cellular macromolecule metabolic process|GO:0043043,peptide biosynthetic process|GO:0071704,o…	GO:0005737,cytoplasm|GO:0032991,macromolecular complex|GO:0005840,ribosome|GO:0043232,intracellular non-membrane-bounded organelle|GO:0044464,cell part|GO:0044444,cytoplasmic part|GO:0005623,cell|GO:0030529,intracellular ribonucleoprotein complex|GO:0043229,intracellular organelle|GO:0043228,non-membrane-bounded organelle|GO:0044424,intracellular part|GO:0005622,intracellular|GO:0043226,organelle…	GO:0003735,structural constituent of ribosome|GO:0005198,structural molecule activity	bmor03010,Ribosome	http://www.uniprot.org/uniprot/Q5UAS7	FALSE
P82204	1	0	100	0	P82204	Tpi	GO:0009167,purine ribonucleoside monophosphate metabolic process|GO:0044281,small molecule metabolic process|GO:0009161,ribonucleoside monophosphate metabolic process|GO:1901360,organic cyclic compound metabolic process|GO:0044712,single-organism catabolic process|GO:0044710,single-organism metabolic process|GO:0044711,single-organism biosynthetic process|GO:0009199,ribonucleoside triphosphate me…		GO:0016853,isomerase activity|GO:0003824,catalytic activity|GO:0016860,intramolecular oxidoreductase activity|GO:0016861,intramolecular oxidoreductase activity, interconverting aldoses and ketoses|GO:0004807,triose-phosphate isomerase activity	bmor01100,Metabolic pathways|bmor01200,Carbon metabolism|bmor00051,Fructose and mannose metabolism|bmor01230,Biosynthesis of amino acids|bmor00010,Glycolysis / Gluconeogenesis|bmor00562,Inositol phosphate metabolism	http://www.uniprot.org/uniprot/P82204	FALSE
Q5UAP3	1	0	100	4.00E-147	Q5UAP3	RpS2	GO:0044249,cellular biosynthetic process|GO:0034641,cellular nitrogen compound metabolic process|GO:0006807,nitrogen compound metabolic process|GO:0034645,cellular macromolecule biosynthetic process|GO:1901576,organic substance biosynthetic process|GO:0044267,cellular protein metabolic process|GO:0044260,cellular macromolecule metabolic process|GO:0043043,peptide biosynthetic process|GO:0071704,o…	GO:0005737,cytoplasm|GO:0005622,intracellular|GO:0032991,macromolecular complex|GO:0005840,ribosome|GO:0043232,intracellular non-membrane-bounded organelle|GO:0044464,cell part|GO:0044444,cytoplasmic part|GO:0005623,cell|GO:0044391,ribosomal subunit|GO:0044446,intracellular organelle part|GO:0043229,intracellular organelle|GO:0043228,non-membrane-bounded organelle|GO:0044424,intracellular part|GO…	GO:0097159,organic cyclic compound binding|GO:0005198,structural molecule activity|GO:0003735,structural constituent of ribosome|GO:0003723,RNA binding|GO:0003676,nucleic acid binding|GO:1901363,heterocyclic compound binding|GO:0005488,binding	bmor03010,Ribosome	http://www.uniprot.org/uniprot/Q5UAP3	FALSE
Q3HR35	1	0	99.75	0	H9J385	Sps1	GO:0008152,metabolic process		GO:0035639,purine ribonucleoside triphosphate binding|GO:0005488,binding|GO:0043167,ion binding|GO:1901363,heterocyclic compound binding|GO:1901265,nucleoside phosphate binding|GO:0001882,nucleoside binding|GO:0043168,anion binding|GO:0000166,nucleotide binding|GO:0001883,purine nucleoside binding|GO:0032549,ribonucleoside binding|GO:0017076,purine nucleotide binding|GO:0005524,ATP binding|GO:003…		http://www.uniprot.org/uniprot/H9J385	FALSE
H9JNW9	1	0	33.33	0.089	H9J3Q3	LOC101744540	GO:0008152,metabolic process		GO:0003824,catalytic activity|GO:0016874,ligase activity	bmor01100,Metabolic pathways|bmor00280,Valine, leucine and isoleucine degradation	http://www.uniprot.org/uniprot/H9J3Q3	FALSE
H9JM43	1	0	100	1.00E-36	H9JM43	LOC101742938			GO:0046983,protein dimerization activity|GO:0005488,binding|GO:0005515,protein binding		http://www.uniprot.org/uniprot/H9JM43	FALSE
H9IVX5	1	0	100	0	H9IVX5	LOC101744569	GO:0044267,cellular protein metabolic process|GO:0006457,protein folding|GO:0044260,cellular macromolecule metabolic process|GO:0044238,primary metabolic process|GO:0019538,protein metabolic process|GO:0009987,cellular process|GO:0044237,cellular metabolic process|GO:0043170,macromolecule metabolic process|GO:0071704,organic substance metabolic process|GO:0008152,metabolic process	GO:0005737,cytoplasm|GO:0044464,cell part|GO:0005623,cell|GO:0005622,intracellular|GO:0044424,intracellular part	GO:0035639,purine ribonucleoside triphosphate binding|GO:0005488,binding|GO:0043167,ion binding|GO:1901363,heterocyclic compound binding|GO:1901265,nucleoside phosphate binding|GO:0001882,nucleoside binding|GO:0043168,anion binding|GO:0051082,unfolded protein binding|GO:0000166,nucleotide binding|GO:0001883,purine nucleoside binding|GO:0032549,ribonucleoside binding|GO:0017076,purine nucleotide b…		http://www.uniprot.org/uniprot/H9IVX5	FALSE
H9J806	1	0	100	1.00E-69	H9J806	LOC101744632		GO:0044425,membrane part|GO:0016021,integral component of membrane|GO:0016020,membrane|GO:0031224,intrinsic component of membrane			http://www.uniprot.org/uniprot/H9J806	FALSE
H9J5V8	1	0	57.7	0	H9J1P1	LOC101737095	GO:0044249,cellular biosynthetic process|GO:0034645,cellular macromolecule biosynthetic process|GO:0009100,glycoprotein metabolic process|GO:0009101,glycoprotein biosynthetic process|GO:0044699,single-organism process|GO:0044267,cellular protein metabolic process|GO:0044710,single-organism metabolic process|GO:0044260,cellular macromolecule metabolic process|GO:0071704,organic substance metabolic…	GO:0016020,membrane|GO:0044425,membrane part|GO:0016021,integral component of membrane|GO:0031224,intrinsic component of membrane	GO:0003824,catalytic activity|GO:0016740,transferase activity|GO:0004576,oligosaccharyl transferase activity|GO:0016757,transferase activity, transferring glycosyl groups|GO:0016758,transferase activity, transferring hexosyl groups	bmor01100,Metabolic pathways|bmor00510,N-Glycan biosynthesis|bmor04141,Protein processing in endoplasmic reticulum	http://www.uniprot.org/uniprot/H9J1P1	FALSE
H9JS13	1	0	100	0	H9JS13	LOC693096	GO:0044238,primary metabolic process|GO:0019538,protein metabolic process|GO:0043170,macromolecule metabolic process|GO:0071704,organic substance metabolic process|GO:0008152,metabolic process|GO:0006508,proteolysis|GO:1901564,organonitrogen compound metabolic process|GO:0006807,nitrogen compound metabolic process		GO:0016787,hydrolase activity|GO:0004175,endopeptidase activity|GO:0070001,aspartic-type peptidase activity|GO:0003824,catalytic activity|GO:0070011,peptidase activity, acting on L-amino acid peptides|GO:0004190,aspartic-type endopeptidase activity|GO:0008233,peptidase activity		http://www.uniprot.org/uniprot/H9JS13	FALSE
H9JHZ0	1	0	100	0	H9JHZ0	LOC101738084	GO:0044238,primary metabolic process|GO:0019538,protein metabolic process|GO:0043170,macromolecule metabolic process|GO:0071704,organic substance metabolic process|GO:0008152,metabolic process|GO:0006508,proteolysis|GO:1901564,organonitrogen compound metabolic process|GO:0006807,nitrogen compound metabolic process	GO:0044464,cell part|GO:0005623,cell|GO:0005622,intracellular|GO:0005737,cytoplasm|GO:0044424,intracellular part	GO:0004177,aminopeptidase activity|GO:0016787,hydrolase activity|GO:0097159,organic cyclic compound binding|GO:0008238,exopeptidase activity|GO:0000166,nucleotide binding|GO:0036094,small molecule binding|GO:0003824,catalytic activity|GO:0070011,peptidase activity, acting on L-amino acid peptides|GO:0005488,binding|GO:0008233,peptidase activity|GO:1901363,heterocyclic compound binding|GO:1901265,…		http://www.uniprot.org/uniprot/H9JHZ0	FALSE
Q1HQ47	1	0	100	0	Q1HQ47	LOC100101164	GO:0019752,carboxylic acid metabolic process|GO:0006099,tricarboxylic acid cycle|GO:0009060,aerobic respiration|GO:0044281,small molecule metabolic process|GO:0006091,generation of precursor metabolites and energy|GO:0072350,tricarboxylic acid metabolic process|GO:0044699,single-organism process|GO:0044710,single-organism metabolic process|GO:0071704,organic substance metabolic process|GO:0045333…		GO:0043169,cation binding|GO:0043167,ion binding|GO:0016614,oxidoreductase activity, acting on CH-OH group of donors|GO:0016616,oxidoreductase activity, acting on the CH-OH group of donors, NAD or NADP as acceptor|GO:0003824,catalytic activity|GO:0051287,NAD binding|GO:0000287,magnesium ion binding|GO:0036094,small molecule binding|GO:0000166,nucleotide binding|GO:0050662,coenzyme binding|GO:0004…	bmor01100,Metabolic pathways|bmor01200,Carbon metabolism|bmor00020,Citrate cycle (TCA cycle)|bmor04146,Peroxisome|bmor01230,Biosynthesis of amino acids|bmor01210,2-Oxocarboxylic acid metabolism|bmor00480,Glutathione metabolism	http://www.uniprot.org/uniprot/Q1HQ47	FALSE
H9JDT4	1	0	100	0	H9JDT4	LOC101739645	GO:0009185,ribonucleoside diphosphate metabolic process|GO:0006732,coenzyme metabolic process|GO:0009141,nucleoside triphosphate metabolic process|GO:0009144,purine nucleoside triphosphate metabolic process|GO:0019752,carboxylic acid metabolic process|GO:0044723,single-organism carbohydrate metabolic process|GO:0034641,cellular nitrogen compound metabolic process|GO:0006807,nitrogen compound meta…		GO:0035639,purine ribonucleoside triphosphate binding|GO:0005488,binding|GO:0000166,nucleotide binding|GO:1901363,heterocyclic compound binding|GO:1901265,nucleoside phosphate binding|GO:0001882,nucleoside binding|GO:0043168,anion binding|GO:0043167,ion binding|GO:0016740,transferase activity|GO:0001883,purine nucleoside binding|GO:0032549,ribonucleoside binding|GO:0017076,purine nucleotide bindi…		http://www.uniprot.org/uniprot/H9JDT4	FALSE
Q9XXZ4	1	0	100	1.00E-92	Q9XXZ4	UBI1	GO:0044249,cellular biosynthetic process|GO:0034641,cellular nitrogen compound metabolic process|GO:0006807,nitrogen compound metabolic process|GO:0034645,cellular macromolecule biosynthetic process|GO:1901576,organic substance biosynthetic process|GO:0044267,cellular protein metabolic process|GO:0044260,cellular macromolecule metabolic process|GO:0043043,peptide biosynthetic process|GO:0071704,o…	GO:0005737,cytoplasm|GO:0032991,macromolecular complex|GO:0005840,ribosome|GO:0043232,intracellular non-membrane-bounded organelle|GO:0044464,cell part|GO:0044444,cytoplasmic part|GO:0005623,cell|GO:0030529,intracellular ribonucleoprotein complex|GO:0043229,intracellular organelle|GO:0043228,non-membrane-bounded organelle|GO:0044424,intracellular part|GO:0005622,intracellular|GO:0043226,organelle…	GO:0003735,structural constituent of ribosome|GO:0005198,structural molecule activity	bmor03010,Ribosome	http://www.uniprot.org/uniprot/Q9XXZ4	FALSE
Q17201	1	0	99.01	5.00E-145	H9JVA1	Sqd			GO:0097159,organic cyclic compound binding|GO:0000166,nucleotide binding|GO:0036094,small molecule binding|GO:0005488,binding|GO:0003676,nucleic acid binding|GO:1901363,heterocyclic compound binding|GO:1901265,nucleoside phosphate binding|GO:0003723,RNA binding		http://www.uniprot.org/uniprot/H9JVA1	FALSE
Q1HPN7	1	0	100	0	Q1HPN7	LOC778467	GO:0009185,ribonucleoside diphosphate metabolic process|GO:0006732,coenzyme metabolic process|GO:0009141,nucleoside triphosphate metabolic process|GO:0009144,purine nucleoside triphosphate metabolic process|GO:0019752,carboxylic acid metabolic process|GO:0044723,single-organism carbohydrate metabolic process|GO:0034641,cellular nitrogen compound metabolic process|GO:0006807,nitrogen compound meta…		GO:0016829,lyase activity|GO:0016830,carbon-carbon lyase activity|GO:0016832,aldehyde-lyase activity|GO:0003824,catalytic activity|GO:0004332,fructose-bisphosphate aldolase activity	bmor01100,Metabolic pathways|bmor01230,Biosynthesis of amino acids|bmor00030,Pentose phosphate pathway|bmor00051,Fructose and mannose metabolism|bmor01200,Carbon metabolism|bmor00010,Glycolysis / Gluconeogenesis	http://www.uniprot.org/uniprot/Q1HPN7	FALSE
H9JHM3	1	0	20.21	5.2	H9JEX0	H9JEX0		GO:0044425,membrane part|GO:0016021,integral component of membrane|GO:0016020,membrane|GO:0031224,intrinsic component of membrane			http://www.uniprot.org/uniprot/H9JEX0	FALSE
Q1HQ44	1	0	33.62	7.00E-38	H9J567	LOC732998	GO:0044248,cellular catabolic process|GO:0043632,modification-dependent macromolecule catabolic process|GO:0044267,cellular protein metabolic process|GO:1901575,organic substance catabolic process|GO:0044265,cellular macromolecule catabolic process|GO:0044260,cellular macromolecule metabolic process|GO:0071704,organic substance metabolic process|GO:0006508,proteolysis|GO:0044238,primary metabolic…	GO:0043234,protein complex|GO:0005737,cytoplasm|GO:0032991,macromolecular complex|GO:0043231,intracellular membrane-bounded organelle|GO:0019773,proteasome core complex, alpha-subunit complex|GO:0005634,nucleus|GO:0044464,cell part|GO:0005623,cell|GO:0005622,intracellular|GO:0043229,intracellular organelle|GO:0044424,intracellular part|GO:0000502,proteasome complex|GO:0043227,membrane-bounded org…	GO:0016787,hydrolase activity|GO:0004175,endopeptidase activity|GO:0004298,threonine-type endopeptidase activity|GO:0003824,catalytic activity|GO:0070003,threonine-type peptidase activity|GO:0070011,peptidase activity, acting on L-amino acid peptides|GO:0008233,peptidase activity		http://www.uniprot.org/uniprot/H9J567	FALSE
H9J172	1	0	100	0	H9J172	LOC101739633	GO:0044238,primary metabolic process|GO:0006431,methionyl-tRNA aminoacylation|GO:0019752,carboxylic acid metabolic process|GO:0090304,nucleic acid metabolic process|GO:0044249,cellular biosynthetic process|GO:0034641,cellular nitrogen compound metabolic process|GO:0006807,nitrogen compound metabolic process|GO:0044281,small molecule metabolic process|GO:0034645,cellular macromolecule biosynthetic…	GO:0005737,cytoplasm|GO:0044464,cell part|GO:0005623,cell|GO:0005622,intracellular|GO:0044424,intracellular part	GO:0035639,purine ribonucleoside triphosphate binding|GO:0005488,binding|GO:0000166,nucleotide binding|GO:1901363,heterocyclic compound binding|GO:1901265,nucleoside phosphate binding|GO:0001882,nucleoside binding|GO:0043168,anion binding|GO:0004812,aminoacyl-tRNA ligase activity|GO:0043167,ion binding|GO:0001883,purine nucleoside binding|GO:0032549,ribonucleoside binding|GO:0017076,purine nucleo…		http://www.uniprot.org/uniprot/H9J172	FALSE
B7XFU6	1	0	100	0	B7XFU6	Chc	GO:0033036,macromolecule localization|GO:0034613,cellular protein localization|GO:0016192,vesicle-mediated transport|GO:0046907,intracellular transport|GO:0070727,cellular macromolecule localization|GO:0006886,intracellular protein transport|GO:0006810,transport|GO:0045184,establishment of protein localization|GO:0008104,protein localization|GO:0071702,organic substance transport|GO:0015031,prote…	GO:0043229,intracellular organelle|GO:0071944,cell periphery|GO:0030117,membrane coat|GO:0005905,clathrin-coated pit|GO:0012510,trans-Golgi network transport vesicle membrane|GO:0030130,clathrin coat of trans-Golgi network vesicle|GO:0030133,transport vesicle|GO:0030132,clathrin coat of coated pit|GO:0030135,coated vesicle|GO:0043226,organelle|GO:0030136,clathrin-coated vesicle|GO:0030665,clathri…	GO:0005198,structural molecule activity|GO:0032051,clathrin light chain binding|GO:0005488,binding|GO:0005515,protein binding|GO:0030276,clathrin binding	bmor04142,Lysosome|bmor04144,Endocytosis	http://www.uniprot.org/uniprot/B7XFU6	FALSE
Q5UAN5	1	0	100	3.00E-138	Q5UAN5	RpS9	GO:0044249,cellular biosynthetic process|GO:0034641,cellular nitrogen compound metabolic process|GO:0006807,nitrogen compound metabolic process|GO:0034645,cellular macromolecule biosynthetic process|GO:1901576,organic substance biosynthetic process|GO:0044267,cellular protein metabolic process|GO:0044260,cellular macromolecule metabolic process|GO:0043043,peptide biosynthetic process|GO:0071704,o…	GO:0005737,cytoplasm|GO:0005622,intracellular|GO:0032991,macromolecular complex|GO:0005840,ribosome|GO:0043232,intracellular non-membrane-bounded organelle|GO:0044464,cell part|GO:0044444,cytoplasmic part|GO:0005623,cell|GO:0044391,ribosomal subunit|GO:0044446,intracellular organelle part|GO:0043229,intracellular organelle|GO:0043228,non-membrane-bounded organelle|GO:0044424,intracellular part|GO…	GO:0097159,organic cyclic compound binding|GO:0019843,rRNA binding|GO:0003735,structural constituent of ribosome|GO:0003723,RNA binding|GO:0003676,nucleic acid binding|GO:0005198,structural molecule activity|GO:1901363,heterocyclic compound binding|GO:0005488,binding	bmor03010,Ribosome	http://www.uniprot.org/uniprot/Q5UAN5	FALSE
H9JDV4	1	0	28.86	1.00E-16	H9JCX0	LOC101739864	GO:0009218,pyrimidine ribonucleotide metabolic process|GO:0009165,nucleotide biosynthetic process|GO:0009163,nucleoside biosynthetic process|GO:0046134,pyrimidine nucleoside biosynthetic process|GO:1901362,organic cyclic compound biosynthetic process|GO:0046131,pyrimidine ribonucleoside metabolic process|GO:0046132,pyrimidine ribonucleoside biosynthetic process|GO:0044710,single-organism metaboli…		GO:0019205,nucleobase-containing compound kinase activity|GO:0035639,purine ribonucleoside triphosphate binding|GO:0005488,binding|GO:0043167,ion binding|GO:1901363,heterocyclic compound binding|GO:1901265,nucleoside phosphate binding|GO:0001882,nucleoside binding|GO:0043168,anion binding|GO:0000166,nucleotide binding|GO:0016740,transferase activity|GO:0001883,purine nucleoside binding|GO:0032549…	bmor01100,Metabolic pathways|bmor00230,Purine metabolism|bmor00240,Pyrimidine metabolism	http://www.uniprot.org/uniprot/H9JCX0	FALSE
Q5UAR0	1	0	100	2.00E-88	Q5UAR0	RpL28	GO:0044249,cellular biosynthetic process|GO:0034641,cellular nitrogen compound metabolic process|GO:0006807,nitrogen compound metabolic process|GO:0034645,cellular macromolecule biosynthetic process|GO:1901576,organic substance biosynthetic process|GO:0044267,cellular protein metabolic process|GO:0044260,cellular macromolecule metabolic process|GO:0043043,peptide biosynthetic process|GO:0071704,o…	GO:0005737,cytoplasm|GO:0032991,macromolecular complex|GO:0005840,ribosome|GO:0043232,intracellular non-membrane-bounded organelle|GO:0044464,cell part|GO:0044444,cytoplasmic part|GO:0005623,cell|GO:0030529,intracellular ribonucleoprotein complex|GO:0043229,intracellular organelle|GO:0043228,non-membrane-bounded organelle|GO:0044424,intracellular part|GO:0005622,intracellular|GO:0043226,organelle…	GO:0003735,structural constituent of ribosome|GO:0005198,structural molecule activity	bmor03010,Ribosome	http://www.uniprot.org/uniprot/Q5UAR0	FALSE
H9ITZ3	1	0	100	0	H9ITZ3	LOC101746997	GO:0019725,cellular homeostasis|GO:0044710,single-organism metabolic process|GO:0009987,cellular process|GO:0050794,regulation of cellular process|GO:0042592,homeostatic process|GO:0044763,single-organism cellular process|GO:0044699,single-organism process|GO:0008152,metabolic process|GO:0065007,biological regulation|GO:0045454,cell redox homeostasis|GO:0065008,regulation of biological quality|GO…	GO:0005623,cell	GO:0015036,disulfide oxidoreductase activity|GO:0003824,catalytic activity|GO:0016667,oxidoreductase activity, acting on a sulfur group of donors|GO:0016491,oxidoreductase activity|GO:0015035,protein disulfide oxidoreductase activity|GO:0009055,electron carrier activity|GO:0016853,isomerase activity|GO:0016860,intramolecular oxidoreductase activity|GO:0050220,prostaglandin-E synthase activity		http://www.uniprot.org/uniprot/H9ITZ3	FALSE
H9JN03	1	0	98.85	2.00E-180	O01377	PCNA	GO:0080090,regulation of primary metabolic process|GO:0019222,regulation of metabolic process|GO:0031326,regulation of cellular biosynthetic process|GO:0031323,regulation of cellular metabolic process|GO:0090304,nucleic acid metabolic process|GO:0044249,cellular biosynthetic process|GO:0034641,cellular nitrogen compound metabolic process|GO:0006807,nitrogen compound metabolic process|GO:0044237,c…	GO:0043231,intracellular membrane-bounded organelle|GO:0005634,nucleus|GO:0044464,cell part|GO:0005623,cell|GO:0005622,intracellular|GO:0043229,intracellular organelle|GO:0044424,intracellular part|GO:0043227,membrane-bounded organelle|GO:0043226,organelle	GO:0030337,DNA polymerase processivity factor activity|GO:0097159,organic cyclic compound binding|GO:0030234,enzyme regulator activity|GO:0005488,binding|GO:0003676,nucleic acid binding|GO:0003677,DNA binding|GO:0098772,molecular function regulator|GO:1901363,heterocyclic compound binding	bmor03030,DNA replication|bmor03410,Base excision repair|bmor03430,Mismatch repair|bmor03420,Nucleotide excision repair	http://www.uniprot.org/uniprot/O01377	FALSE
H9JW78	1	0	100	5.00E-133	H9JW78	RpS11	GO:0044249,cellular biosynthetic process|GO:0034641,cellular nitrogen compound metabolic process|GO:0006807,nitrogen compound metabolic process|GO:0034645,cellular macromolecule biosynthetic process|GO:1901576,organic substance biosynthetic process|GO:0044267,cellular protein metabolic process|GO:0044260,cellular macromolecule metabolic process|GO:0043043,peptide biosynthetic process|GO:0071704,o…	GO:0005737,cytoplasm|GO:0032991,macromolecular complex|GO:0005840,ribosome|GO:0043232,intracellular non-membrane-bounded organelle|GO:0044464,cell part|GO:0044444,cytoplasmic part|GO:0005623,cell|GO:0030529,intracellular ribonucleoprotein complex|GO:0043229,intracellular organelle|GO:0043228,non-membrane-bounded organelle|GO:0044424,intracellular part|GO:0005622,intracellular|GO:0043226,organelle…	GO:0003735,structural constituent of ribosome|GO:0005198,structural molecule activity		http://www.uniprot.org/uniprot/H9JW78	FALSE
H9JH76	1	0	100	0	H9JH76	Bmo.13906	GO:0008152,metabolic process|GO:0044710,single-organism metabolic process|GO:0044699,single-organism process|GO:0055114,oxidation-reduction process		GO:0005488,binding|GO:0043169,cation binding|GO:0046914,transition metal ion binding|GO:0043167,ion binding|GO:0003824,catalytic activity|GO:0008270,zinc ion binding|GO:0046872,metal ion binding|GO:0016491,oxidoreductase activity|GO:0097159,organic cyclic compound binding|GO:0005509,calcium ion binding|GO:0003676,nucleic acid binding|GO:1901363,heterocyclic compound binding		http://www.uniprot.org/uniprot/H9JH76	FALSE
H9IU13	1	0			H9IU13	LOC101737828					http://www.uniprot.org/uniprot/H9IU13	FALSE
H9IT46	1	0	100	0	H9IT46	LOC101741736	GO:0008152,metabolic process	GO:0044425,membrane part|GO:0016021,integral component of membrane|GO:0016020,membrane|GO:0031224,intrinsic component of membrane	GO:0003824,catalytic activity|GO:0016740,transferase activity|GO:0016746,transferase activity, transferring acyl groups		http://www.uniprot.org/uniprot/H9IT46	FALSE
Q2F5X2	1	0	100	3.00E-163	Q2F5X2	LOC692896	GO:0044248,cellular catabolic process|GO:0043632,modification-dependent macromolecule catabolic process|GO:0044267,cellular protein metabolic process|GO:1901575,organic substance catabolic process|GO:0044265,cellular macromolecule catabolic process|GO:0044260,cellular macromolecule metabolic process|GO:0071704,organic substance metabolic process|GO:0006508,proteolysis|GO:0044238,primary metabolic…	GO:0043234,protein complex|GO:0005737,cytoplasm|GO:0032991,macromolecular complex|GO:0043231,intracellular membrane-bounded organelle|GO:0019773,proteasome core complex, alpha-subunit complex|GO:0005634,nucleus|GO:0044464,cell part|GO:0005623,cell|GO:0005622,intracellular|GO:0043229,intracellular organelle|GO:0044424,intracellular part|GO:0000502,proteasome complex|GO:0043227,membrane-bounded org…	GO:0016787,hydrolase activity|GO:0004175,endopeptidase activity|GO:0004298,threonine-type endopeptidase activity|GO:0003824,catalytic activity|GO:0070003,threonine-type peptidase activity|GO:0070011,peptidase activity, acting on L-amino acid peptides|GO:0008233,peptidase activity	bmor03050,Proteasome	http://www.uniprot.org/uniprot/Q2F5X2	FALSE
H9JA60	1	0	100	0	H9JA60	LOC101738991			GO:0097159,organic cyclic compound binding|GO:0000166,nucleotide binding|GO:0036094,small molecule binding|GO:0005488,binding|GO:0003676,nucleic acid binding|GO:1901363,heterocyclic compound binding|GO:1901265,nucleoside phosphate binding|GO:0003723,RNA binding		http://www.uniprot.org/uniprot/H9JA60	FALSE
H9JCE9	1	0	100	0	H9JCE9	LOC101738203	GO:0032042,mitochondrial DNA metabolic process|GO:0022607,cellular component assembly|GO:0080090,regulation of primary metabolic process|GO:0019222,regulation of metabolic process|GO:0033043,regulation of organelle organization|GO:0043933,macromolecular complex subunit organization|GO:0031326,regulation of cellular biosynthetic process|GO:0031323,regulation of cellular metabolic process|GO:005112…	GO:0005737,cytoplasm|GO:0043231,intracellular membrane-bounded organelle|GO:0043233,organelle lumen|GO:0044464,cell part|GO:0044444,cytoplasmic part|GO:0031974,membrane-enclosed lumen|GO:0005622,intracellular|GO:0044446,intracellular organelle part|GO:0070013,intracellular organelle lumen|GO:0043229,intracellular organelle|GO:0005739,mitochondrion|GO:0044429,mitochondrial part|GO:0005759,mitochon…	GO:0004176,ATP-dependent peptidase activity|GO:0004252,serine-type endopeptidase activity|GO:0004175,endopeptidase activity|GO:0016887,ATPase activity|GO:0035639,purine ribonucleoside triphosphate binding|GO:0005488,binding|GO:0003676,nucleic acid binding|GO:0003677,DNA binding|GO:0008233,peptidase activity|GO:0043167,ion binding|GO:1901363,heterocyclic compound binding|GO:0001883,purine nucleosi…		http://www.uniprot.org/uniprot/H9JCE9	FALSE
H9J5J2	1	0	100	0	H9J5J2	LOC101737187	GO:0044238,primary metabolic process|GO:1901575,organic substance catabolic process|GO:0019538,protein metabolic process|GO:0043170,macromolecule metabolic process|GO:0071704,organic substance metabolic process|GO:0030163,protein catabolic process|GO:0008152,metabolic process|GO:0009056,catabolic process|GO:0009057,macromolecule catabolic process|GO:1901564,organonitrogen compound metabolic proce…	GO:0005737,cytoplasm|GO:0044464,cell part|GO:0005623,cell|GO:0005622,intracellular|GO:0044424,intracellular part	GO:0035639,purine ribonucleoside triphosphate binding|GO:0005488,binding|GO:0043167,ion binding|GO:1901363,heterocyclic compound binding|GO:1901265,nucleoside phosphate binding|GO:0001882,nucleoside binding|GO:0043168,anion binding|GO:0000166,nucleotide binding|GO:0001883,purine nucleoside binding|GO:0032549,ribonucleoside binding|GO:0017076,purine nucleotide binding|GO:0005524,ATP binding|GO:001…		http://www.uniprot.org/uniprot/H9J5J2	FALSE
H9JC42	1	0	100	6.00E-48	H9JC42	LOC778505		GO:0044425,membrane part|GO:0016021,integral component of membrane|GO:0016020,membrane|GO:0031224,intrinsic component of membrane			http://www.uniprot.org/uniprot/H9JC42	FALSE
H9J7I1	1	0	100	0	H9J7I1	abcb	GO:0006810,transport|GO:0009987,cellular process|GO:0051179,localization|GO:0044765,single-organism transport|GO:0044763,single-organism cellular process|GO:1902578,single-organism localization|GO:0008152,metabolic process|GO:0051234,establishment of localization|GO:0055085,transmembrane transport|GO:0044699,single-organism process	GO:0044425,membrane part|GO:0016021,integral component of membrane|GO:0016020,membrane|GO:0031224,intrinsic component of membrane	GO:0035639,purine ribonucleoside triphosphate binding|GO:0005488,binding|GO:0016887,ATPase activity|GO:0043167,ion binding|GO:1901363,heterocyclic compound binding|GO:0001883,purine nucleoside binding|GO:0001882,nucleoside binding|GO:0043168,anion binding|GO:0042626,ATPase activity, coupled to transmembrane movement of substances|GO:0016820,hydrolase activity, acting on acid anhydrides, catalyzin…		http://www.uniprot.org/uniprot/H9J7I1	FALSE
Q1HPK7	1	0	100	0	Q1HPK7	LOC733026	GO:0008152,metabolic process		GO:0003824,catalytic activity|GO:0016874,ligase activity|GO:0008641,small protein activating enzyme activity|GO:0016877,ligase activity, forming carbon-sulfur bonds	bmor04120,Ubiquitin mediated proteolysis	http://www.uniprot.org/uniprot/Q1HPK7	FALSE
B3TGC1	1	0	99.51	7.00E-152	Q5UAN9	RpS5	GO:0044249,cellular biosynthetic process|GO:0034641,cellular nitrogen compound metabolic process|GO:0006807,nitrogen compound metabolic process|GO:0034645,cellular macromolecule biosynthetic process|GO:1901576,organic substance biosynthetic process|GO:0044267,cellular protein metabolic process|GO:0044260,cellular macromolecule metabolic process|GO:0043043,peptide biosynthetic process|GO:0071704,o…	GO:0005737,cytoplasm|GO:0005622,intracellular|GO:0032991,macromolecular complex|GO:0005840,ribosome|GO:0043232,intracellular non-membrane-bounded organelle|GO:0044464,cell part|GO:0044444,cytoplasmic part|GO:0005623,cell|GO:0044391,ribosomal subunit|GO:0044446,intracellular organelle part|GO:0043229,intracellular organelle|GO:0043228,non-membrane-bounded organelle|GO:0044424,intracellular part|GO…	GO:0097159,organic cyclic compound binding|GO:0005198,structural molecule activity|GO:0003735,structural constituent of ribosome|GO:0003723,RNA binding|GO:0003676,nucleic acid binding|GO:1901363,heterocyclic compound binding|GO:0005488,binding	bmor03010,Ribosome	http://www.uniprot.org/uniprot/Q5UAN9	FALSE
H9J3D6	1	0	100	0	H9J3D6	LOC101735856	GO:1904029,regulation of cyclin-dependent protein kinase activity|GO:0019220,regulation of phosphate metabolic process|GO:0080090,regulation of primary metabolic process|GO:0019222,regulation of metabolic process|GO:0051246,regulation of protein metabolic process|GO:0031323,regulation of cellular metabolic process|GO:0090304,nucleic acid metabolic process|GO:0044249,cellular biosynthetic process|…		GO:0019899,enzyme binding|GO:0019901,protein kinase binding|GO:0019900,kinase binding|GO:0005488,binding|GO:0005515,protein binding		http://www.uniprot.org/uniprot/H9J3D6	FALSE
H9JKC3	1	0	100	0	H9JKC3	LOC101736848	GO:0044238,primary metabolic process|GO:0044710,single-organism metabolic process|GO:0015980,energy derivation by oxidation of organic compounds|GO:0006082,organic acid metabolic process|GO:0044699,single-organism process|GO:0009987,cellular process|GO:0044763,single-organism cellular process|GO:0019752,carboxylic acid metabolic process|GO:0071704,organic substance metabolic process|GO:0006099,tr…		GO:1901681,sulfur compound binding|GO:0043168,anion binding|GO:0043169,cation binding|GO:0016624,oxidoreductase activity, acting on the aldehyde or oxo group of donors, disulfide as acceptor|GO:0030976,thiamine pyrophosphate binding|GO:0019842,vitamin binding|GO:0043167,ion binding|GO:0050662,coenzyme binding|GO:0003824,catalytic activity|GO:0016903,oxidoreductase activity, acting on the aldehyde…		http://www.uniprot.org/uniprot/H9JKC3	FALSE
H9JK60	1	0	100	0	H9JK60	LOC101739389	GO:0044267,cellular protein metabolic process|GO:0044260,cellular macromolecule metabolic process|GO:0044238,primary metabolic process|GO:0019538,protein metabolic process|GO:0009987,cellular process|GO:0044237,cellular metabolic process|GO:0043170,macromolecule metabolic process|GO:0071704,organic substance metabolic process|GO:0043412,macromolecule modification|GO:0036211,protein modification p…		GO:0035639,purine ribonucleoside triphosphate binding|GO:0016881,acid-amino acid ligase activity|GO:0005488,binding|GO:0000166,nucleotide binding|GO:1901363,heterocyclic compound binding|GO:1901265,nucleoside phosphate binding|GO:0001882,nucleoside binding|GO:0043168,anion binding|GO:0008641,small protein activating enzyme activity|GO:0043167,ion binding|GO:0016879,ligase activity, forming carbon…	bmor04120,Ubiquitin mediated proteolysis	http://www.uniprot.org/uniprot/H9JK60	FALSE
H9JLG0	1	0	100	0	H9JLG0	Glyp	GO:0044238,primary metabolic process|GO:0005975,carbohydrate metabolic process|GO:0008152,metabolic process|GO:0071704,organic substance metabolic process		GO:0043168,anion binding|GO:0097159,organic cyclic compound binding|GO:0004645,phosphorylase activity|GO:0043167,ion binding|GO:0003824,catalytic activity|GO:0016740,transferase activity|GO:0048037,cofactor binding|GO:0030170,pyridoxal phosphate binding|GO:0016757,transferase activity, transferring glycosyl groups|GO:0016758,transferase activity, transferring hexosyl groups|GO:0008184,glycogen ph…		http://www.uniprot.org/uniprot/H9JLG0	FALSE
A1YM13	1	0	99.72	0	Q1HQ66	LOC732910	GO:0046390,ribose phosphate biosynthetic process|GO:0009167,purine ribonucleoside monophosphate metabolic process|GO:0034641,cellular nitrogen compound metabolic process|GO:0009165,nucleotide biosynthetic process|GO:0046040,IMP metabolic process|GO:0044281,small molecule metabolic process|GO:0009161,ribonucleoside monophosphate metabolic process|GO:0009123,nucleoside monophosphate metabolic proce…		GO:0035639,purine ribonucleoside triphosphate binding|GO:0016881,acid-amino acid ligase activity|GO:0005488,binding|GO:0043167,ion binding|GO:1901363,heterocyclic compound binding|GO:1901265,nucleoside phosphate binding|GO:0001882,nucleoside binding|GO:0043168,anion binding|GO:0000166,nucleotide binding|GO:0004639,phosphoribosylaminoimidazolesuccinocarboxamide synthase activity|GO:0001883,purine …	bmor01100,Metabolic pathways|bmor00230,Purine metabolism	http://www.uniprot.org/uniprot/Q1HQ66	FALSE
H9JI85	1	0	100	2.00E-160	H9JI85	H9JI85	GO:0044248,cellular catabolic process|GO:0043632,modification-dependent macromolecule catabolic process|GO:0044267,cellular protein metabolic process|GO:1901575,organic substance catabolic process|GO:0044265,cellular macromolecule catabolic process|GO:0044260,cellular macromolecule metabolic process|GO:0071704,organic substance metabolic process|GO:0006508,proteolysis|GO:0044238,primary metabolic…	GO:0043234,protein complex|GO:0005737,cytoplasm|GO:0032991,macromolecular complex|GO:0043231,intracellular membrane-bounded organelle|GO:0019773,proteasome core complex, alpha-subunit complex|GO:0005634,nucleus|GO:0044464,cell part|GO:0005623,cell|GO:0005622,intracellular|GO:0043229,intracellular organelle|GO:0044424,intracellular part|GO:0000502,proteasome complex|GO:0043227,membrane-bounded org…	GO:0016787,hydrolase activity|GO:0004175,endopeptidase activity|GO:0004298,threonine-type endopeptidase activity|GO:0003824,catalytic activity|GO:0070003,threonine-type peptidase activity|GO:0070011,peptidase activity, acting on L-amino acid peptides|GO:0008233,peptidase activity		http://www.uniprot.org/uniprot/H9JI85	FALSE
H9ISS5	1	0	100	0	H9ISS5	H9ISS5		GO:0043231,intracellular membrane-bounded organelle|GO:0005634,nucleus|GO:0044464,cell part|GO:0005623,cell|GO:0005622,intracellular|GO:0043229,intracellular organelle|GO:0044424,intracellular part|GO:0043227,membrane-bounded organelle|GO:0043226,organelle			http://www.uniprot.org/uniprot/H9ISS5	FALSE
H9IZS4	1	0	100	0	H9IZS4	LOC101744178	GO:0044248,cellular catabolic process|GO:0043632,modification-dependent macromolecule catabolic process|GO:0044267,cellular protein metabolic process|GO:1901575,organic substance catabolic process|GO:0044265,cellular macromolecule catabolic process|GO:0044260,cellular macromolecule metabolic process|GO:0071704,organic substance metabolic process|GO:0006508,proteolysis|GO:0044238,primary metabolic…	GO:0044425,membrane part|GO:0016021,integral component of membrane|GO:0016020,membrane|GO:0031224,intrinsic component of membrane	GO:0016787,hydrolase activity|GO:0036459,thiol-dependent ubiquitinyl hydrolase activity|GO:0003824,catalytic activity|GO:0019783,ubiquitin-like protein-specific protease activity|GO:0101005,ubiquitinyl hydrolase activity|GO:0008234,cysteine-type peptidase activity|GO:0070011,peptidase activity, acting on L-amino acid peptides|GO:0008233,peptidase activity		http://www.uniprot.org/uniprot/H9IZS4	FALSE
H9IWX1	1	0	100	0	H9IWX1	H9IWX1			GO:0003779,actin binding|GO:0005488,binding|GO:0005515,protein binding|GO:0008092,cytoskeletal protein binding|GO:0051015,actin filament binding|GO:0044877,macromolecular complex binding|GO:0032403,protein complex binding		http://www.uniprot.org/uniprot/H9IWX1	FALSE
H9JTB0	1	0	100	0	H9JTB0	LOC101741115	GO:0008152,metabolic process		GO:0035639,purine ribonucleoside triphosphate binding|GO:0005488,binding|GO:0003676,nucleic acid binding|GO:0043167,ion binding|GO:1901363,heterocyclic compound binding|GO:1901265,nucleoside phosphate binding|GO:0001882,nucleoside binding|GO:0043168,anion binding|GO:0000166,nucleotide binding|GO:0001883,purine nucleoside binding|GO:0032549,ribonucleoside binding|GO:0017076,purine nucleotide bindi…	bmor03040,Spliceosome|bmor03015,mRNA surveillance pathway|bmor03013,RNA transport	http://www.uniprot.org/uniprot/H9JTB0	FALSE
H9J951	1	0	100	0	H9J951	LOC692907	GO:0031110,regulation of microtubule polymerization or depolymerization|GO:0006996,organelle organization|GO:0007017,microtubule-based process|GO:0007010,cytoskeleton organization|GO:0033043,regulation of organelle organization|GO:0071840,cellular component organization or biogenesis|GO:0009987,cellular process|GO:0051493,regulation of cytoskeleton organization|GO:0031109,microtubule polymerizati…				http://www.uniprot.org/uniprot/H9J951	FALSE
H9IVM3	1	0	100	0	H9IVM3	LOC101747213		GO:0044425,membrane part|GO:0016021,integral component of membrane|GO:0016020,membrane|GO:0031224,intrinsic component of membrane			http://www.uniprot.org/uniprot/H9IVM3	FALSE
H9J5Y8	1	0	27.27	7.5	H9IXH9	H9IXH9	GO:0071704,organic substance metabolic process|GO:0044267,cellular protein metabolic process|GO:0044260,cellular macromolecule metabolic process|GO:0044238,primary metabolic process|GO:0016311,dephosphorylation|GO:0006470,protein dephosphorylation|GO:0009987,cellular process|GO:0043412,macromolecule modification|GO:0006464,cellular protein modification process|GO:0043170,macromolecule metabolic p…	GO:0044425,membrane part|GO:0016021,integral component of membrane|GO:0016020,membrane|GO:0031224,intrinsic component of membrane	GO:0016787,hydrolase activity|GO:0016791,phosphatase activity|GO:0004725,protein tyrosine phosphatase activity|GO:0016788,hydrolase activity, acting on ester bonds|GO:0042578,phosphoric ester hydrolase activity|GO:0003824,catalytic activity|GO:0004721,phosphoprotein phosphatase activity		http://www.uniprot.org/uniprot/H9IXH9	FALSE
H9JUC0	1	0	100	0	H9JUC0	LOC101742209	GO:0044238,primary metabolic process|GO:0019752,carboxylic acid metabolic process|GO:0090304,nucleic acid metabolic process|GO:0044249,cellular biosynthetic process|GO:0034641,cellular nitrogen compound metabolic process|GO:0006807,nitrogen compound metabolic process|GO:0044281,small molecule metabolic process|GO:0034645,cellular macromolecule biosynthetic process|GO:0034660,ncRNA metabolic proce…	GO:0005737,cytoplasm|GO:0044464,cell part|GO:0005623,cell|GO:0005622,intracellular|GO:0044424,intracellular part	GO:0035639,purine ribonucleoside triphosphate binding|GO:0005488,binding|GO:0003676,nucleic acid binding|GO:0043167,ion binding|GO:1901363,heterocyclic compound binding|GO:1901265,nucleoside phosphate binding|GO:0001882,nucleoside binding|GO:0043168,anion binding|GO:0004812,aminoacyl-tRNA ligase activity|GO:0004816,asparagine-tRNA ligase activity|GO:0000166,nucleotide binding|GO:0001883,purine nu…		http://www.uniprot.org/uniprot/H9JUC0	FALSE
Q2F6A1	1	0	100	6.00E-171	Q2F6A1	LOC692811			GO:0009055,electron carrier activity		http://www.uniprot.org/uniprot/Q2F6A1	FALSE
A2TK63	1	0	100	4.00E-78	Q2F5N9	LOC692956			GO:0097159,organic cyclic compound binding|GO:1901363,heterocyclic compound binding|GO:0003676,nucleic acid binding|GO:0005488,binding		http://www.uniprot.org/uniprot/Q2F5N9	FALSE
H9JQU2	1	0	100	0	H9JQU2	LOC101736518		GO:0044425,membrane part|GO:0016021,integral component of membrane|GO:0016020,membrane|GO:0031224,intrinsic component of membrane			http://www.uniprot.org/uniprot/H9JQU2	FALSE
H9JXZ9	1	0	31.4	3.00E-20	B5UB85	ivd	GO:0008152,metabolic process|GO:0044710,single-organism metabolic process|GO:0044699,single-organism process|GO:0055114,oxidation-reduction process		GO:0043168,anion binding|GO:0050662,coenzyme binding|GO:0050660,flavin adenine dinucleotide binding|GO:0097159,organic cyclic compound binding|GO:0016627,oxidoreductase activity, acting on the CH-CH group of donors|GO:0000166,nucleotide binding|GO:0036094,small molecule binding|GO:0003824,catalytic activity|GO:0048037,cofactor binding|GO:0005488,binding|GO:0003995,acyl-CoA dehydrogenase activity|…	bmor01100,Metabolic pathways|bmor00280,Valine, leucine and isoleucine degradation	http://www.uniprot.org/uniprot/B5UB85	FALSE
H9J2V3	1	0	31.25	8.00E-04	H9JU88	LOC101744663	GO:0016070,RNA metabolic process|GO:0006139,nucleobase-containing compound metabolic process|GO:0044260,cellular macromolecule metabolic process|GO:0044238,primary metabolic process|GO:0009987,cellular process|GO:0006725,cellular aromatic compound metabolic process|GO:0010467,gene expression|GO:0044237,cellular metabolic process|GO:0043170,macromolecule metabolic process|GO:0090304,nucleic acid m…	GO:0032991,macromolecular complex|GO:0043231,intracellular membrane-bounded organelle|GO:0044464,cell part|GO:0005634,nucleus|GO:1990904,ribonucleoprotein complex|GO:0005623,cell|GO:0030529,intracellular ribonucleoprotein complex|GO:0044446,intracellular organelle part|GO:0043229,intracellular organelle|GO:0044428,nuclear part|GO:0044422,organelle part|GO:0044424,intracellular part|GO:0005622,int…		bmor03040,Spliceosome	http://www.uniprot.org/uniprot/H9JU88	FALSE
Q5UAN8	1	0	99.21	5.00E-154	H9IW70	RpS6	GO:0044249,cellular biosynthetic process|GO:0034641,cellular nitrogen compound metabolic process|GO:0006807,nitrogen compound metabolic process|GO:0034645,cellular macromolecule biosynthetic process|GO:1901576,organic substance biosynthetic process|GO:0044267,cellular protein metabolic process|GO:0044260,cellular macromolecule metabolic process|GO:0043043,peptide biosynthetic process|GO:0071704,o…	GO:0005737,cytoplasm|GO:0032991,macromolecular complex|GO:0005840,ribosome|GO:0043232,intracellular non-membrane-bounded organelle|GO:0044464,cell part|GO:0044444,cytoplasmic part|GO:0005623,cell|GO:0030529,intracellular ribonucleoprotein complex|GO:0043229,intracellular organelle|GO:0043228,non-membrane-bounded organelle|GO:0044424,intracellular part|GO:0005622,intracellular|GO:0043226,organelle…	GO:0003735,structural constituent of ribosome|GO:0005198,structural molecule activity		http://www.uniprot.org/uniprot/H9IW70	FALSE
H9J260	1	0	44.17	1.00E-47	Q19N36	LOC733058	GO:0008104,protein localization|GO:0023052,signaling|GO:0007165,signal transduction|GO:0035556,intracellular signal transduction|GO:0050789,regulation of biological process|GO:0044699,single-organism process|GO:0051716,cellular response to stimulus|GO:0007264,small GTPase mediated signal transduction|GO:0065007,biological regulation|GO:0071702,organic substance transport|GO:0033036,macromolecule …	GO:0044464,cell part|GO:0005623,cell|GO:0005622,intracellular	GO:0043168,anion binding|GO:0005488,binding|GO:0019001,guanyl nucleotide binding|GO:0035639,purine ribonucleoside triphosphate binding|GO:0097367,carbohydrate derivative binding|GO:0043167,ion binding|GO:1901363,heterocyclic compound binding|GO:1901265,nucleoside phosphate binding|GO:0000166,nucleotide binding|GO:0036094,small molecule binding|GO:0032561,guanyl ribonucleotide binding|GO:0032553,r…	bmor04144,Endocytosis|bmor04145,Phagosome	http://www.uniprot.org/uniprot/Q19N36	FALSE
A1YM11	1	0	99.38	0	H9JPQ3	LOC791084	GO:0044267,cellular protein metabolic process|GO:0006457,protein folding|GO:0044260,cellular macromolecule metabolic process|GO:0044238,primary metabolic process|GO:0019538,protein metabolic process|GO:0009987,cellular process|GO:0044237,cellular metabolic process|GO:0043170,macromolecule metabolic process|GO:0071704,organic substance metabolic process|GO:0008152,metabolic process	GO:0005737,cytoplasm|GO:0044464,cell part|GO:0005623,cell|GO:0005622,intracellular|GO:0044424,intracellular part	GO:0035639,purine ribonucleoside triphosphate binding|GO:0005488,binding|GO:0043167,ion binding|GO:1901363,heterocyclic compound binding|GO:1901265,nucleoside phosphate binding|GO:0001882,nucleoside binding|GO:0043168,anion binding|GO:0051082,unfolded protein binding|GO:0000166,nucleotide binding|GO:0001883,purine nucleoside binding|GO:0032549,ribonucleoside binding|GO:0017076,purine nucleotide b…		http://www.uniprot.org/uniprot/H9JPQ3	FALSE
Q2F604	1	0	38.71	5.2	H9JCF6	LOC101739866			GO:0043168,anion binding|GO:0005488,binding|GO:0030554,adenyl nucleotide binding|GO:0035639,purine ribonucleoside triphosphate binding|GO:0097367,carbohydrate derivative binding|GO:1901363,heterocyclic compound binding|GO:1901265,nucleoside phosphate binding|GO:0000166,nucleotide binding|GO:0036094,small molecule binding|GO:0032553,ribonucleotide binding|GO:0032559,adenyl ribonucleotide binding|G…		http://www.uniprot.org/uniprot/H9JCF6	FALSE
H9IZ84	1	0	100	0	H9IZ84	LOC101745692	GO:0019725,cellular homeostasis|GO:0009987,cellular process|GO:0050794,regulation of cellular process|GO:0042592,homeostatic process|GO:0044763,single-organism cellular process|GO:0008152,metabolic process|GO:0065007,biological regulation|GO:0045454,cell redox homeostasis|GO:0065008,regulation of biological quality|GO:0050789,regulation of biological process|GO:0044699,single-organism process	GO:0005623,cell	GO:0003824,catalytic activity|GO:0016853,isomerase activity		http://www.uniprot.org/uniprot/H9IZ84	FALSE
H9JC75	1	0	100	3.00E-144	H9JC75	H9JC75	GO:0008152,metabolic process				http://www.uniprot.org/uniprot/H9JC75	FALSE
H9JBC1	1	0	100	0	H9JBC1	LOC101742725	GO:0019752,carboxylic acid metabolic process|GO:0072528,pyrimidine-containing compound biosynthetic process|GO:0044249,cellular biosynthetic process|GO:0034641,cellular nitrogen compound metabolic process|GO:0006807,nitrogen compound metabolic process|GO:0044281,small molecule metabolic process|GO:0046112,nucleobase biosynthetic process|GO:1901362,organic cyclic compound biosynthetic process|GO:0…		GO:0035639,purine ribonucleoside triphosphate binding|GO:0005488,binding|GO:0043167,ion binding|GO:0016597,amino acid binding|GO:1901363,heterocyclic compound binding|GO:1901265,nucleoside phosphate binding|GO:0001882,nucleoside binding|GO:0043168,anion binding|GO:0043169,cation binding|GO:0097367,carbohydrate derivative binding|GO:0000166,nucleotide binding|GO:0016743,carboxyl- or carbamoyltrans…		http://www.uniprot.org/uniprot/H9JBC1	FALSE
H9IX18	1	0	42.81	4.00E-61	H9J5C1	LOC101739823	GO:0071103,DNA conformation change|GO:0032392,DNA geometric change|GO:0051276,chromosome organization|GO:0032508,DNA duplex unwinding|GO:0009987,cellular process|GO:0016043,cellular component organization|GO:0006996,organelle organization|GO:0071840,cellular component organization or biogenesis|GO:0080090,regulation of primary metabolic process|GO:0019222,regulation of metabolic process|GO:000695…	GO:0043231,intracellular membrane-bounded organelle|GO:0005634,nucleus|GO:0044464,cell part|GO:0005623,cell|GO:0005622,intracellular|GO:0043229,intracellular organelle|GO:0044424,intracellular part|GO:0043227,membrane-bounded organelle|GO:0043226,organelle	GO:0008026,ATP-dependent helicase activity|GO:0035639,purine ribonucleoside triphosphate binding|GO:0005488,binding|GO:0016887,ATPase activity|GO:0003678,DNA helicase activity|GO:0043167,ion binding|GO:1901363,heterocyclic compound binding|GO:0001883,purine nucleoside binding|GO:0001882,nucleoside binding|GO:0043168,anion binding|GO:0042623,ATPase activity, coupled|GO:0000166,nucleotide binding|G…	bmor04310,Wnt signaling pathway	http://www.uniprot.org/uniprot/H9J5C1	FALSE
Q1HDZ3	1	0	98.7	3.00E-49	H9J6R3	Rsf1			GO:0097159,organic cyclic compound binding|GO:0000166,nucleotide binding|GO:0036094,small molecule binding|GO:0005488,binding|GO:0003676,nucleic acid binding|GO:1901363,heterocyclic compound binding|GO:1901265,nucleoside phosphate binding|GO:0003723,RNA binding		http://www.uniprot.org/uniprot/H9J6R3	FALSE
H9J6H5	1	0	100	0	H9J6H5	LOC101739247	GO:0044238,primary metabolic process|GO:0006433,prolyl-tRNA aminoacylation|GO:0019752,carboxylic acid metabolic process|GO:0090304,nucleic acid metabolic process|GO:0044249,cellular biosynthetic process|GO:0034641,cellular nitrogen compound metabolic process|GO:0006807,nitrogen compound metabolic process|GO:0044281,small molecule metabolic process|GO:0034645,cellular macromolecule biosynthetic pr…	GO:0005737,cytoplasm|GO:0044464,cell part|GO:0005623,cell|GO:0005622,intracellular|GO:0044424,intracellular part	GO:0035639,purine ribonucleoside triphosphate binding|GO:0005488,binding|GO:0000166,nucleotide binding|GO:1901363,heterocyclic compound binding|GO:1901265,nucleoside phosphate binding|GO:0001882,nucleoside binding|GO:0043168,anion binding|GO:0004812,aminoacyl-tRNA ligase activity|GO:0043167,ion binding|GO:0001883,purine nucleoside binding|GO:0032549,ribonucleoside binding|GO:0017076,purine nucleo…		http://www.uniprot.org/uniprot/H9J6H5	FALSE
H9IZF4	1	0	100	0	H9IZF4	H9IZF4	GO:0044267,cellular protein metabolic process|GO:0044260,cellular macromolecule metabolic process|GO:0044238,primary metabolic process|GO:0019538,protein metabolic process|GO:0009987,cellular process|GO:0044237,cellular metabolic process|GO:0043170,macromolecule metabolic process|GO:0071704,organic substance metabolic process|GO:0043412,macromolecule modification|GO:0036211,protein modification p…	GO:0044425,membrane part|GO:0016021,integral component of membrane|GO:0016020,membrane|GO:0031224,intrinsic component of membrane			http://www.uniprot.org/uniprot/H9IZF4	FALSE
H9JD11	1	0	100	3.00E-99	H9JD11	H9JD11	GO:0044238,primary metabolic process|GO:0006631,fatty acid metabolic process|GO:0006629,lipid metabolic process|GO:0006082,organic acid metabolic process|GO:0044699,single-organism process|GO:0009987,cellular process|GO:0044710,single-organism metabolic process|GO:0019752,carboxylic acid metabolic process|GO:0032787,monocarboxylic acid metabolic process|GO:0071704,organic substance metabolic proc…		GO:0016614,oxidoreductase activity, acting on CH-OH group of donors|GO:0016616,oxidoreductase activity, acting on the CH-OH group of donors, NAD or NADP as acceptor|GO:0003824,catalytic activity|GO:0003857,3-hydroxyacyl-CoA dehydrogenase activity|GO:0016491,oxidoreductase activity		http://www.uniprot.org/uniprot/H9JD11	FALSE
H9IX22	1	0	26.32	1.2	H9JIW9	H9JIW9		GO:0044425,membrane part|GO:0016021,integral component of membrane|GO:0016020,membrane|GO:0031224,intrinsic component of membrane			http://www.uniprot.org/uniprot/H9JIW9	FALSE
H9JC91	1	0	100	0	H9JC91	LOC101740027	GO:0008152,metabolic process|GO:0044710,single-organism metabolic process|GO:0044699,single-organism process|GO:0055114,oxidation-reduction process		GO:0003824,catalytic activity|GO:0016491,oxidoreductase activity		http://www.uniprot.org/uniprot/H9JC91	FALSE
H9J723	1	0	100	0	H9J723	Bmo.1192	GO:0044238,primary metabolic process|GO:0009894,regulation of catabolic process|GO:0080090,regulation of primary metabolic process|GO:0019222,regulation of metabolic process|GO:0071704,organic substance metabolic process|GO:0060255,regulation of macromolecule metabolic process|GO:0050790,regulation of catalytic activity|GO:0051246,regulation of protein metabolic process|GO:1901575,organic substan…	GO:0043234,protein complex|GO:0032991,macromolecular complex|GO:0044464,cell part|GO:0005623,cell|GO:0005622,intracellular|GO:0044424,intracellular part|GO:0000502,proteasome complex	GO:0030234,enzyme regulator activity|GO:0098772,molecular function regulator		http://www.uniprot.org/uniprot/H9J723	FALSE
Q5UAM3	1	0	36.59	1.4	H9JMJ4	LOC101747093	GO:0016310,phosphorylation|GO:0048585,negative regulation of response to stimulus|GO:0048583,regulation of response to stimulus|GO:0006468,protein phosphorylation|GO:0023057,negative regulation of signaling|GO:0008277,regulation of G-protein coupled receptor protein signaling pathway|GO:0023052,signaling|GO:0007165,signal transduction|GO:0023051,regulation of signaling|GO:0010646,regulation of ce…		GO:0035639,purine ribonucleoside triphosphate binding|GO:0004672,protein kinase activity|GO:0043167,ion binding|GO:1901363,heterocyclic compound binding|GO:0001883,purine nucleoside binding|GO:0001882,nucleoside binding|GO:0043168,anion binding|GO:0000166,nucleotide binding|GO:0004674,protein serine/threonine kinase activity|GO:0016740,transferase activity|GO:1901265,nucleoside phosphate binding|…		http://www.uniprot.org/uniprot/H9JMJ4	FALSE
H9JE33	1	0	100	0	H9JE33	H9JE33	GO:0008152,metabolic process		GO:0016787,hydrolase activity|GO:0016798,hydrolase activity, acting on glycosyl bonds|GO:0003824,catalytic activity		http://www.uniprot.org/uniprot/H9JE33	FALSE
H9IYL4	1	0	100	3.00E-120	H9IYL4	LOC732893	GO:0044249,cellular biosynthetic process|GO:0034641,cellular nitrogen compound metabolic process|GO:0006807,nitrogen compound metabolic process|GO:0034645,cellular macromolecule biosynthetic process|GO:1901576,organic substance biosynthetic process|GO:0044267,cellular protein metabolic process|GO:0044260,cellular macromolecule metabolic process|GO:0043043,peptide biosynthetic process|GO:0071704,o…	GO:0044464,cell part|GO:0005623,cell|GO:0005622,intracellular	GO:0097159,organic cyclic compound binding|GO:0008135,translation factor activity, RNA binding|GO:0003723,RNA binding|GO:0003676,nucleic acid binding|GO:0003746,translation elongation factor activity|GO:1901363,heterocyclic compound binding|GO:0005488,binding		http://www.uniprot.org/uniprot/H9IYL4	FALSE
E5EVW5	1	0	32.94	0.072	Q8T8C0	NOS	GO:0044710,single-organism metabolic process|GO:0044271,cellular nitrogen compound biosynthetic process|GO:1903409,reactive oxygen species biosynthetic process|GO:0044237,cellular metabolic process|GO:0009987,cellular process|GO:0009058,biosynthetic process|GO:0072593,reactive oxygen species metabolic process|GO:2001057,reactive nitrogen species metabolic process|GO:0044249,cellular biosynthetic …		GO:0004497,monooxygenase activity|GO:0005488,binding|GO:0043167,ion binding|GO:1901363,heterocyclic compound binding|GO:1901265,nucleoside phosphate binding|GO:0016491,oxidoreductase activity|GO:0043168,anion binding|GO:0043169,cation binding|GO:0050661,NADP binding|GO:0050660,flavin adenine dinucleotide binding|GO:0046914,transition metal ion binding|GO:0016709,oxidoreductase activity, acting on…	bmor04145,Phagosome|bmor01100,Metabolic pathways|bmor00220,Arginine biosynthesis|bmor00330,Arginine and proline metabolism	http://www.uniprot.org/uniprot/Q8T8C0	FALSE
H9JFX8	1	0	51.72	1.7	H9JU26	LOC101745342			GO:0043169,cation binding|GO:0046872,metal ion binding|GO:0005488,binding|GO:0043167,ion binding|GO:0097159,organic cyclic compound binding|GO:1901363,heterocyclic compound binding|GO:0003676,nucleic acid binding		http://www.uniprot.org/uniprot/H9JU26	FALSE
H9JMH2	1	0	100	0	H9JMH2	H9JMH2	GO:0033036,macromolecule localization|GO:0034613,cellular protein localization|GO:0016192,vesicle-mediated transport|GO:0046907,intracellular transport|GO:0070727,cellular macromolecule localization|GO:0006886,intracellular protein transport|GO:0006810,transport|GO:0045184,establishment of protein localization|GO:0008104,protein localization|GO:0071702,organic substance transport|GO:0015031,prote…	GO:0043229,intracellular organelle|GO:0030117,membrane coat|GO:0005622,intracellular|GO:0030135,coated vesicle|GO:0043226,organelle|GO:0030137,COPI-coated vesicle|GO:0005737,cytoplasm|GO:0030660,Golgi-associated vesicle membrane|GO:0030663,COPI-coated vesicle membrane|GO:0030662,coated vesicle membrane|GO:0016023,cytoplasmic, membrane-bounded vesicle|GO:0031410,cytoplasmic vesicle|GO:0098805,whol…	GO:0005198,structural molecule activity		http://www.uniprot.org/uniprot/H9JMH2	FALSE
H9J0D6	1	0	100	0	H9J0D6	LOC101742901	GO:0033036,macromolecule localization|GO:0051169,nuclear transport|GO:0034613,cellular protein localization|GO:0046907,intracellular transport|GO:0070727,cellular macromolecule localization|GO:0006886,intracellular protein transport|GO:0006810,transport|GO:0006913,nucleocytoplasmic transport|GO:0045184,establishment of protein localization|GO:0008104,protein localization|GO:0051641,cellular local…	GO:0044464,cell part|GO:0005623,cell|GO:0005622,intracellular	GO:0008565,protein transporter activity|GO:0022892,substrate-specific transporter activity|GO:0005215,transporter activity|GO:0008536,Ran GTPase binding|GO:0019899,enzyme binding|GO:0017016,Ras GTPase binding|GO:0031267,small GTPase binding|GO:0051020,GTPase binding|GO:0005488,binding|GO:0005515,protein binding		http://www.uniprot.org/uniprot/H9J0D6	FALSE
B9A9Z3	1	0	100	4.00E-71	B9A9Z3	H2A-L2		GO:0044815,DNA packaging complex|GO:0043229,intracellular organelle|GO:0043228,non-membrane-bounded organelle|GO:0000785,chromatin|GO:0000786,nucleosome|GO:0043227,membrane-bounded organelle|GO:0043226,organelle|GO:0005634,nucleus|GO:0005694,chromosome|GO:0043234,protein complex|GO:0032991,macromolecular complex|GO:0043231,intracellular membrane-bounded organelle|GO:0043232,intracellular non-memb…	GO:0003676,nucleic acid binding|GO:0097159,organic cyclic compound binding|GO:0005488,binding|GO:0005515,protein binding|GO:0003677,DNA binding|GO:0046983,protein dimerization activity|GO:0046982,protein heterodimerization activity|GO:1901363,heterocyclic compound binding		http://www.uniprot.org/uniprot/B9A9Z3	FALSE
H9JYG1	1	0	100	5.00E-71	H9JYG1	LOC101735401		GO:0044815,DNA packaging complex|GO:0043229,intracellular organelle|GO:0043228,non-membrane-bounded organelle|GO:0000785,chromatin|GO:0000786,nucleosome|GO:0043227,membrane-bounded organelle|GO:0043226,organelle|GO:0005634,nucleus|GO:0005694,chromosome|GO:0043234,protein complex|GO:0032991,macromolecular complex|GO:0043231,intracellular membrane-bounded organelle|GO:0043232,intracellular non-memb…	GO:0003676,nucleic acid binding|GO:0097159,organic cyclic compound binding|GO:0005488,binding|GO:0005515,protein binding|GO:0003677,DNA binding|GO:0046983,protein dimerization activity|GO:0046982,protein heterodimerization activity|GO:1901363,heterocyclic compound binding		http://www.uniprot.org/uniprot/H9JYG1	FALSE
H9JNI3	1	0	100	0	H9JNI3	LOC101739205	GO:0044267,cellular protein metabolic process|GO:0051604,protein maturation|GO:0044260,cellular macromolecule metabolic process|GO:0044238,primary metabolic process|GO:0019538,protein metabolic process|GO:0009987,cellular process|GO:0080120,CAAX-box protein maturation|GO:0044237,cellular metabolic process|GO:0043170,macromolecule metabolic process|GO:0071704,organic substance metabolic process|GO…	GO:0016020,membrane|GO:0044425,membrane part|GO:0016021,integral component of membrane|GO:0031224,intrinsic component of membrane	GO:0016787,hydrolase activity|GO:0004175,endopeptidase activity|GO:0004222,metalloendopeptidase activity|GO:0003824,catalytic activity|GO:0070011,peptidase activity, acting on L-amino acid peptides|GO:0008233,peptidase activity|GO:0008237,metallopeptidase activity	bmor00900,Terpenoid backbone biosynthesis	http://www.uniprot.org/uniprot/H9JNI3	FALSE
H9JIM4	1	0	100	2.00E-86	H9JIM4	Bmo.3322		GO:0044425,membrane part|GO:0016021,integral component of membrane|GO:0016020,membrane|GO:0031224,intrinsic component of membrane			http://www.uniprot.org/uniprot/H9JIM4	FALSE
Q0ZAL3	1	0	97.42	0	H9J6N5	Psf			GO:0097159,organic cyclic compound binding|GO:0000166,nucleotide binding|GO:0036094,small molecule binding|GO:0005488,binding|GO:0003676,nucleic acid binding|GO:1901363,heterocyclic compound binding|GO:1901265,nucleoside phosphate binding|GO:0003723,RNA binding		http://www.uniprot.org/uniprot/H9J6N5	FALSE
D2Y4R6	1	0	98.34	0	H9JSC6	COPE	GO:0006890,retrograde vesicle-mediated transport, Golgi to ER|GO:0016192,vesicle-mediated transport|GO:0046907,intracellular transport|GO:0048193,Golgi vesicle transport|GO:0006810,transport|GO:0044765,single-organism transport|GO:1902578,single-organism localization|GO:0051649,establishment of localization in cell|GO:1902582,single-organism intracellular transport|GO:0051234,establishment of loc…	GO:0044464,cell part|GO:0005623,cell|GO:0005622,intracellular|GO:0043229,intracellular organelle|GO:0043227,membrane-bounded organelle|GO:0043226,organelle|GO:0005737,cytoplasm|GO:0031984,organelle subcompartment|GO:0031090,organelle membrane|GO:0031410,cytoplasmic vesicle|GO:0016020,membrane|GO:0044431,Golgi apparatus part|GO:0005794,Golgi apparatus|GO:0098588,bounding membrane of organelle|GO:0…	GO:0005198,structural molecule activity		http://www.uniprot.org/uniprot/H9JSC6	FALSE
H9JEK1	1	0	100	0	H9JEK1	Bmo.2645			GO:0043169,cation binding|GO:0043167,ion binding|GO:0005488,binding|GO:0046872,metal ion binding|GO:0005509,calcium ion binding		http://www.uniprot.org/uniprot/H9JEK1	FALSE
H9JB77	1	0	100	0	H9JB77	LOC101741314	GO:0090304,nucleic acid metabolic process|GO:0034641,cellular nitrogen compound metabolic process|GO:0006807,nitrogen compound metabolic process|GO:0034660,ncRNA metabolic process|GO:1901360,organic cyclic compound metabolic process|GO:0006139,nucleobase-containing compound metabolic process|GO:0044260,cellular macromolecule metabolic process|GO:0071840,cellular component organization or biogenes…		GO:0008757,S-adenosylmethionine-dependent methyltransferase activity|GO:0003824,catalytic activity|GO:0016740,transferase activity|GO:0016741,transferase activity, transferring one-carbon groups|GO:0003723,RNA binding|GO:0003676,nucleic acid binding|GO:0097159,organic cyclic compound binding|GO:0008168,methyltransferase activity|GO:1901363,heterocyclic compound binding|GO:0005488,binding		http://www.uniprot.org/uniprot/H9JB77	FALSE
H9JC69	1	0	99.14	0	Q1HDZ5	eIF3-S9	GO:0022607,cellular component assembly|GO:0080090,regulation of primary metabolic process|GO:0019222,regulation of metabolic process|GO:0043933,macromolecular complex subunit organization|GO:2000112,regulation of cellular macromolecule biosynthetic process|GO:0031323,regulation of cellular metabolic process|GO:0044249,cellular biosynthetic process|GO:0034641,cellular nitrogen compound metabolic p…	GO:0043234,protein complex|GO:0005737,cytoplasm|GO:0005852,eukaryotic translation initiation factor 3 complex|GO:0016282,eukaryotic 43S preinitiation complex|GO:0070993,translation preinitiation complex|GO:0005623,cell|GO:0030529,intracellular ribonucleoprotein complex|GO:0044444,cytoplasmic part|GO:0044424,intracellular part|GO:0033290,eukaryotic 48S preinitiation complex|GO:0005622,intracellula…	GO:0005488,binding|GO:0005515,protein binding|GO:0097159,organic cyclic compound binding|GO:0008135,translation factor activity, RNA binding|GO:0000166,nucleotide binding|GO:0036094,small molecule binding|GO:0003723,RNA binding|GO:0003676,nucleic acid binding|GO:0031369,translation initiation factor binding|GO:1901363,heterocyclic compound binding|GO:1901265,nucleoside phosphate binding|GO:000374…	bmor03013,RNA transport	http://www.uniprot.org/uniprot/Q1HDZ5	FALSE
Q1HPS9	1	0	99.34	2.00E-105	H9JL46	LOC732990	GO:1902600,hydrogen ion transmembrane transport|GO:0044699,single-organism process|GO:0015992,proton transport|GO:0015991,ATP hydrolysis coupled proton transport|GO:0055085,transmembrane transport|GO:0098662,inorganic cation transmembrane transport|GO:0006810,transport|GO:0098660,inorganic ion transmembrane transport|GO:0015672,monovalent inorganic cation transport|GO:0006818,hydrogen transport|G…	GO:0043234,protein complex|GO:0032991,macromolecular complex|GO:0016020,membrane|GO:0033178,proton-transporting two-sector ATPase complex, catalytic domain|GO:0098796,membrane protein complex|GO:0044425,membrane part|GO:0016469,proton-transporting two-sector ATPase complex	GO:0036442,hydrogen-exporting ATPase activity|GO:0016887,ATPase activity|GO:0042625,ATPase coupled ion transmembrane transporter activity|GO:0042626,ATPase activity, coupled to transmembrane movement of substances|GO:0016820,hydrolase activity, acting on acid anhydrides, catalyzing transmembrane movement of substances|GO:0042623,ATPase activity, coupled|GO:0015077,monovalent inorganic cation tran…		http://www.uniprot.org/uniprot/H9JL46	FALSE
Q2F649	1	0	92.91	2.00E-139	H9JDP2	LOC692846		GO:0044425,membrane part|GO:0016021,integral component of membrane|GO:0016020,membrane|GO:0031224,intrinsic component of membrane			http://www.uniprot.org/uniprot/H9JDP2	FALSE
H9JCT5	1	0	100	0	H9JCT5	LOC101744256	GO:0044238,primary metabolic process|GO:1901575,organic substance catabolic process|GO:0019538,protein metabolic process|GO:0043170,macromolecule metabolic process|GO:0071704,organic substance metabolic process|GO:0030163,protein catabolic process|GO:0008152,metabolic process|GO:0009056,catabolic process|GO:0009057,macromolecule catabolic process|GO:1901564,organonitrogen compound metabolic proce…	GO:0005737,cytoplasm|GO:0044464,cell part|GO:0005623,cell|GO:0005622,intracellular|GO:0044424,intracellular part	GO:0035639,purine ribonucleoside triphosphate binding|GO:0005488,binding|GO:0043167,ion binding|GO:1901363,heterocyclic compound binding|GO:1901265,nucleoside phosphate binding|GO:0001882,nucleoside binding|GO:0043168,anion binding|GO:0000166,nucleotide binding|GO:0001883,purine nucleoside binding|GO:0032549,ribonucleoside binding|GO:0017076,purine nucleotide binding|GO:0005524,ATP binding|GO:001…	bmor03050,Proteasome	http://www.uniprot.org/uniprot/H9JCT5	FALSE
Q1HQ14	1	0	100	3.00E-73	H9IV56	LOC778464	GO:0044267,cellular protein metabolic process|GO:0051604,protein maturation|GO:1901564,organonitrogen compound metabolic process|GO:0043603,cellular amide metabolic process|GO:0044260,cellular macromolecule metabolic process|GO:0044238,primary metabolic process|GO:0019538,protein metabolic process|GO:0009987,cellular process|GO:0010467,gene expression|GO:0044237,cellular metabolic process|GO:0006…	GO:0005787,signal peptidase complex|GO:0005783,endoplasmic reticulum|GO:0005789,endoplasmic reticulum membrane|GO:0042175,nuclear outer membrane-endoplasmic reticulum membrane network|GO:0043229,intracellular organelle|GO:0043227,membrane-bounded organelle|GO:0043226,organelle|GO:0031224,intrinsic component of membrane|GO:0005737,cytoplasm|GO:0031090,organelle membrane|GO:0016021,integral compone…	GO:0016787,hydrolase activity|GO:0008233,peptidase activity|GO:0003824,catalytic activity		http://www.uniprot.org/uniprot/H9IV56	FALSE
H9JQS8	1	0			H9JQS8	LOC101745108					http://www.uniprot.org/uniprot/H9JQS8	FALSE
H9JFQ3	1	0	100	0	H9JFQ3	LOC101744659		GO:0044425,membrane part|GO:0016021,integral component of membrane|GO:0016020,membrane|GO:0031224,intrinsic component of membrane			http://www.uniprot.org/uniprot/H9JFQ3	FALSE
H9JU60	1	0	28.57	6.00E-21	E0D4V7	FRSB	GO:0044238,primary metabolic process|GO:0006432,phenylalanyl-tRNA aminoacylation|GO:0019752,carboxylic acid metabolic process|GO:0090304,nucleic acid metabolic process|GO:0044249,cellular biosynthetic process|GO:0034641,cellular nitrogen compound metabolic process|GO:0006807,nitrogen compound metabolic process|GO:0044281,small molecule metabolic process|GO:0034645,cellular macromolecule biosynthe…	GO:0005737,cytoplasm|GO:0044464,cell part|GO:0005623,cell|GO:0005622,intracellular|GO:0044424,intracellular part	GO:0035639,purine ribonucleoside triphosphate binding|GO:0005488,binding|GO:0003676,nucleic acid binding|GO:0043167,ion binding|GO:1901363,heterocyclic compound binding|GO:1901265,nucleoside phosphate binding|GO:0001882,nucleoside binding|GO:0043168,anion binding|GO:0043169,cation binding|GO:0004812,aminoacyl-tRNA ligase activity|GO:0000287,magnesium ion binding|GO:0000166,nucleotide binding|GO:0…	bmor00970,Aminoacyl-tRNA biosynthesis	http://www.uniprot.org/uniprot/E0D4V7	FALSE
H9JEL8	1	0	100	3.00E-129	H9JEL8	H9JEL8			GO:0097159,organic cyclic compound binding|GO:1901363,heterocyclic compound binding|GO:0003676,nucleic acid binding|GO:0005488,binding		http://www.uniprot.org/uniprot/H9JEL8	FALSE
Q5UAR2	1	0	100	4.00E-94	Q5UAR2	RpL27	GO:0044249,cellular biosynthetic process|GO:0034641,cellular nitrogen compound metabolic process|GO:0006807,nitrogen compound metabolic process|GO:0034645,cellular macromolecule biosynthetic process|GO:1901576,organic substance biosynthetic process|GO:0044267,cellular protein metabolic process|GO:0044260,cellular macromolecule metabolic process|GO:0043043,peptide biosynthetic process|GO:0071704,o…	GO:0005737,cytoplasm|GO:0032991,macromolecular complex|GO:0005840,ribosome|GO:0043232,intracellular non-membrane-bounded organelle|GO:0044464,cell part|GO:0044444,cytoplasmic part|GO:0005623,cell|GO:0030529,intracellular ribonucleoprotein complex|GO:0043229,intracellular organelle|GO:0043228,non-membrane-bounded organelle|GO:0044424,intracellular part|GO:0005622,intracellular|GO:0043226,organelle…	GO:0003735,structural constituent of ribosome|GO:0005198,structural molecule activity	bmor03010,Ribosome	http://www.uniprot.org/uniprot/Q5UAR2	FALSE
H9J682	1	0	100	0	H9J682	LOC101737668			GO:0097159,organic cyclic compound binding|GO:1901363,heterocyclic compound binding|GO:0003676,nucleic acid binding|GO:0005488,binding		http://www.uniprot.org/uniprot/H9J682	FALSE
Q65Y02	1	0	97.29	5.00E-159	H9JD56	Sod2	GO:0000305,response to oxygen radical|GO:0000303,response to superoxide|GO:0000302,response to reactive oxygen species|GO:0006801,superoxide metabolic process|GO:0070887,cellular response to chemical stimulus|GO:0044699,single-organism process|GO:0044710,single-organism metabolic process|GO:0071451,cellular response to superoxide|GO:0071450,cellular response to oxygen radical|GO:0009987,cellular …		GO:0016721,oxidoreductase activity, acting on superoxide radicals as acceptor|GO:0043169,cation binding|GO:0016209,antioxidant activity|GO:0043167,ion binding|GO:0003824,catalytic activity|GO:0005488,binding|GO:0004784,superoxide dismutase activity|GO:0046872,metal ion binding|GO:0016491,oxidoreductase activity		http://www.uniprot.org/uniprot/H9JD56	FALSE
H9IZ87	1	0	100	3.00E-125	H9IZ87	RpL19	GO:0044249,cellular biosynthetic process|GO:0034641,cellular nitrogen compound metabolic process|GO:0006807,nitrogen compound metabolic process|GO:0034645,cellular macromolecule biosynthetic process|GO:1901576,organic substance biosynthetic process|GO:0044267,cellular protein metabolic process|GO:0044260,cellular macromolecule metabolic process|GO:0043043,peptide biosynthetic process|GO:0071704,o…	GO:0005737,cytoplasm|GO:0032991,macromolecular complex|GO:0005840,ribosome|GO:0043232,intracellular non-membrane-bounded organelle|GO:0044464,cell part|GO:0044444,cytoplasmic part|GO:0005623,cell|GO:0030529,intracellular ribonucleoprotein complex|GO:0043229,intracellular organelle|GO:0043228,non-membrane-bounded organelle|GO:0044424,intracellular part|GO:0005622,intracellular|GO:0043226,organelle…	GO:0003735,structural constituent of ribosome|GO:0005198,structural molecule activity		http://www.uniprot.org/uniprot/H9IZ87	FALSE
Q0N2S2	1	0	100	3.00E-139	Q0N2S2	Rab-10	GO:0008104,protein localization|GO:0023052,signaling|GO:0007165,signal transduction|GO:0035556,intracellular signal transduction|GO:0050789,regulation of biological process|GO:0044699,single-organism process|GO:0051716,cellular response to stimulus|GO:0007264,small GTPase mediated signal transduction|GO:0065007,biological regulation|GO:0071702,organic substance transport|GO:0033036,macromolecule …	GO:0044464,cell part|GO:0005623,cell|GO:0005622,intracellular	GO:0043168,anion binding|GO:0005488,binding|GO:0019001,guanyl nucleotide binding|GO:0035639,purine ribonucleoside triphosphate binding|GO:0097367,carbohydrate derivative binding|GO:0043167,ion binding|GO:1901363,heterocyclic compound binding|GO:1901265,nucleoside phosphate binding|GO:0000166,nucleotide binding|GO:0036094,small molecule binding|GO:0032561,guanyl ribonucleotide binding|GO:0032553,r…	bmor04144,Endocytosis	http://www.uniprot.org/uniprot/Q0N2S2	FALSE
H9JJA8	1	0	100	0	H9JJA8	LOC101745380	GO:1901576,organic substance biosynthetic process|GO:0071704,organic substance metabolic process|GO:0006488,dolichol-linked oligosaccharide biosynthetic process|GO:1901135,carbohydrate derivative metabolic process|GO:1901137,carbohydrate derivative biosynthetic process|GO:0009058,biosynthetic process|GO:0008152,metabolic process|GO:0044238,primary metabolic process|GO:0044710,single-organism meta…	GO:0005783,endoplasmic reticulum|GO:0005789,endoplasmic reticulum membrane|GO:0042175,nuclear outer membrane-endoplasmic reticulum membrane network|GO:0043229,intracellular organelle|GO:0043227,membrane-bounded organelle|GO:0043226,organelle|GO:0005737,cytoplasm|GO:0044446,intracellular organelle part|GO:0031090,organelle membrane|GO:0016020,membrane|GO:0044432,endoplasmic reticulum part|GO:00985…	GO:0046527,glucosyltransferase activity|GO:0003824,catalytic activity|GO:0016740,transferase activity|GO:0016757,transferase activity, transferring glycosyl groups|GO:0016758,transferase activity, transferring hexosyl groups|GO:0004583,dolichyl-phosphate-glucose-glycolipid alpha-glucosyltransferase activity	bmor01100,Metabolic pathways|bmor00510,N-Glycan biosynthesis	http://www.uniprot.org/uniprot/H9JJA8	FALSE
Q1HPW4	1	0	100	0	Q1HPW4	Q1HPW4	GO:0022607,cellular component assembly|GO:0080090,regulation of primary metabolic process|GO:0019222,regulation of metabolic process|GO:0043933,macromolecular complex subunit organization|GO:2000112,regulation of cellular macromolecule biosynthetic process|GO:0031323,regulation of cellular metabolic process|GO:0044249,cellular biosynthetic process|GO:0034641,cellular nitrogen compound metabolic p…	GO:0043234,protein complex|GO:0005737,cytoplasm|GO:0005852,eukaryotic translation initiation factor 3 complex|GO:0016282,eukaryotic 43S preinitiation complex|GO:0070993,translation preinitiation complex|GO:0005623,cell|GO:0030529,intracellular ribonucleoprotein complex|GO:0044444,cytoplasmic part|GO:0044424,intracellular part|GO:0033290,eukaryotic 48S preinitiation complex|GO:0005622,intracellula…	GO:0005488,binding|GO:0097159,organic cyclic compound binding|GO:0008135,translation factor activity, RNA binding|GO:0003723,RNA binding|GO:0003676,nucleic acid binding|GO:1901363,heterocyclic compound binding|GO:0003743,translation initiation factor activity	bmor03013,RNA transport	http://www.uniprot.org/uniprot/Q1HPW4	FALSE
H9JIM5	1	0	100	2.00E-113	H9JIM5	H9JIM5		GO:0044425,membrane part|GO:0016021,integral component of membrane|GO:0016020,membrane|GO:0031224,intrinsic component of membrane			http://www.uniprot.org/uniprot/H9JIM5	FALSE
Q5UAL6	1	0	100	3.00E-58	Q5UAL6	RpS27	GO:0044249,cellular biosynthetic process|GO:0034641,cellular nitrogen compound metabolic process|GO:0006807,nitrogen compound metabolic process|GO:0034645,cellular macromolecule biosynthetic process|GO:1901576,organic substance biosynthetic process|GO:0044267,cellular protein metabolic process|GO:0044260,cellular macromolecule metabolic process|GO:0043043,peptide biosynthetic process|GO:0071704,o…	GO:0005737,cytoplasm|GO:0032991,macromolecular complex|GO:0005840,ribosome|GO:0043232,intracellular non-membrane-bounded organelle|GO:0044464,cell part|GO:0044444,cytoplasmic part|GO:0005623,cell|GO:0030529,intracellular ribonucleoprotein complex|GO:0043229,intracellular organelle|GO:0043228,non-membrane-bounded organelle|GO:0044424,intracellular part|GO:0005622,intracellular|GO:0043226,organelle…	GO:0043169,cation binding|GO:0005198,structural molecule activity|GO:0043167,ion binding|GO:0003735,structural constituent of ribosome|GO:0005488,binding|GO:0046872,metal ion binding	bmor03010,Ribosome	http://www.uniprot.org/uniprot/Q5UAL6	FALSE
Q1HPZ9	1	0	90.52	0	H9JCW3	LOC732951	GO:0044238,primary metabolic process|GO:0006631,fatty acid metabolic process|GO:0006629,lipid metabolic process|GO:0006082,organic acid metabolic process|GO:0044699,single-organism process|GO:0009987,cellular process|GO:0044710,single-organism metabolic process|GO:0019752,carboxylic acid metabolic process|GO:0032787,monocarboxylic acid metabolic process|GO:0071704,organic substance metabolic proc…		GO:0043168,anion binding|GO:0050662,coenzyme binding|GO:0016614,oxidoreductase activity, acting on CH-OH group of donors|GO:0016616,oxidoreductase activity, acting on the CH-OH group of donors, NAD or NADP as acceptor|GO:0043167,ion binding|GO:0051287,NAD binding|GO:0000166,nucleotide binding|GO:0036094,small molecule binding|GO:0003824,catalytic activity|GO:0048037,cofactor binding|GO:0005488,bi…		http://www.uniprot.org/uniprot/H9JCW3	FALSE
H9JBQ0	1	0	100	0	H9JBQ0	H9JBQ0	GO:0044238,primary metabolic process|GO:0019752,carboxylic acid metabolic process|GO:0090304,nucleic acid metabolic process|GO:0044249,cellular biosynthetic process|GO:0034641,cellular nitrogen compound metabolic process|GO:0006807,nitrogen compound metabolic process|GO:0044281,small molecule metabolic process|GO:0034645,cellular macromolecule biosynthetic process|GO:0034660,ncRNA metabolic proce…		GO:0035639,purine ribonucleoside triphosphate binding|GO:0005488,binding|GO:0043167,ion binding|GO:1901363,heterocyclic compound binding|GO:1901265,nucleoside phosphate binding|GO:0001882,nucleoside binding|GO:0043168,anion binding|GO:0004812,aminoacyl-tRNA ligase activity|GO:0000166,nucleotide binding|GO:0032561,guanyl ribonucleotide binding|GO:0001883,purine nucleoside binding|GO:0032549,ribonu…		http://www.uniprot.org/uniprot/H9JBQ0	FALSE
H9JJB7	1	0	100	5.00E-146	H9JJB7	LOC101745958	GO:0044267,cellular protein metabolic process|GO:0009987,cellular process|GO:0006457,protein folding|GO:0044260,cellular macromolecule metabolic process|GO:0019222,regulation of metabolic process|GO:0044238,primary metabolic process|GO:0019538,protein metabolic process|GO:0050790,regulation of catalytic activity|GO:0044237,cellular metabolic process|GO:0043170,macromolecule metabolic process|GO:0…	GO:0005737,cytoplasm|GO:0043231,intracellular membrane-bounded organelle|GO:0043233,organelle lumen|GO:0044464,cell part|GO:0044444,cytoplasmic part|GO:0031974,membrane-enclosed lumen|GO:0005622,intracellular|GO:0044446,intracellular organelle part|GO:0070013,intracellular organelle lumen|GO:0043229,intracellular organelle|GO:0005739,mitochondrion|GO:0044429,mitochondrial part|GO:0005759,mitochon…	GO:0005488,binding|GO:0005515,protein binding|GO:0030554,adenyl nucleotide binding|GO:0000774,adenyl-nucleotide exchange factor activity|GO:0030234,enzyme regulator activity|GO:0051087,chaperone binding|GO:0000166,nucleotide binding|GO:0036094,small molecule binding|GO:0042802,identical protein binding|GO:0060590,ATPase regulator activity|GO:0097159,organic cyclic compound binding|GO:0017076,puri…		http://www.uniprot.org/uniprot/H9JJB7	FALSE
H9JM26	1	0	100	0	H9JM26	LOC101745774	GO:0008152,metabolic process|GO:0044710,single-organism metabolic process|GO:0044699,single-organism process|GO:0055114,oxidation-reduction process		GO:0003824,catalytic activity|GO:0016491,oxidoreductase activity		http://www.uniprot.org/uniprot/H9JM26	FALSE
Q2F5Q7	1	0	99.17	5.00E-180	H9J5W4	Ippi	GO:0071704,organic substance metabolic process|GO:0044238,primary metabolic process|GO:0044710,single-organism metabolic process|GO:0044711,single-organism biosynthetic process|GO:0006629,lipid metabolic process|GO:1901576,organic substance biosynthetic process|GO:0006720,isoprenoid metabolic process|GO:0009987,cellular process|GO:0009058,biosynthetic process|GO:0044237,cellular metabolic process…		GO:0016787,hydrolase activity|GO:0016853,isomerase activity|GO:0003824,catalytic activity|GO:0004452,isopentenyl-diphosphate delta-isomerase activity|GO:0016863,intramolecular oxidoreductase activity, transposing C=C bonds|GO:0016860,intramolecular oxidoreductase activity	bmor00900,Terpenoid backbone biosynthesis|bmor01100,Metabolic pathways	http://www.uniprot.org/uniprot/H9J5W4	FALSE
H9JKD2	1	0	25.16	0.032	H9JMJ2	LOC101736210	GO:0008152,metabolic process|GO:0044710,single-organism metabolic process|GO:0044699,single-organism process|GO:0055114,oxidation-reduction process		GO:0043168,anion binding|GO:0043169,cation binding|GO:0046914,transition metal ion binding|GO:0043167,ion binding|GO:0097367,carbohydrate derivative binding|GO:0097159,organic cyclic compound binding|GO:0036094,small molecule binding|GO:0000166,nucleotide binding|GO:0050662,coenzyme binding|GO:0003824,catalytic activity|GO:0048037,cofactor binding|GO:0032553,ribonucleotide binding|GO:0010181,FMN …		http://www.uniprot.org/uniprot/H9JMJ2	FALSE
H9JH84	1	0	100	6.00E-129	H9JH84	RpL11	GO:0044249,cellular biosynthetic process|GO:0034641,cellular nitrogen compound metabolic process|GO:0006807,nitrogen compound metabolic process|GO:0034645,cellular macromolecule biosynthetic process|GO:1901576,organic substance biosynthetic process|GO:0044267,cellular protein metabolic process|GO:0044260,cellular macromolecule metabolic process|GO:0043043,peptide biosynthetic process|GO:0071704,o…	GO:0005737,cytoplasm|GO:0032991,macromolecular complex|GO:0005840,ribosome|GO:0043232,intracellular non-membrane-bounded organelle|GO:0044464,cell part|GO:0044444,cytoplasmic part|GO:0005623,cell|GO:0030529,intracellular ribonucleoprotein complex|GO:0043229,intracellular organelle|GO:0043228,non-membrane-bounded organelle|GO:0044424,intracellular part|GO:0005622,intracellular|GO:0043226,organelle…	GO:0003735,structural constituent of ribosome|GO:0005198,structural molecule activity		http://www.uniprot.org/uniprot/H9JH84	FALSE
Q4H1F9	1	0	100	6.00E-149	Q4H1F9	gpx	GO:0044710,single-organism metabolic process|GO:0050896,response to stimulus|GO:0006950,response to stress|GO:0055114,oxidation-reduction process|GO:0008152,metabolic process|GO:0006979,response to oxidative stress|GO:0044699,single-organism process|GO:0009987,cellular process|GO:0009636,response to toxic substance|GO:0098869,cellular oxidant detoxification|GO:1990748,cellular detoxification|GO:0…		GO:0016209,antioxidant activity|GO:0003824,catalytic activity|GO:0016684,oxidoreductase activity, acting on peroxide as acceptor|GO:0004601,peroxidase activity|GO:0004602,glutathione peroxidase activity|GO:0016491,oxidoreductase activity	bmor00590,Arachidonic acid metabolism|bmor00480,Glutathione metabolism	http://www.uniprot.org/uniprot/Q4H1F9	FALSE
H9JP97	1	0	100	0	H9JP97	LOC101747136	GO:0034504,protein localization to nucleus|GO:0051169,nuclear transport|GO:0008104,protein localization|GO:0051641,cellular localization|GO:0044699,single-organism process|GO:0070727,cellular macromolecule localization|GO:0006886,intracellular protein transport|GO:0071702,organic substance transport|GO:0033036,macromolecule localization|GO:0034613,cellular protein localization|GO:0017038,protein …	GO:0005737,cytoplasm|GO:0043231,intracellular membrane-bounded organelle|GO:0005634,nucleus|GO:0044464,cell part|GO:0005623,cell|GO:0005622,intracellular|GO:0043229,intracellular organelle|GO:0044424,intracellular part|GO:0043227,membrane-bounded organelle|GO:0043226,organelle	GO:0008565,protein transporter activity|GO:0005215,transporter activity|GO:0022892,substrate-specific transporter activity|GO:0015197,peptide transporter activity		http://www.uniprot.org/uniprot/H9JP97	FALSE
Q2F5Q1	1	0	100	2.00E-135	H9IYL9	H9IYL9	GO:0008152,metabolic process		GO:0016787,hydrolase activity|GO:0003824,catalytic activity		http://www.uniprot.org/uniprot/H9IYL9	FALSE
Q1HPT2	1	0	98.26	2.00E-76	H9JTS2	H9JTS2	GO:0008064,regulation of actin polymerization or depolymerization|GO:0044281,small molecule metabolic process|GO:0044283,small molecule biosynthetic process|GO:1901362,organic cyclic compound biosynthetic process|GO:0071840,cellular component organization or biogenesis|GO:0044710,single-organism metabolic process|GO:0044711,single-organism biosynthetic process|GO:0051495,positive regulation of cy…	GO:0005856,cytoskeleton|GO:0043234,protein complex|GO:0043228,non-membrane-bounded organelle|GO:0015629,actin cytoskeleton|GO:0043232,intracellular non-membrane-bounded organelle|GO:0044464,cell part|GO:0005623,cell|GO:0005622,intracellular|GO:0044446,intracellular organelle part|GO:0043229,intracellular organelle|GO:0044430,cytoskeletal part|GO:0005885,Arp2/3 protein complex|GO:0044424,intracell…	GO:0043168,anion binding|GO:0050662,coenzyme binding|GO:0016638,oxidoreductase activity, acting on the CH-NH2 group of donors|GO:0097367,carbohydrate derivative binding|GO:0097159,organic cyclic compound binding|GO:0016641,oxidoreductase activity, acting on the CH-NH2 group of donors, oxygen as acceptor|GO:0004733,pyridoxamine-phosphate oxidase activity|GO:0000166,nucleotide binding|GO:0036094,sm…		http://www.uniprot.org/uniprot/H9JTS2	FALSE
H9JK90	1	0	100	0	H9JK90	LOC101735878	GO:0044248,cellular catabolic process|GO:0043632,modification-dependent macromolecule catabolic process|GO:0044267,cellular protein metabolic process|GO:1901575,organic substance catabolic process|GO:0044265,cellular macromolecule catabolic process|GO:0044260,cellular macromolecule metabolic process|GO:0071704,organic substance metabolic process|GO:0006508,proteolysis|GO:0044238,primary metabolic…		GO:0016787,hydrolase activity|GO:0046914,transition metal ion binding|GO:0003824,catalytic activity|GO:0008242,omega peptidase activity|GO:0043167,ion binding|GO:0043169,cation binding|GO:0036459,thiol-dependent ubiquitinyl hydrolase activity|GO:0008238,exopeptidase activity|GO:0070011,peptidase activity, acting on L-amino acid peptides|GO:0008270,zinc ion binding|GO:0008233,peptidase activity|GO…		http://www.uniprot.org/uniprot/H9JK90	FALSE
H9IXD2	1	0	100	0	H9IXD2	H9IXD2	GO:0051603,proteolysis involved in cellular protein catabolic process|GO:1901575,organic substance catabolic process|GO:0044265,cellular macromolecule catabolic process|GO:0044260,cellular macromolecule metabolic process|GO:0044267,cellular protein metabolic process|GO:0019538,protein metabolic process|GO:0009056,catabolic process|GO:0009987,cellular process|GO:0044237,cellular metabolic process|…	GO:0043234,protein complex|GO:0032991,macromolecular complex|GO:0043231,intracellular membrane-bounded organelle|GO:0005634,nucleus|GO:0016020,membrane|GO:0044464,cell part|GO:0005623,cell|GO:0043226,organelle|GO:0043229,intracellular organelle|GO:0000502,proteasome complex|GO:0044424,intracellular part|GO:0044425,membrane part|GO:0005622,intracellular|GO:0043227,membrane-bounded organelle|GO:001…	GO:0016787,hydrolase activity|GO:0004175,endopeptidase activity|GO:0004298,threonine-type endopeptidase activity|GO:0003824,catalytic activity|GO:0070003,threonine-type peptidase activity|GO:0070011,peptidase activity, acting on L-amino acid peptides|GO:0008233,peptidase activity		http://www.uniprot.org/uniprot/H9IXD2	FALSE
H9J955	1	0	100	3.00E-133	H9J955	H9J955	GO:0036465,synaptic vesicle recycling|GO:0006897,endocytosis|GO:0051656,establishment of organelle localization|GO:0051650,establishment of vesicle localization|GO:0044699,single-organism process|GO:0048489,synaptic vesicle transport|GO:0051179,localization|GO:0097480,establishment of synaptic vesicle localization|GO:0098660,inorganic ion transmembrane transport|GO:0097479,synaptic vesicle locali…	GO:0008021,synaptic vesicle|GO:0043229,intracellular organelle|GO:0031301,integral component of organelle membrane|GO:0031300,intrinsic component of organelle membrane|GO:0030285,integral component of synaptic vesicle membrane|GO:0043227,membrane-bounded organelle|GO:0043226,organelle|GO:0031224,intrinsic component of membrane|GO:0005737,cytoplasm|GO:0031982,vesicle|GO:0016023,cytoplasmic, membra…	GO:0022891,substrate-specific transmembrane transporter activity|GO:0015085,calcium ion transmembrane transporter activity|GO:0022838,substrate-specific channel activity|GO:0005261,cation channel activity|GO:0005262,calcium channel activity|GO:0005215,transporter activity|GO:0005216,ion channel activity|GO:0008324,cation transmembrane transporter activity|GO:0072509,divalent inorganic cation tran…		http://www.uniprot.org/uniprot/H9J955	FALSE
H9JRQ1	1	0			H9JRQ1	LOC101743674					http://www.uniprot.org/uniprot/H9JRQ1	FALSE
H9JM07	1	0	29.5	9.00E-66	H9JUV4	LOC101737109	GO:0008152,metabolic process	GO:0044425,membrane part|GO:0016021,integral component of membrane|GO:0016020,membrane|GO:0031224,intrinsic component of membrane	GO:0003824,catalytic activity|GO:0016740,transferase activity|GO:0016746,transferase activity, transferring acyl groups	bmor04931,Insulin resistance|bmor00071,Fatty acid degradation|bmor01212,Fatty acid metabolism	http://www.uniprot.org/uniprot/H9JUV4	FALSE
Q1HPN8	1	0	25.66	1.00E-14	H9IV35	LOC101738398	GO:0008152,metabolic process	GO:0044425,membrane part|GO:0016021,integral component of membrane|GO:0016020,membrane|GO:0031224,intrinsic component of membrane	GO:0003824,catalytic activity|GO:0016740,transferase activity|GO:0016757,transferase activity, transferring glycosyl groups	bmor01100,Metabolic pathways|bmor00510,N-Glycan biosynthesis	http://www.uniprot.org/uniprot/H9IV35	FALSE
H9JP26	1	0	100	2.00E-167	H9JP26	LOC101743947	GO:0008104,protein localization|GO:0023052,signaling|GO:0007165,signal transduction|GO:0035556,intracellular signal transduction|GO:0050789,regulation of biological process|GO:0044699,single-organism process|GO:0051716,cellular response to stimulus|GO:0007264,small GTPase mediated signal transduction|GO:0065007,biological regulation|GO:0071702,organic substance transport|GO:0033036,macromolecule …	GO:0044464,cell part|GO:0005623,cell|GO:0005622,intracellular	GO:0043168,anion binding|GO:0005488,binding|GO:0019001,guanyl nucleotide binding|GO:0035639,purine ribonucleoside triphosphate binding|GO:0097367,carbohydrate derivative binding|GO:0043167,ion binding|GO:1901363,heterocyclic compound binding|GO:1901265,nucleoside phosphate binding|GO:0000166,nucleotide binding|GO:0036094,small molecule binding|GO:0032561,guanyl ribonucleotide binding|GO:0032553,r…		http://www.uniprot.org/uniprot/H9JP26	FALSE
H9JX18	1	0	100	0	H9JX18	LOC101738463	GO:0008104,protein localization|GO:0051649,establishment of localization in cell|GO:0051641,cellular localization|GO:0071840,cellular component organization or biogenesis|GO:0044699,single-organism process|GO:0070727,cellular macromolecule localization|GO:0006886,intracellular protein transport|GO:0016043,cellular component organization|GO:0007005,mitochondrion organization|GO:0071702,organic sub…	GO:0031975,envelope|GO:0043229,intracellular organelle|GO:0043227,membrane-bounded organelle|GO:0043226,organelle|GO:0005737,cytoplasm|GO:0031090,organelle membrane|GO:0098805,whole membrane|GO:0016020,membrane|GO:0005740,mitochondrial envelope|GO:0005739,mitochondrion|GO:0031968,organelle outer membrane|GO:0098588,bounding membrane of organelle|GO:0031967,organelle envelope|GO:0031966,mitochondr…			http://www.uniprot.org/uniprot/H9JX18	FALSE
H9ISU4	1	0	34.21	1.3	H9ISC5	LOC101735728	GO:0044267,cellular protein metabolic process|GO:0006468,protein phosphorylation|GO:0008152,metabolic process|GO:0044260,cellular macromolecule metabolic process|GO:0044238,primary metabolic process|GO:0019538,protein metabolic process|GO:0016310,phosphorylation|GO:0009987,cellular process|GO:0018212,peptidyl-tyrosine modification|GO:0043412,macromolecule modification|GO:0006464,cellular protein …	GO:0016020,membrane|GO:0031226,intrinsic component of plasma membrane|GO:0016021,integral component of membrane|GO:0044464,cell part|GO:0005623,cell|GO:0071944,cell periphery|GO:0005887,integral component of plasma membrane|GO:0005886,plasma membrane|GO:0044425,membrane part|GO:0044459,plasma membrane part|GO:0031224,intrinsic component of membrane	GO:0035639,purine ribonucleoside triphosphate binding|GO:0004672,protein kinase activity|GO:0043167,ion binding|GO:1901363,heterocyclic compound binding|GO:0001883,purine nucleoside binding|GO:0001882,nucleoside binding|GO:0043168,anion binding|GO:0000166,nucleotide binding|GO:0016740,transferase activity|GO:0004713,protein tyrosine kinase activity|GO:0032549,ribonucleoside binding|GO:0017076,pur…		http://www.uniprot.org/uniprot/H9ISC5	FALSE
H9JU13	1	0	100	3.00E-133	H9JU13	Bmo.3208	GO:0022607,cellular component assembly|GO:0080090,regulation of primary metabolic process|GO:0019222,regulation of metabolic process|GO:0043933,macromolecular complex subunit organization|GO:2000112,regulation of cellular macromolecule biosynthetic process|GO:0031323,regulation of cellular metabolic process|GO:0044249,cellular biosynthetic process|GO:0034641,cellular nitrogen compound metabolic p…	GO:0043234,protein complex|GO:0005737,cytoplasm|GO:0005852,eukaryotic translation initiation factor 3 complex|GO:0016282,eukaryotic 43S preinitiation complex|GO:0070993,translation preinitiation complex|GO:0005623,cell|GO:0030529,intracellular ribonucleoprotein complex|GO:0044444,cytoplasmic part|GO:0044424,intracellular part|GO:0033290,eukaryotic 48S preinitiation complex|GO:0005622,intracellula…	GO:0005488,binding|GO:0097159,organic cyclic compound binding|GO:0008135,translation factor activity, RNA binding|GO:0003723,RNA binding|GO:0003676,nucleic acid binding|GO:1901363,heterocyclic compound binding|GO:0003743,translation initiation factor activity		http://www.uniprot.org/uniprot/H9JU13	FALSE
H9J2K7	1	0	100	0	H9J2K7	H9J2K7			GO:0043168,anion binding|GO:0005488,binding|GO:0019001,guanyl nucleotide binding|GO:0035639,purine ribonucleoside triphosphate binding|GO:0097367,carbohydrate derivative binding|GO:0043167,ion binding|GO:1901363,heterocyclic compound binding|GO:1901265,nucleoside phosphate binding|GO:0000166,nucleotide binding|GO:0036094,small molecule binding|GO:0032561,guanyl ribonucleotide binding|GO:0032553,r…		http://www.uniprot.org/uniprot/H9J2K7	FALSE
H9JQH9	1	0	100	4.00E-180	H9JQH9	LOC101739283	GO:0008152,metabolic process|GO:0044710,single-organism metabolic process|GO:0044699,single-organism process|GO:0055114,oxidation-reduction process		GO:0003824,catalytic activity|GO:0016491,oxidoreductase activity		http://www.uniprot.org/uniprot/H9JQH9	FALSE
H9JT03	1	0	100	0	H9JT03	LOC101738938	GO:0022607,cellular component assembly|GO:0006461,protein complex assembly|GO:0033043,regulation of organelle organization|GO:0043933,macromolecular complex subunit organization|GO:1901879,regulation of protein depolymerization|GO:0051129,negative regulation of cellular component organization|GO:0051128,regulation of cellular component organization|GO:0008064,regulation of actin polymerization or…	GO:0005856,cytoskeleton|GO:0043234,protein complex|GO:0043228,non-membrane-bounded organelle|GO:0015629,actin cytoskeleton|GO:0043232,intracellular non-membrane-bounded organelle|GO:0044464,cell part|GO:0005623,cell|GO:0005622,intracellular|GO:0044446,intracellular organelle part|GO:0043229,intracellular organelle|GO:0044430,cytoskeletal part|GO:0044424,intracellular part|GO:0032991,macromolecula…	GO:0003779,actin binding|GO:0005488,binding|GO:0005515,protein binding|GO:0008092,cytoskeletal protein binding	bmor04144,Endocytosis	http://www.uniprot.org/uniprot/H9JT03	FALSE
H9JX71	1	0	100	0	H9JX71	LOC101735320				bmor03050,Proteasome	http://www.uniprot.org/uniprot/H9JX71	FALSE
H9JB82	1	0	100	0	H9JB82	LOC692764	GO:0044267,cellular protein metabolic process|GO:0006468,protein phosphorylation|GO:0044260,cellular macromolecule metabolic process|GO:0044238,primary metabolic process|GO:0019538,protein metabolic process|GO:0016310,phosphorylation|GO:0009987,cellular process|GO:0043412,macromolecule modification|GO:0006464,cellular protein modification process|GO:0043170,macromolecule metabolic process|GO:0071…		GO:0035639,purine ribonucleoside triphosphate binding|GO:0004672,protein kinase activity|GO:0000166,nucleotide binding|GO:1901363,heterocyclic compound binding|GO:0001883,purine nucleoside binding|GO:0001882,nucleoside binding|GO:0043168,anion binding|GO:0043167,ion binding|GO:0016740,transferase activity|GO:1901265,nucleoside phosphate binding|GO:0032549,ribonucleoside binding|GO:0017076,purine …		http://www.uniprot.org/uniprot/H9JB82	FALSE
H9JRJ9	1	0	99.76	0	H9JRJ9	H9JRJ9		GO:0005856,cytoskeleton|GO:0043232,intracellular non-membrane-bounded organelle|GO:0044464,cell part|GO:0005623,cell|GO:0005622,intracellular|GO:0043229,intracellular organelle|GO:0043228,non-membrane-bounded organelle|GO:0044424,intracellular part|GO:0043226,organelle			http://www.uniprot.org/uniprot/H9JRJ9	FALSE
H9JVR8	1	0	100	0	H9JVR8	LOC692916	GO:0008152,metabolic process		GO:0003824,catalytic activity|GO:0048037,cofactor binding|GO:0005488,binding|GO:0050662,coenzyme binding		http://www.uniprot.org/uniprot/H9JVR8	FALSE
Q4F863	1	0	100	1.00E-116	Q4F863	LOC693075	GO:0034250,positive regulation of cellular amide metabolic process|GO:0045905,positive regulation of translational termination|GO:0045901,positive regulation of translational elongation|GO:0019222,regulation of metabolic process|GO:0009891,positive regulation of biosynthetic process|GO:0043933,macromolecular complex subunit organization|GO:0051246,regulation of protein metabolic process|GO:003132…		GO:0005488,binding|GO:0097159,organic cyclic compound binding|GO:0008135,translation factor activity, RNA binding|GO:0044877,macromolecular complex binding|GO:0003723,RNA binding|GO:0003676,nucleic acid binding|GO:0043021,ribonucleoprotein complex binding|GO:0003746,translation elongation factor activity|GO:0043022,ribosome binding|GO:1901363,heterocyclic compound binding|GO:0003743,translation i…		http://www.uniprot.org/uniprot/Q4F863	FALSE
H9JWT2	1	0	100	0	H9JWT2	LOC692812			GO:0097159,organic cyclic compound binding|GO:1901363,heterocyclic compound binding|GO:0003676,nucleic acid binding|GO:0005488,binding		http://www.uniprot.org/uniprot/H9JWT2	FALSE
Q1HPI6	1	0	29.09	1.4	H9J8L1	LOC733135			GO:0043169,cation binding|GO:0043167,ion binding|GO:0005488,binding|GO:0046872,metal ion binding|GO:0005509,calcium ion binding		http://www.uniprot.org/uniprot/H9J8L1	FALSE
H9JD13	1	0	100	0	H9JD13	Lark			GO:0043169,cation binding|GO:0046914,transition metal ion binding|GO:0097159,organic cyclic compound binding|GO:0000166,nucleotide binding|GO:0036094,small molecule binding|GO:0043167,ion binding|GO:0008270,zinc ion binding|GO:0003676,nucleic acid binding|GO:0046872,metal ion binding|GO:1901363,heterocyclic compound binding|GO:1901265,nucleoside phosphate binding|GO:0005488,binding|GO:0003723,RNA…		http://www.uniprot.org/uniprot/H9JD13	FALSE
Q5UAP7	1	0	39.29	0.063	C0H6F7	BmorCPH1			GO:0042302,structural constituent of cuticle|GO:0005198,structural molecule activity		http://www.uniprot.org/uniprot/C0H6F7	FALSE
H9J411	1	0			H9J411	LOC101739456					http://www.uniprot.org/uniprot/H9J411	FALSE
H9JR48	1	0	100	0	H9JR48	LOC101745867	GO:0006436,tryptophanyl-tRNA aminoacylation|GO:0019752,carboxylic acid metabolic process|GO:0090304,nucleic acid metabolic process|GO:0044249,cellular biosynthetic process|GO:0034641,cellular nitrogen compound metabolic process|GO:0006807,nitrogen compound metabolic process|GO:0044281,small molecule metabolic process|GO:0034645,cellular macromolecule biosynthetic process|GO:0034660,ncRNA metaboli…	GO:0005737,cytoplasm|GO:0044464,cell part|GO:0005623,cell|GO:0005622,intracellular|GO:0044424,intracellular part	GO:0035639,purine ribonucleoside triphosphate binding|GO:0005488,binding|GO:0043167,ion binding|GO:1901363,heterocyclic compound binding|GO:1901265,nucleoside phosphate binding|GO:0001882,nucleoside binding|GO:0043168,anion binding|GO:0004812,aminoacyl-tRNA ligase activity|GO:0004830,tryptophan-tRNA ligase activity|GO:0000166,nucleotide binding|GO:0001883,purine nucleoside binding|GO:0032549,ribo…		http://www.uniprot.org/uniprot/H9JR48	FALSE
H9JFD1	1	0	100	0	H9JFD1	LOC101743733	GO:0008104,protein localization|GO:0044699,single-organism process|GO:0071806,protein transmembrane transport|GO:0070727,cellular macromolecule localization|GO:0006886,intracellular protein transport|GO:0055085,transmembrane transport|GO:0071702,organic substance transport|GO:0033036,macromolecule localization|GO:0034613,cellular protein localization|GO:0009987,cellular process|GO:0006810,transpo…	GO:0044464,cell part|GO:0031975,envelope|GO:0043229,intracellular organelle|GO:0043227,membrane-bounded organelle|GO:0043226,organelle|GO:0005737,cytoplasm|GO:0031090,organelle membrane|GO:0016020,membrane|GO:0005740,mitochondrial envelope|GO:0005739,mitochondrion|GO:0031967,organelle envelope|GO:0031966,mitochondrial membrane|GO:0043231,intracellular membrane-bounded organelle|GO:0019866,organel…	GO:0008565,protein transporter activity|GO:0022891,substrate-specific transmembrane transporter activity|GO:0015450,P-P-bond-hydrolysis-driven protein transmembrane transporter activity|GO:0022884,macromolecule transmembrane transporter activity|GO:0005215,transporter activity|GO:0008320,protein transmembrane transporter activity|GO:0015399,primary active transmembrane transporter activity|GO:002…		http://www.uniprot.org/uniprot/H9JFD1	FALSE
H9JKG5	1	0	100	4.00E-115	H9JKG5	Bmo.7380	GO:0044267,cellular protein metabolic process|GO:0000413,protein peptidyl-prolyl isomerization|GO:0018208,peptidyl-proline modification|GO:0044260,cellular macromolecule metabolic process|GO:0044238,primary metabolic process|GO:0019538,protein metabolic process|GO:0044237,cellular metabolic process|GO:0009987,cellular process|GO:0006464,cellular protein modification process|GO:0043170,macromolecu…		GO:0003824,catalytic activity|GO:0016853,isomerase activity|GO:0003755,peptidyl-prolyl cis-trans isomerase activity|GO:0016859,cis-trans isomerase activity		http://www.uniprot.org/uniprot/H9JKG5	FALSE
H9JW91	1	0	73.91	2.00E-43	H9JG79	LOC101737379			GO:0043169,cation binding|GO:0046914,transition metal ion binding|GO:0097159,organic cyclic compound binding|GO:0043167,ion binding|GO:0008270,zinc ion binding|GO:0003676,nucleic acid binding|GO:0046872,metal ion binding|GO:1901363,heterocyclic compound binding|GO:0005488,binding		http://www.uniprot.org/uniprot/H9JG79	FALSE
D7UT12	1	0	89.23	0	H9J7A3	Bmo.14503			GO:0097159,organic cyclic compound binding|GO:0005488,binding|GO:0003676,nucleic acid binding|GO:1901363,heterocyclic compound binding|GO:0003723,RNA binding		http://www.uniprot.org/uniprot/H9J7A3	FALSE
H9JRM2	1	0	100	0	H9JRM2	LOC101735319	GO:0044267,cellular protein metabolic process|GO:0006457,protein folding|GO:0044260,cellular macromolecule metabolic process|GO:0044238,primary metabolic process|GO:0019538,protein metabolic process|GO:0009987,cellular process|GO:0044237,cellular metabolic process|GO:0043170,macromolecule metabolic process|GO:0071704,organic substance metabolic process|GO:0008152,metabolic process	GO:0005737,cytoplasm|GO:0044464,cell part|GO:0005623,cell|GO:0005622,intracellular|GO:0044424,intracellular part	GO:0035639,purine ribonucleoside triphosphate binding|GO:0005488,binding|GO:0043167,ion binding|GO:1901363,heterocyclic compound binding|GO:1901265,nucleoside phosphate binding|GO:0001882,nucleoside binding|GO:0043168,anion binding|GO:0051082,unfolded protein binding|GO:0000166,nucleotide binding|GO:0001883,purine nucleoside binding|GO:0032549,ribonucleoside binding|GO:0017076,purine nucleotide b…		http://www.uniprot.org/uniprot/H9JRM2	FALSE
D2CZY1	1	0	100	0	D2CZY1	Rad23	GO:0044238,primary metabolic process|GO:0090304,nucleic acid metabolic process|GO:0034641,cellular nitrogen compound metabolic process|GO:0006807,nitrogen compound metabolic process|GO:0043632,modification-dependent macromolecule catabolic process|GO:0044699,single-organism process|GO:0006139,nucleobase-containing compound metabolic process|GO:0044710,single-organism metabolic process|GO:0044265,…	GO:0043231,intracellular membrane-bounded organelle|GO:0005634,nucleus|GO:0044464,cell part|GO:0005623,cell|GO:0005622,intracellular|GO:0043229,intracellular organelle|GO:0044424,intracellular part|GO:0043227,membrane-bounded organelle|GO:0043226,organelle	GO:0097159,organic cyclic compound binding|GO:0003684,damaged DNA binding|GO:0005488,binding|GO:0003676,nucleic acid binding|GO:0003677,DNA binding|GO:1901363,heterocyclic compound binding	bmor04141,Protein processing in endoplasmic reticulum|bmor03420,Nucleotide excision repair	http://www.uniprot.org/uniprot/D2CZY1	FALSE
H9IS77	1	0			H9IS77	LOC101744691					http://www.uniprot.org/uniprot/H9IS77	FALSE
H9JMJ8	1	0	100	3.00E-93	H9JMJ8	LOC101747148				bmor04214,Apoptosis - fly	http://www.uniprot.org/uniprot/H9JMJ8	FALSE
H9JUB8	1	0	38.1	4.00E-05	H9J5L6	H9J5L6		GO:0005576,extracellular region	GO:0031409,pigment binding|GO:0005488,binding		http://www.uniprot.org/uniprot/H9J5L6	FALSE
H9J0E7	1	0	100	0	H9J0E7	LOC101740883	GO:0044238,primary metabolic process|GO:0006430,lysyl-tRNA aminoacylation|GO:0019752,carboxylic acid metabolic process|GO:0090304,nucleic acid metabolic process|GO:0044249,cellular biosynthetic process|GO:0034641,cellular nitrogen compound metabolic process|GO:0006807,nitrogen compound metabolic process|GO:0044281,small molecule metabolic process|GO:0034645,cellular macromolecule biosynthetic pro…	GO:0005737,cytoplasm|GO:0044464,cell part|GO:0005623,cell|GO:0005622,intracellular|GO:0044424,intracellular part	GO:0035639,purine ribonucleoside triphosphate binding|GO:0005488,binding|GO:0003676,nucleic acid binding|GO:0043167,ion binding|GO:1901363,heterocyclic compound binding|GO:1901265,nucleoside phosphate binding|GO:0001882,nucleoside binding|GO:0043168,anion binding|GO:0004812,aminoacyl-tRNA ligase activity|GO:0000166,nucleotide binding|GO:0001883,purine nucleoside binding|GO:0032549,ribonucleoside …	bmor00970,Aminoacyl-tRNA biosynthesis	http://www.uniprot.org/uniprot/H9J0E7	FALSE
H9ITY0	1	0	100	2.00E-154	H9ITY0	LOC101744330	GO:0070972,protein localization to endoplasmic reticulum|GO:0070727,cellular macromolecule localization|GO:0034613,cellular protein localization|GO:0008104,protein localization|GO:0033365,protein localization to organelle|GO:0033036,macromolecule localization|GO:0051179,localization|GO:0051641,cellular localization	GO:0005783,endoplasmic reticulum|GO:0005789,endoplasmic reticulum membrane|GO:0042175,nuclear outer membrane-endoplasmic reticulum membrane network|GO:0043229,intracellular organelle|GO:0043227,membrane-bounded organelle|GO:0043226,organelle|GO:0005737,cytoplasm|GO:0044446,intracellular organelle part|GO:0031090,organelle membrane|GO:0016020,membrane|GO:0044432,endoplasmic reticulum part|GO:00985…	GO:0033149,FFAT motif binding|GO:0019904,protein domain specific binding|GO:0005515,protein binding|GO:0005488,binding		http://www.uniprot.org/uniprot/H9ITY0	FALSE
H9JB27	1	0	26.67	0.94	H9J4D2	LOC101740763		GO:0044425,membrane part|GO:0016021,integral component of membrane|GO:0016020,membrane|GO:0031224,intrinsic component of membrane			http://www.uniprot.org/uniprot/H9J4D2	FALSE
H9JX64	1	0	100	2.00E-175	H9JX64	LOC692961	GO:0033036,macromolecule localization|GO:0008104,protein localization|GO:0072663,establishment of protein localization to peroxisome|GO:0072662,protein localization to peroxisome|GO:0022406,membrane docking|GO:0051641,cellular localization|GO:0044699,single-organism process|GO:0071806,protein transmembrane transport|GO:0016558,protein import into peroxisome matrix|GO:0071840,cellular component or…	GO:0042579,microbody|GO:0043229,intracellular organelle|GO:0043227,membrane-bounded organelle|GO:0043226,organelle|GO:0005737,cytoplasm|GO:0005778,peroxisomal membrane|GO:0031090,organelle membrane|GO:0098805,whole membrane|GO:0016020,membrane|GO:0005777,peroxisome|GO:0044439,peroxisomal part|GO:0044438,microbody part|GO:0031903,microbody membrane|GO:0098588,bounding membrane of organelle|GO:0043…			http://www.uniprot.org/uniprot/H9JX64	FALSE
H9J1E8	1	0	100	1.00E-154	H9J1E8	LOC101745852	GO:0051603,proteolysis involved in cellular protein catabolic process|GO:1901575,organic substance catabolic process|GO:0044265,cellular macromolecule catabolic process|GO:0044260,cellular macromolecule metabolic process|GO:0044267,cellular protein metabolic process|GO:0019538,protein metabolic process|GO:0009056,catabolic process|GO:0009987,cellular process|GO:0044237,cellular metabolic process|…	GO:0043234,protein complex|GO:0005737,cytoplasm|GO:0032991,macromolecular complex|GO:0005839,proteasome core complex|GO:0005634,nucleus|GO:0044464,cell part|GO:0005623,cell|GO:0005622,intracellular|GO:0043229,intracellular organelle|GO:0044424,intracellular part|GO:0000502,proteasome complex|GO:0043227,membrane-bounded organelle|GO:0043226,organelle|GO:0043231,intracellular membrane-bounded organ…	GO:0016787,hydrolase activity|GO:0004175,endopeptidase activity|GO:0004298,threonine-type endopeptidase activity|GO:0003824,catalytic activity|GO:0070003,threonine-type peptidase activity|GO:0070011,peptidase activity, acting on L-amino acid peptides|GO:0008233,peptidase activity	bmor03050,Proteasome	http://www.uniprot.org/uniprot/H9J1E8	FALSE
H9JUY5	1	0	100	0	H9JUY5	LOC101746245	GO:0006810,transport|GO:0009987,cellular process|GO:0051179,localization|GO:0044765,single-organism transport|GO:0044763,single-organism cellular process|GO:1902578,single-organism localization|GO:0051234,establishment of localization|GO:0055085,transmembrane transport|GO:0044699,single-organism process	GO:0031975,envelope|GO:0043229,intracellular organelle|GO:0043227,membrane-bounded organelle|GO:0043226,organelle|GO:0005737,cytoplasm|GO:0031090,organelle membrane|GO:0098805,whole membrane|GO:0016020,membrane|GO:0005740,mitochondrial envelope|GO:0005739,mitochondrion|GO:0031968,organelle outer membrane|GO:0098588,bounding membrane of organelle|GO:0031967,organelle envelope|GO:0031966,mitochondr…			http://www.uniprot.org/uniprot/H9JUY5	FALSE
Q1HQ48	1	0	98.25	5.00E-80	H9IUP7	LOC732919	GO:0090304,nucleic acid metabolic process|GO:0044249,cellular biosynthetic process|GO:0034641,cellular nitrogen compound metabolic process|GO:0006807,nitrogen compound metabolic process|GO:0034645,cellular macromolecule biosynthetic process|GO:1901360,organic cyclic compound metabolic process|GO:0006139,nucleobase-containing compound metabolic process|GO:0044260,cellular macromolecule metabolic p…	GO:0005737,cytoplasm|GO:0043231,intracellular membrane-bounded organelle|GO:0044464,cell part|GO:0043229,intracellular organelle|GO:0005739,mitochondrion|GO:0005622,intracellular|GO:0044444,cytoplasmic part|GO:0005623,cell|GO:0044424,intracellular part|GO:0043227,membrane-bounded organelle|GO:0043226,organelle	GO:0043566,structure-specific DNA binding|GO:0097159,organic cyclic compound binding|GO:0003697,single-stranded DNA binding|GO:0005488,binding|GO:0003676,nucleic acid binding|GO:0003677,DNA binding|GO:1901363,heterocyclic compound binding		http://www.uniprot.org/uniprot/H9IUP7	FALSE
H9JXF2	1	0	100	6.00E-109	H9JXF2	Bmo.3269	GO:0006084,acetyl-CoA metabolic process|GO:0035383,thioester metabolic process|GO:0051186,cofactor metabolic process|GO:0006637,acyl-CoA metabolic process|GO:0006732,coenzyme metabolic process|GO:0009987,cellular process|GO:0044237,cellular metabolic process|GO:0071704,organic substance metabolic process|GO:0006790,sulfur compound metabolic process|GO:0008152,metabolic process|GO:0006793,phosphor…		GO:0003824,catalytic activity		http://www.uniprot.org/uniprot/H9JXF2	FALSE
H9IU63	1	0	100	0	H9IU63	LOC101744076		GO:0044425,membrane part|GO:0016021,integral component of membrane|GO:0016020,membrane|GO:0031224,intrinsic component of membrane			http://www.uniprot.org/uniprot/H9IU63	FALSE
H9JCM2	1	0			H9JCM2	LOC692900					http://www.uniprot.org/uniprot/H9JCM2	FALSE
H9JHV5	1	0	100	0	H9JHV5	Scpx	GO:0008152,metabolic process		GO:0003824,catalytic activity|GO:0016740,transferase activity|GO:0016746,transferase activity, transferring acyl groups|GO:0016747,transferase activity, transferring acyl groups other than amino-acyl groups		http://www.uniprot.org/uniprot/H9JHV5	FALSE
H9J109	1	0	100	0	H9J109	LOC732966	GO:1902600,hydrogen ion transmembrane transport|GO:0044699,single-organism process|GO:0015992,proton transport|GO:0015991,ATP hydrolysis coupled proton transport|GO:0055085,transmembrane transport|GO:0098662,inorganic cation transmembrane transport|GO:0006810,transport|GO:0098660,inorganic ion transmembrane transport|GO:0015672,monovalent inorganic cation transport|GO:0006818,hydrogen transport|G…	GO:0043234,protein complex|GO:0032991,macromolecular complex|GO:0098796,membrane protein complex|GO:0016020,membrane|GO:0033179,proton-transporting V-type ATPase, V0 domain|GO:0044425,membrane part|GO:0016469,proton-transporting two-sector ATPase complex|GO:0033176,proton-transporting V-type ATPase complex|GO:0033177,proton-transporting two-sector ATPase complex, proton-transporting domain	GO:0022891,substrate-specific transmembrane transporter activity|GO:0022890,inorganic cation transmembrane transporter activity|GO:0022892,substrate-specific transporter activity|GO:0005215,transporter activity|GO:0008324,cation transmembrane transporter activity|GO:0022857,transmembrane transporter activity|GO:0015075,ion transmembrane transporter activity|GO:0015077,monovalent inorganic cation …		http://www.uniprot.org/uniprot/H9J109	FALSE
H9J0B7	1	0	100	0	H9J0B7	LOC101746211	GO:0044238,primary metabolic process|GO:0009894,regulation of catabolic process|GO:0080090,regulation of primary metabolic process|GO:0019222,regulation of metabolic process|GO:0071704,organic substance metabolic process|GO:0060255,regulation of macromolecule metabolic process|GO:0050790,regulation of catalytic activity|GO:0051246,regulation of protein metabolic process|GO:1901575,organic substan…	GO:0043234,protein complex|GO:0032991,macromolecular complex|GO:0044464,cell part|GO:0005623,cell|GO:0005622,intracellular|GO:0044424,intracellular part|GO:0000502,proteasome complex	GO:0030234,enzyme regulator activity|GO:0098772,molecular function regulator	bmor03050,Proteasome	http://www.uniprot.org/uniprot/H9J0B7	FALSE
H9J5Z1	1	0	29	0.14	H9J2B5	LOC101743323		GO:0016020,membrane|GO:0044464,cell part|GO:0031974,membrane-enclosed lumen|GO:0031975,envelope|GO:0043229,intracellular organelle|GO:0043228,non-membrane-bounded organelle|GO:0043227,membrane-bounded organelle|GO:0043226,organelle|GO:0034399,nuclear periphery|GO:0045111,intermediate filament cytoskeleton|GO:0031090,organelle membrane|GO:0005638,lamin filament|GO:0005637,nuclear inner membrane|GO…	GO:0005198,structural molecule activity	bmor04214,Apoptosis - fly	http://www.uniprot.org/uniprot/H9J2B5	FALSE
H9JWX5	1	0	100	0	H9JWX5	Bmo.10617		GO:0043234,protein complex|GO:0032991,macromolecular complex|GO:0005581,collagen trimer|GO:0005604,basement membrane|GO:0044421,extracellular region part|GO:0031012,extracellular matrix|GO:0005576,extracellular region|GO:0044420,extracellular matrix component|GO:0005578,proteinaceous extracellular matrix	GO:0005201,extracellular matrix structural constituent|GO:0005198,structural molecule activity		http://www.uniprot.org/uniprot/H9JWX5	FALSE
H9JMU2	1	0	32.79	0.34	H9J8A5	H9J8A5	GO:0032502,developmental process|GO:0032501,multicellular organismal process|GO:0007399,nervous system development|GO:0044707,single-multicellular organism process|GO:0048856,anatomical structure development|GO:0044767,single-organism developmental process|GO:0007155,cell adhesion|GO:0048731,system development|GO:0022610,biological adhesion|GO:0007275,multicellular organism development|GO:0044699…	GO:0031226,intrinsic component of plasma membrane|GO:0016021,integral component of membrane|GO:0016020,membrane|GO:0044464,cell part|GO:0005623,cell|GO:0071944,cell periphery|GO:0005887,integral component of plasma membrane|GO:0005886,plasma membrane|GO:0044425,membrane part|GO:0044459,plasma membrane part|GO:0031224,intrinsic component of membrane			http://www.uniprot.org/uniprot/H9J8A5	FALSE
H9JPA3	1	0	37.78	0.12	Q1HQ57	LOC732915	GO:0044238,primary metabolic process|GO:0005975,carbohydrate metabolic process|GO:0016311,dephosphorylation|GO:0009987,cellular process|GO:0044237,cellular metabolic process|GO:0071704,organic substance metabolic process|GO:0006796,phosphate-containing compound metabolic process|GO:0008152,metabolic process|GO:0006793,phosphorus metabolic process		GO:0050308,sugar-phosphatase activity|GO:0019203,carbohydrate phosphatase activity|GO:0042132,fructose 1,6-bisphosphate 1-phosphatase activity|GO:0016791,phosphatase activity|GO:0016787,hydrolase activity|GO:0016788,hydrolase activity, acting on ester bonds|GO:0042578,phosphoric ester hydrolase activity|GO:0003824,catalytic activity	bmor00030,Pentose phosphate pathway|bmor01200,Carbon metabolism|bmor00010,Glycolysis / Gluconeogenesis|bmor01100,Metabolic pathways|bmor00051,Fructose and mannose metabolism	http://www.uniprot.org/uniprot/Q1HQ57	FALSE
H9JBE2	1	0	100	0	H9JBE2	Cpr	GO:0008152,metabolic process|GO:0044710,single-organism metabolic process|GO:0044699,single-organism process|GO:0055114,oxidation-reduction process	GO:0005783,endoplasmic reticulum|GO:0005789,endoplasmic reticulum membrane|GO:0042175,nuclear outer membrane-endoplasmic reticulum membrane network|GO:0043229,intracellular organelle|GO:0043227,membrane-bounded organelle|GO:0043226,organelle|GO:0005737,cytoplasm|GO:0044446,intracellular organelle part|GO:0031984,organelle subcompartment|GO:0016020,membrane|GO:0044432,endoplasmic reticulum part|GO…	GO:0003958,NADPH-hemoprotein reductase activity|GO:0005488,binding|GO:0000166,nucleotide binding|GO:1901363,heterocyclic compound binding|GO:1901265,nucleoside phosphate binding|GO:0016491,oxidoreductase activity|GO:0043168,anion binding|GO:0043169,cation binding|GO:0046914,transition metal ion binding|GO:0043167,ion binding|GO:0010181,FMN binding|GO:0005506,iron ion binding|GO:0046872,metal ion …		http://www.uniprot.org/uniprot/H9JBE2	FALSE
Q1HPL5	1	0	70.43	6.00E-147	H9JG54	H9JG54	GO:0016311,dephosphorylation|GO:0009987,cellular process|GO:0044237,cellular metabolic process|GO:0006796,phosphate-containing compound metabolic process|GO:0008152,metabolic process|GO:0006793,phosphorus metabolic process|GO:0071704,organic substance metabolic process|GO:0044267,cellular protein metabolic process|GO:1901564,organonitrogen compound metabolic process|GO:0044260,cellular macromolec…		GO:0016787,hydrolase activity|GO:0016791,phosphatase activity|GO:0016788,hydrolase activity, acting on ester bonds|GO:0042578,phosphoric ester hydrolase activity|GO:0003824,catalytic activity|GO:0004721,phosphoprotein phosphatase activity|GO:0043169,cation binding|GO:0043167,ion binding|GO:0046872,metal ion binding|GO:0005488,binding		http://www.uniprot.org/uniprot/H9JG54	FALSE
H9JUL7	1	0	100	3.00E-141	H9JUL7	H9JUL7	GO:0016311,dephosphorylation|GO:0009987,cellular process|GO:0044237,cellular metabolic process|GO:0006796,phosphate-containing compound metabolic process|GO:0008152,metabolic process|GO:0006793,phosphorus metabolic process|GO:0071704,organic substance metabolic process|GO:0044267,cellular protein metabolic process|GO:1901564,organonitrogen compound metabolic process|GO:0044260,cellular macromolec…		GO:0016787,hydrolase activity|GO:0016791,phosphatase activity|GO:0016788,hydrolase activity, acting on ester bonds|GO:0042578,phosphoric ester hydrolase activity|GO:0003824,catalytic activity|GO:0004721,phosphoprotein phosphatase activity|GO:0043169,cation binding|GO:0043167,ion binding|GO:0046872,metal ion binding|GO:0005488,binding		http://www.uniprot.org/uniprot/H9JUL7	FALSE
Q2F5P3	1	0	94.02	5.00E-122	Q2F5P2	LOC692955			GO:0043169,cation binding|GO:0043167,ion binding|GO:0005488,binding|GO:0046872,metal ion binding|GO:0005509,calcium ion binding		http://www.uniprot.org/uniprot/Q2F5P2	FALSE
H9IVH8	1	0	100	2.00E-154	H9IVH8	LOC733071	GO:0006810,transport|GO:0016192,vesicle-mediated transport|GO:0051234,establishment of localization|GO:0051179,localization	GO:0044425,membrane part|GO:0016021,integral component of membrane|GO:0016020,membrane|GO:0031224,intrinsic component of membrane			http://www.uniprot.org/uniprot/H9IVH8	FALSE
H9JMN7	1	0	100	0	H9JMN7	LOC101746165	GO:0044238,primary metabolic process|GO:0044710,single-organism metabolic process|GO:0015980,energy derivation by oxidation of organic compounds|GO:0006082,organic acid metabolic process|GO:0044699,single-organism process|GO:0009987,cellular process|GO:0044763,single-organism cellular process|GO:0019752,carboxylic acid metabolic process|GO:0071704,organic substance metabolic process|GO:0006099,tr…	GO:0044464,cell part|GO:0031975,envelope|GO:0043229,intracellular organelle|GO:0043227,membrane-bounded organelle|GO:0043226,organelle|GO:0005737,cytoplasm|GO:0031090,organelle membrane|GO:0016020,membrane|GO:0005740,mitochondrial envelope|GO:0005739,mitochondrion|GO:0031967,organelle envelope|GO:0031966,mitochondrial membrane|GO:0043231,intracellular membrane-bounded organelle|GO:0019866,organel…	GO:0005488,binding|GO:0043169,cation binding|GO:0051537,2 iron, 2 sulfur cluster binding|GO:0051538,3 iron, 4 sulfur cluster binding|GO:0051539,4 iron, 4 sulfur cluster binding|GO:0046872,metal ion binding|GO:0016627,oxidoreductase activity, acting on the CH-CH group of donors|GO:0016635,oxidoreductase activity, acting on the CH-CH group of donors, quinone or related compound as acceptor|GO:00431…	bmor01200,Carbon metabolism|bmor01100,Metabolic pathways|bmor00190,Oxidative phosphorylation|bmor00020,Citrate cycle (TCA cycle)	http://www.uniprot.org/uniprot/H9JMN7	FALSE
H9J2I1	1	0	100	0	H9J2I1	LOC101745731		GO:0044425,membrane part|GO:0016021,integral component of membrane|GO:0016020,membrane|GO:0031224,intrinsic component of membrane		bmor04141,Protein processing in endoplasmic reticulum	http://www.uniprot.org/uniprot/H9J2I1	FALSE
Q5UAP8	1	0	100	2.00E-43	Q5UAP8	RpL38	GO:0044249,cellular biosynthetic process|GO:0034641,cellular nitrogen compound metabolic process|GO:0006807,nitrogen compound metabolic process|GO:0034645,cellular macromolecule biosynthetic process|GO:1901576,organic substance biosynthetic process|GO:0044267,cellular protein metabolic process|GO:0044260,cellular macromolecule metabolic process|GO:0043043,peptide biosynthetic process|GO:0071704,o…	GO:0005737,cytoplasm|GO:0032991,macromolecular complex|GO:0005840,ribosome|GO:0043232,intracellular non-membrane-bounded organelle|GO:0044464,cell part|GO:0044444,cytoplasmic part|GO:0005623,cell|GO:0030529,intracellular ribonucleoprotein complex|GO:0043229,intracellular organelle|GO:0043228,non-membrane-bounded organelle|GO:0044424,intracellular part|GO:0005622,intracellular|GO:0043226,organelle…	GO:0003735,structural constituent of ribosome|GO:0005198,structural molecule activity	bmor03010,Ribosome	http://www.uniprot.org/uniprot/Q5UAP8	FALSE
A0FDQ2	1	0			H9JGN5	H9JGN5					http://www.uniprot.org/uniprot/H9JGN5	FALSE
H9JY24	1	0	100	0	H9JY24	LOC101737588	GO:0044249,cellular biosynthetic process|GO:0034641,cellular nitrogen compound metabolic process|GO:0009165,nucleotide biosynthetic process|GO:0044281,small molecule metabolic process|GO:1901362,organic cyclic compound biosynthetic process|GO:0044699,single-organism process|GO:0006139,nucleobase-containing compound metabolic process|GO:0044710,single-organism metabolic process|GO:0044711,single-o…		GO:0043169,cation binding|GO:0016778,diphosphotransferase activity|GO:0016772,transferase activity, transferring phosphorus-containing groups|GO:0000287,magnesium ion binding|GO:0043167,ion binding|GO:0004749,ribose phosphate diphosphokinase activity|GO:0003824,catalytic activity|GO:0016740,transferase activity|GO:0005488,binding|GO:0046872,metal ion binding		http://www.uniprot.org/uniprot/H9JY24	FALSE
G9LPV9	1	0	36.36	9.00E-93	H9JYK2	UGT42A2	GO:0008152,metabolic process	GO:0044425,membrane part|GO:0016021,integral component of membrane|GO:0016020,membrane|GO:0031224,intrinsic component of membrane	GO:0016758,transferase activity, transferring hexosyl groups|GO:0016740,transferase activity|GO:0016757,transferase activity, transferring glycosyl groups|GO:0003824,catalytic activity|GO:0015020,glucuronosyltransferase activity|GO:0008194,UDP-glycosyltransferase activity		http://www.uniprot.org/uniprot/H9JYK2	FALSE
H9IUC1	1	0	23.42	2.00E-15	H9JHD3	LOC101737924	GO:0044238,primary metabolic process|GO:0019752,carboxylic acid metabolic process|GO:0090304,nucleic acid metabolic process|GO:0044249,cellular biosynthetic process|GO:0034641,cellular nitrogen compound metabolic process|GO:0006807,nitrogen compound metabolic process|GO:0044281,small molecule metabolic process|GO:0034645,cellular macromolecule biosynthetic process|GO:0034660,ncRNA metabolic proce…	GO:0005737,cytoplasm|GO:0044464,cell part|GO:0005623,cell|GO:0005622,intracellular|GO:0044424,intracellular part	GO:0035639,purine ribonucleoside triphosphate binding|GO:0005488,binding|GO:0000166,nucleotide binding|GO:1901363,heterocyclic compound binding|GO:1901265,nucleoside phosphate binding|GO:0001882,nucleoside binding|GO:0043168,anion binding|GO:0004812,aminoacyl-tRNA ligase activity|GO:0004814,arginine-tRNA ligase activity|GO:0043167,ion binding|GO:0001883,purine nucleoside binding|GO:0032549,ribonu…	bmor00970,Aminoacyl-tRNA biosynthesis	http://www.uniprot.org/uniprot/H9JHD3	FALSE
H9JMI6	1	0	40.5	1.00E-76	H9J993	LOC101742458				bmor03008,Ribosome biogenesis in eukaryotes	http://www.uniprot.org/uniprot/H9J993	FALSE
E1AW12	1	0	99.21	1.00E-165	Q1HE02	LOC733049			GO:0097159,organic cyclic compound binding|GO:0000166,nucleotide binding|GO:0036094,small molecule binding|GO:0005488,binding|GO:0003676,nucleic acid binding|GO:1901363,heterocyclic compound binding|GO:1901265,nucleoside phosphate binding|GO:0003723,RNA binding	bmor03040,Spliceosome|bmor03015,mRNA surveillance pathway|bmor03013,RNA transport	http://www.uniprot.org/uniprot/Q1HE02	FALSE
H9IVS2	1	0	100	1.00E-152	H9IVS2	H9IVS2	GO:0006888,ER to Golgi vesicle-mediated transport|GO:0016192,vesicle-mediated transport|GO:0046907,intracellular transport|GO:0048193,Golgi vesicle transport|GO:0006810,transport|GO:0051649,establishment of localization in cell|GO:0051234,establishment of localization|GO:0051179,localization|GO:0051641,cellular localization	GO:0016020,membrane|GO:0005737,cytoplasm|GO:0016021,integral component of membrane|GO:0044464,cell part|GO:0005623,cell|GO:0005622,intracellular|GO:0044424,intracellular part|GO:0044425,membrane part|GO:0031224,intrinsic component of membrane	GO:0030246,carbohydrate binding|GO:0036094,small molecule binding|GO:0005488,binding|GO:0005537,mannose binding|GO:0048029,monosaccharide binding		http://www.uniprot.org/uniprot/H9IVS2	FALSE
H9J0X8	1	0	100	1.00E-169	H9J0X8	LOC693078		GO:0044425,membrane part|GO:0016021,integral component of membrane|GO:0016020,membrane|GO:0031224,intrinsic component of membrane			http://www.uniprot.org/uniprot/H9J0X8	FALSE
H9JTB8	1	0	100	0	H9JTB8	LOC101735810	GO:0008152,metabolic process|GO:0044238,primary metabolic process|GO:0044710,single-organism metabolic process|GO:0015980,energy derivation by oxidation of organic compounds|GO:0006082,organic acid metabolic process|GO:0044699,single-organism process|GO:0009987,cellular process|GO:0044763,single-organism cellular process|GO:0019752,carboxylic acid metabolic process|GO:0071704,organic substance me…	GO:0005737,cytoplasm|GO:0043231,intracellular membrane-bounded organelle|GO:0044464,cell part|GO:0043229,intracellular organelle|GO:0005739,mitochondrion|GO:0005622,intracellular|GO:0044444,cytoplasmic part|GO:0005623,cell|GO:0044424,intracellular part|GO:0043227,membrane-bounded organelle|GO:0043226,organelle	GO:0048037,cofactor binding|GO:0003824,catalytic activity|GO:0016874,ligase activity|GO:0005488,binding|GO:0016878,acid-thiol ligase activity|GO:0097159,organic cyclic compound binding|GO:0036094,small molecule binding|GO:0000166,nucleotide binding|GO:0016405,CoA-ligase activity|GO:0004774,succinate-CoA ligase activity|GO:0004775,succinate-CoA ligase (ADP-forming) activity|GO:0004776,succinate-Co…	bmor01200,Carbon metabolism|bmor01100,Metabolic pathways|bmor00640,Propanoate metabolism|bmor00020,Citrate cycle (TCA cycle)	http://www.uniprot.org/uniprot/H9JTB8	FALSE
H9JT39	1	0	100	0	H9JT39	Gogat	GO:0044238,primary metabolic process|GO:0044283,small molecule biosynthetic process|GO:0019752,carboxylic acid metabolic process|GO:0044249,cellular biosynthetic process|GO:0006807,nitrogen compound metabolic process|GO:0044281,small molecule metabolic process|GO:0009064,glutamine family amino acid metabolic process|GO:0044699,single-organism process|GO:1901576,organic substance biosynthetic proc…		GO:0015930,glutamate synthase activity|GO:0051540,metal cluster binding|GO:0016638,oxidoreductase activity, acting on the CH-NH2 group of donors|GO:0016639,oxidoreductase activity, acting on the CH-NH2 group of donors, NAD or NADP as acceptor|GO:0051536,iron-sulfur cluster binding|GO:0003824,catalytic activity|GO:0005488,binding|GO:0016491,oxidoreductase activity		http://www.uniprot.org/uniprot/H9JT39	FALSE
H9J125	1	0	24.63	5.00E-09	Q2F5R2	LOC693104	GO:0071704,organic substance metabolic process|GO:0044267,cellular protein metabolic process|GO:1901564,organonitrogen compound metabolic process|GO:0044260,cellular macromolecule metabolic process|GO:0044238,primary metabolic process|GO:0000338,protein deneddylation|GO:0009987,cellular process|GO:0070647,protein modification by small protein conjugation or removal|GO:0070646,protein modification…	GO:0043234,protein complex|GO:0032991,macromolecular complex|GO:0043231,intracellular membrane-bounded organelle|GO:0005634,nucleus|GO:0044464,cell part|GO:0005623,cell|GO:0005622,intracellular|GO:0044446,intracellular organelle part|GO:0043229,intracellular organelle|GO:0044428,nuclear part|GO:0044424,intracellular part|GO:0043227,membrane-bounded organelle|GO:0043226,organelle|GO:0044422,organe…			http://www.uniprot.org/uniprot/Q2F5R2	FALSE
H9JFL9	1	0	28.14	2.00E-17	H9JC58	LOC101735625	GO:0042398,cellular modified amino acid biosynthetic process|GO:0044249,cellular biosynthetic process|GO:0034641,cellular nitrogen compound metabolic process|GO:0006807,nitrogen compound metabolic process|GO:1901566,organonitrogen compound biosynthetic process|GO:1901576,organic substance biosynthetic process|GO:0043043,peptide biosynthetic process|GO:0071704,organic substance metabolic process|G…		GO:0016787,hydrolase activity|GO:0016790,thiolester hydrolase activity|GO:0046914,transition metal ion binding|GO:0043169,cation binding|GO:0004416,hydroxyacylglutathione hydrolase activity|GO:0016788,hydrolase activity, acting on ester bonds|GO:0043167,ion binding|GO:0003824,catalytic activity|GO:0008270,zinc ion binding|GO:0046872,metal ion binding|GO:0005488,binding		http://www.uniprot.org/uniprot/H9JC58	FALSE
H9JQW6	1	0	25.89	3.00E-10	Q02912	SDH	GO:0008152,metabolic process|GO:0044710,single-organism metabolic process|GO:0044699,single-organism process|GO:0055114,oxidation-reduction process		GO:0005488,binding|GO:0043169,cation binding|GO:0016614,oxidoreductase activity, acting on CH-OH group of donors|GO:0003939,L-iditol 2-dehydrogenase activity|GO:0016616,oxidoreductase activity, acting on the CH-OH group of donors, NAD or NADP as acceptor|GO:0043167,ion binding|GO:0046914,transition metal ion binding|GO:0003824,catalytic activity|GO:0008270,zinc ion binding|GO:0046872,metal ion bi…	bmor01100,Metabolic pathways|bmor00040,Pentose and glucuronate interconversions|bmor00051,Fructose and mannose metabolism	http://www.uniprot.org/uniprot/Q02912	FALSE
H9JTR0	1	0	100	0	H9JTR0	H9JTR0	GO:0033036,macromolecule localization|GO:0034613,cellular protein localization|GO:0016192,vesicle-mediated transport|GO:0046907,intracellular transport|GO:0070727,cellular macromolecule localization|GO:0006886,intracellular protein transport|GO:0006810,transport|GO:0045184,establishment of protein localization|GO:0008104,protein localization|GO:0071702,organic substance transport|GO:0015031,prote…	GO:0043234,protein complex|GO:0005737,cytoplasm|GO:0032991,macromolecular complex|GO:0016020,membrane|GO:0044464,cell part|GO:0005623,cell|GO:0005622,intracellular|GO:0044424,intracellular part|GO:0098796,membrane protein complex|GO:0044444,cytoplasmic part|GO:0030117,membrane coat|GO:0030131,clathrin adaptor complex|GO:0044425,membrane part|GO:0030119,AP-type membrane coat adaptor complex|GO:003…	GO:0008565,protein transporter activity|GO:0015197,peptide transporter activity|GO:0022892,substrate-specific transporter activity|GO:0005215,transporter activity		http://www.uniprot.org/uniprot/H9JTR0	FALSE
H9JXY4	1	0	33.33	3.00E-05	H9J2J3	LOC101736899	GO:0016070,RNA metabolic process|GO:0016071,mRNA metabolic process|GO:0044238,primary metabolic process|GO:0044260,cellular macromolecule metabolic process|GO:0006139,nucleobase-containing compound metabolic process|GO:0009987,cellular process|GO:0006725,cellular aromatic compound metabolic process|GO:0010467,gene expression|GO:0044237,cellular metabolic process|GO:0043170,macromolecule metabolic…	GO:0005737,cytoplasm|GO:0043231,intracellular membrane-bounded organelle|GO:0005634,nucleus|GO:0044464,cell part|GO:0005623,cell|GO:0005622,intracellular|GO:0043229,intracellular organelle|GO:0044424,intracellular part|GO:0043227,membrane-bounded organelle|GO:0043226,organelle	GO:0097159,organic cyclic compound binding|GO:0005488,binding|GO:0003676,nucleic acid binding|GO:1901363,heterocyclic compound binding|GO:0003723,RNA binding	bmor03040,Spliceosome	http://www.uniprot.org/uniprot/H9J2J3	FALSE
H9JT81	1	0	100	0	H9JT81	LOC101742204	GO:0006810,transport|GO:0009987,cellular process|GO:0051179,localization|GO:0044765,single-organism transport|GO:0044763,single-organism cellular process|GO:1902578,single-organism localization|GO:0008152,metabolic process|GO:0051234,establishment of localization|GO:0055085,transmembrane transport|GO:0044699,single-organism process	GO:0044425,membrane part|GO:0016021,integral component of membrane|GO:0016020,membrane|GO:0031224,intrinsic component of membrane	GO:0035639,purine ribonucleoside triphosphate binding|GO:0005488,binding|GO:0016887,ATPase activity|GO:0043167,ion binding|GO:1901363,heterocyclic compound binding|GO:0001883,purine nucleoside binding|GO:0001882,nucleoside binding|GO:0043168,anion binding|GO:0042626,ATPase activity, coupled to transmembrane movement of substances|GO:0016820,hydrolase activity, acting on acid anhydrides, catalyzin…		http://www.uniprot.org/uniprot/H9JT81	FALSE
Q1HPV6	1	0	98.28	0	H9JC73	LOC732974	GO:0008152,metabolic process|GO:0044710,single-organism metabolic process|GO:0044699,single-organism process|GO:0055114,oxidation-reduction process		GO:0003824,catalytic activity|GO:0016491,oxidoreductase activity		http://www.uniprot.org/uniprot/H9JC73	FALSE
H9IZ54	1	0	100	0	H9IZ54	LOC101738141	GO:1902600,hydrogen ion transmembrane transport|GO:0044699,single-organism process|GO:0015992,proton transport|GO:0015991,ATP hydrolysis coupled proton transport|GO:0055085,transmembrane transport|GO:0098662,inorganic cation transmembrane transport|GO:0006810,transport|GO:0098660,inorganic ion transmembrane transport|GO:0015672,monovalent inorganic cation transport|GO:0006818,hydrogen transport|G…	GO:0043234,protein complex|GO:0032991,macromolecular complex|GO:0098796,membrane protein complex|GO:0016021,integral component of membrane|GO:0016020,membrane|GO:0033179,proton-transporting V-type ATPase, V0 domain|GO:0031224,intrinsic component of membrane|GO:0044425,membrane part|GO:0016469,proton-transporting two-sector ATPase complex|GO:0033176,proton-transporting V-type ATPase complex|GO:003…	GO:0022891,substrate-specific transmembrane transporter activity|GO:0022890,inorganic cation transmembrane transporter activity|GO:0022892,substrate-specific transporter activity|GO:0005215,transporter activity|GO:0008324,cation transmembrane transporter activity|GO:0022857,transmembrane transporter activity|GO:0015075,ion transmembrane transporter activity|GO:0015077,monovalent inorganic cation …		http://www.uniprot.org/uniprot/H9IZ54	FALSE
H9JR53	1	0	100	0	H9JR53	LOC101736496	GO:0008152,metabolic process		GO:0035639,purine ribonucleoside triphosphate binding|GO:0005488,binding|GO:0003676,nucleic acid binding|GO:0043167,ion binding|GO:1901363,heterocyclic compound binding|GO:1901265,nucleoside phosphate binding|GO:0001882,nucleoside binding|GO:0043168,anion binding|GO:0000166,nucleotide binding|GO:0001883,purine nucleoside binding|GO:0032549,ribonucleoside binding|GO:0017076,purine nucleotide bindi…		http://www.uniprot.org/uniprot/H9JR53	FALSE
H9JH97	1	0	85.62	5.00E-95	Q2F6C7	LOC778456	GO:0044700,single organism signaling|GO:0051716,cellular response to stimulus|GO:0050896,response to stimulus|GO:0009987,cellular process|GO:0044763,single-organism cellular process|GO:0050794,regulation of cellular process|GO:0065007,biological regulation|GO:0023052,signaling|GO:0007165,signal transduction|GO:0007154,cell communication|GO:0035556,intracellular signal transduction|GO:0007264,smal…	GO:0044464,cell part|GO:0005623,cell|GO:0005622,intracellular	GO:0043168,anion binding|GO:0005488,binding|GO:0019001,guanyl nucleotide binding|GO:0035639,purine ribonucleoside triphosphate binding|GO:0097367,carbohydrate derivative binding|GO:0043167,ion binding|GO:1901363,heterocyclic compound binding|GO:1901265,nucleoside phosphate binding|GO:0000166,nucleotide binding|GO:0036094,small molecule binding|GO:0032561,guanyl ribonucleotide binding|GO:0032553,r…	bmor04144,Endocytosis	http://www.uniprot.org/uniprot/Q2F6C7	FALSE
Q2F5X0	1	0	75.74	9.00E-75	H9ITU9	H9ITU9	GO:0044267,cellular protein metabolic process|GO:0000413,protein peptidyl-prolyl isomerization|GO:0018208,peptidyl-proline modification|GO:0044260,cellular macromolecule metabolic process|GO:0044238,primary metabolic process|GO:0019538,protein metabolic process|GO:0044237,cellular metabolic process|GO:0009987,cellular process|GO:0006464,cellular protein modification process|GO:0043170,macromolecu…		GO:0003824,catalytic activity|GO:0016853,isomerase activity|GO:0003755,peptidyl-prolyl cis-trans isomerase activity|GO:0016859,cis-trans isomerase activity		http://www.uniprot.org/uniprot/H9ITU9	FALSE
H9JVM6	1	0	23.02	0.69	H9JX24	H9JX24	GO:0044238,primary metabolic process|GO:0006810,transport|GO:0006897,endocytosis|GO:0016192,vesicle-mediated transport|GO:0019538,protein metabolic process|GO:0006898,receptor-mediated endocytosis|GO:0043170,macromolecule metabolic process|GO:0071704,organic substance metabolic process|GO:0008152,metabolic process|GO:0006508,proteolysis|GO:0051234,establishment of localization|GO:0051179,localiza…	GO:0016020,membrane	GO:0004252,serine-type endopeptidase activity|GO:0004175,endopeptidase activity|GO:0017171,serine hydrolase activity|GO:0005044,scavenger receptor activity|GO:0016787,hydrolase activity|GO:0003824,catalytic activity|GO:0070011,peptidase activity, acting on L-amino acid peptides|GO:0060089,molecular transducer activity|GO:0038024,cargo receptor activity|GO:0004872,receptor activity|GO:0008233,pept…		http://www.uniprot.org/uniprot/H9JX24	FALSE
H9J0G7	1	0	100	1.00E-57	H9J0G7	LOC778458		GO:0032991,macromolecular complex|GO:0044464,cell part|GO:1990904,ribonucleoprotein complex|GO:0005623,cell|GO:0005622,intracellular|GO:0044424,intracellular part|GO:0030529,intracellular ribonucleoprotein complex			http://www.uniprot.org/uniprot/H9J0G7	FALSE
H9JRL1	1	0	100	0	H9JRL1	H9JRL1			GO:0043168,anion binding|GO:0008092,cytoskeletal protein binding|GO:0005543,phospholipid binding|GO:0008289,lipid binding|GO:0043167,ion binding|GO:0003779,actin binding|GO:0005488,binding|GO:0005515,protein binding		http://www.uniprot.org/uniprot/H9JRL1	FALSE
Q2F5W0	1	0	98.91	2.00E-120	H9J0L1	LOC692906	GO:0044267,cellular protein metabolic process|GO:0051604,protein maturation|GO:1901564,organonitrogen compound metabolic process|GO:0043603,cellular amide metabolic process|GO:0044260,cellular macromolecule metabolic process|GO:0044238,primary metabolic process|GO:0019538,protein metabolic process|GO:0009987,cellular process|GO:0010467,gene expression|GO:0044237,cellular metabolic process|GO:0006…	GO:0005787,signal peptidase complex|GO:0005783,endoplasmic reticulum|GO:0005789,endoplasmic reticulum membrane|GO:0042175,nuclear outer membrane-endoplasmic reticulum membrane network|GO:0043229,intracellular organelle|GO:0043227,membrane-bounded organelle|GO:0043226,organelle|GO:0031224,intrinsic component of membrane|GO:0005737,cytoplasm|GO:0031090,organelle membrane|GO:0016021,integral compone…	GO:0016787,hydrolase activity|GO:0008233,peptidase activity|GO:0003824,catalytic activity		http://www.uniprot.org/uniprot/H9J0L1	FALSE
E5EVW1	1	0	100	3.00E-172	E5EVW1	LOC101746072	GO:0044248,cellular catabolic process|GO:0043632,modification-dependent macromolecule catabolic process|GO:0044267,cellular protein metabolic process|GO:1901575,organic substance catabolic process|GO:0044265,cellular macromolecule catabolic process|GO:0044260,cellular macromolecule metabolic process|GO:0071704,organic substance metabolic process|GO:0006508,proteolysis|GO:0044238,primary metabolic…	GO:0044464,cell part|GO:0005623,cell|GO:0005622,intracellular	GO:0016787,hydrolase activity|GO:0019783,ubiquitin-like protein-specific protease activity|GO:0004843,thiol-dependent ubiquitin-specific protease activity|GO:0003824,catalytic activity|GO:0070011,peptidase activity, acting on L-amino acid peptides|GO:0008234,cysteine-type peptidase activity|GO:0008233,peptidase activity|GO:0036459,thiol-dependent ubiquitinyl hydrolase activity|GO:0101005,ubiquiti…		http://www.uniprot.org/uniprot/E5EVW1	FALSE
H9JT45	1	0	25.37	0.016	H9J8Q5	LOC101742094	GO:0008152,metabolic process|GO:0009308,amine metabolic process|GO:1901576,organic substance biosynthetic process|GO:0009987,cellular process|GO:0044271,cellular nitrogen compound biosynthetic process|GO:1901566,organonitrogen compound biosynthetic process|GO:0006576,cellular biogenic amine metabolic process|GO:0042401,cellular biogenic amine biosynthetic process|GO:0009309,amine biosynthetic pro…		GO:0003824,catalytic activity|GO:0016740,transferase activity	bmor00270,Cysteine and methionine metabolism|bmor01100,Metabolic pathways|bmor00480,Glutathione metabolism|bmor00410,beta-Alanine metabolism|bmor00330,Arginine and proline metabolism	http://www.uniprot.org/uniprot/H9J8Q5	FALSE
Q1HPN1	1	0	99.71	0	H9J536	LOC733012	GO:0044700,single organism signaling|GO:0051716,cellular response to stimulus|GO:0050896,response to stimulus|GO:0009987,cellular process|GO:0050794,regulation of cellular process|GO:0065007,biological regulation|GO:0007165,signal transduction|GO:0007154,cell communication|GO:0023052,signaling|GO:0050789,regulation of biological process|GO:0044699,single-organism process				http://www.uniprot.org/uniprot/H9J536	FALSE
H9ITT1	1	0	100	0	H9ITT1	LOC101747219	GO:0019725,cellular homeostasis|GO:0009987,cellular process|GO:0050794,regulation of cellular process|GO:0042592,homeostatic process|GO:0044763,single-organism cellular process|GO:0065007,biological regulation|GO:0045454,cell redox homeostasis|GO:0065008,regulation of biological quality|GO:0050789,regulation of biological process|GO:0044699,single-organism process	GO:0005623,cell			http://www.uniprot.org/uniprot/H9ITT1	FALSE
D2Y4R4	1	0	99.89	0	H9J305	COPB2	GO:0033036,macromolecule localization|GO:0034613,cellular protein localization|GO:0016192,vesicle-mediated transport|GO:0046907,intracellular transport|GO:0070727,cellular macromolecule localization|GO:0006886,intracellular protein transport|GO:0006810,transport|GO:0045184,establishment of protein localization|GO:0008104,protein localization|GO:0071702,organic substance transport|GO:0015031,prote…	GO:0043234,protein complex|GO:0005737,cytoplasm|GO:0032991,macromolecular complex|GO:0016020,membrane|GO:0044464,cell part|GO:0005623,cell|GO:0005622,intracellular|GO:0098796,membrane protein complex|GO:0044444,cytoplasmic part|GO:0030117,membrane coat|GO:0044424,intracellular part|GO:0044425,membrane part|GO:0048475,coated membrane|GO:0043229,intracellular organelle|GO:0030135,coated vesicle|GO:…	GO:0005198,structural molecule activity		http://www.uniprot.org/uniprot/H9J305	FALSE
Q5UAT0	1	0	100	5.00E-164	Q5UAT0	RpL10	GO:0044249,cellular biosynthetic process|GO:0034641,cellular nitrogen compound metabolic process|GO:0006807,nitrogen compound metabolic process|GO:0034645,cellular macromolecule biosynthetic process|GO:1901576,organic substance biosynthetic process|GO:0044267,cellular protein metabolic process|GO:0044260,cellular macromolecule metabolic process|GO:0043043,peptide biosynthetic process|GO:0071704,o…	GO:0005737,cytoplasm|GO:0032991,macromolecular complex|GO:0005840,ribosome|GO:0043232,intracellular non-membrane-bounded organelle|GO:0044464,cell part|GO:0044444,cytoplasmic part|GO:0005623,cell|GO:0030529,intracellular ribonucleoprotein complex|GO:0043229,intracellular organelle|GO:0043228,non-membrane-bounded organelle|GO:0044424,intracellular part|GO:0005622,intracellular|GO:0043226,organelle…	GO:0003735,structural constituent of ribosome|GO:0005198,structural molecule activity	bmor03010,Ribosome	http://www.uniprot.org/uniprot/Q5UAT0	FALSE
H9JRF6	1	0	100	0	H9JRF6	LOC101743805	GO:0071704,organic substance metabolic process|GO:0044267,cellular protein metabolic process|GO:0044260,cellular macromolecule metabolic process|GO:0044238,primary metabolic process|GO:0018205,peptidyl-lysine modification|GO:0044237,cellular metabolic process|GO:0009987,cellular process|GO:0070647,protein modification by small protein conjugation or removal|GO:0006464,cellular protein modificatio…		GO:0035639,purine ribonucleoside triphosphate binding|GO:0005488,binding|GO:0000166,nucleotide binding|GO:1901363,heterocyclic compound binding|GO:1901265,nucleoside phosphate binding|GO:0001882,nucleoside binding|GO:0043168,anion binding|GO:0008641,small protein activating enzyme activity|GO:0043167,ion binding|GO:0001883,purine nucleoside binding|GO:0032549,ribonucleoside binding|GO:0017076,pur…		http://www.uniprot.org/uniprot/H9JRF6	FALSE
H9J2S8	1	0	100	0	H9J2S8	H9J2S8	GO:0044238,primary metabolic process|GO:0044710,single-organism metabolic process|GO:0015980,energy derivation by oxidation of organic compounds|GO:0006082,organic acid metabolic process|GO:0044699,single-organism process|GO:0009987,cellular process|GO:0044763,single-organism cellular process|GO:0019752,carboxylic acid metabolic process|GO:0071704,organic substance metabolic process|GO:0006099,tr…	GO:0043234,protein complex|GO:0005737,cytoplasm|GO:0005622,intracellular|GO:0032991,macromolecular complex|GO:1902494,catalytic complex|GO:0045252,oxoglutarate dehydrogenase complex|GO:0044464,cell part|GO:0005623,cell|GO:1990204,oxidoreductase complex|GO:0044444,cytoplasmic part|GO:1990234,transferase complex|GO:0045239,tricarboxylic acid cycle enzyme complex|GO:0044424,intracellular part|GO:004…	GO:0003824,catalytic activity|GO:0016751,S-succinyltransferase activity|GO:0016417,S-acyltransferase activity|GO:0016740,transferase activity|GO:0016746,transferase activity, transferring acyl groups|GO:0016747,transferase activity, transferring acyl groups other than amino-acyl groups|GO:0004149,dihydrolipoyllysine-residue succinyltransferase activity|GO:0016748,succinyltransferase activity		http://www.uniprot.org/uniprot/H9J2S8	FALSE
H9J8J6	1	0	100	0	H9J8J6	H9J8J6	GO:0090304,nucleic acid metabolic process|GO:0034641,cellular nitrogen compound metabolic process|GO:0006807,nitrogen compound metabolic process|GO:0044237,cellular metabolic process|GO:1901360,organic cyclic compound metabolic process|GO:0006139,nucleobase-containing compound metabolic process|GO:0044260,cellular macromolecule metabolic process|GO:0071704,organic substance metabolic process|GO:0…				http://www.uniprot.org/uniprot/H9J8J6	FALSE
B7U2V8	1	0	29.82	1.3	H9JIJ2	H9JIJ2	GO:0008152,metabolic process	GO:0005783,endoplasmic reticulum|GO:0005789,endoplasmic reticulum membrane|GO:0042175,nuclear outer membrane-endoplasmic reticulum membrane network|GO:0043229,intracellular organelle|GO:0043227,membrane-bounded organelle|GO:0043226,organelle|GO:0031224,intrinsic component of membrane|GO:0005737,cytoplasm|GO:0031984,organelle subcompartment|GO:0016021,integral component of membrane|GO:0016020,memb…	GO:0003824,catalytic activity|GO:0016740,transferase activity|GO:0016757,transferase activity, transferring glycosyl groups		http://www.uniprot.org/uniprot/H9JIJ2	FALSE
H9J4P9	1	0	100	0	H9J4P9	LOC101740084	GO:0008152,metabolic process		GO:0003824,catalytic activity		http://www.uniprot.org/uniprot/H9J4P9	FALSE
Q3L234	1	0	100	5.00E-101	Q3L234	LOC692655			GO:0043169,cation binding|GO:0046914,transition metal ion binding|GO:0097159,organic cyclic compound binding|GO:0043167,ion binding|GO:0008270,zinc ion binding|GO:0003676,nucleic acid binding|GO:0046872,metal ion binding|GO:1901363,heterocyclic compound binding|GO:0005488,binding		http://www.uniprot.org/uniprot/Q3L234	FALSE
H9JN56	1	0	100	5.00E-163	H9JN56	LOC733126	GO:0006810,transport|GO:0051179,localization|GO:0051234,establishment of localization	GO:0044425,membrane part|GO:0016021,integral component of membrane|GO:0016020,membrane|GO:0031224,intrinsic component of membrane			http://www.uniprot.org/uniprot/H9JN56	FALSE
Q1HPJ1	1	0	99.6	2.00E-175	H9IZR5	LOC733134	GO:0006637,acyl-CoA metabolic process|GO:0006732,coenzyme metabolic process|GO:0019752,carboxylic acid metabolic process|GO:0044249,cellular biosynthetic process|GO:0009108,coenzyme biosynthetic process|GO:0044281,small molecule metabolic process|GO:0006090,pyruvate metabolic process|GO:0044699,single-organism process|GO:1901576,organic substance biosynthetic process|GO:0044710,single-organism me…		GO:0004738,pyruvate dehydrogenase activity|GO:0004739,pyruvate dehydrogenase (acetyl-transferring) activity|GO:0016624,oxidoreductase activity, acting on the aldehyde or oxo group of donors, disulfide as acceptor|GO:0003824,catalytic activity|GO:0016903,oxidoreductase activity, acting on the aldehyde or oxo group of donors|GO:0016491,oxidoreductase activity		http://www.uniprot.org/uniprot/H9IZR5	FALSE
Q5CCL2	1	0	90.48	2.00E-16	H9JVS2	H9JVS2	GO:0044267,cellular protein metabolic process|GO:0000413,protein peptidyl-prolyl isomerization|GO:0006457,protein folding|GO:0018208,peptidyl-proline modification|GO:0044260,cellular macromolecule metabolic process|GO:0044238,primary metabolic process|GO:0019538,protein metabolic process|GO:0044237,cellular metabolic process|GO:0009987,cellular process|GO:0006464,cellular protein modification pro…		GO:0003824,catalytic activity|GO:0016853,isomerase activity|GO:0003755,peptidyl-prolyl cis-trans isomerase activity|GO:0016859,cis-trans isomerase activity		http://www.uniprot.org/uniprot/H9JVS2	FALSE
Q2F5Z2	1	0	32.86	3.6	H9JD97	LOC101735691	GO:0006810,transport|GO:0009987,cellular process|GO:0051179,localization|GO:0044765,single-organism transport|GO:0044763,single-organism cellular process|GO:1902578,single-organism localization|GO:0008152,metabolic process|GO:0051234,establishment of localization|GO:0055085,transmembrane transport|GO:0044699,single-organism process	GO:0044425,membrane part|GO:0016021,integral component of membrane|GO:0016020,membrane|GO:0031224,intrinsic component of membrane	GO:0035639,purine ribonucleoside triphosphate binding|GO:0005488,binding|GO:0016887,ATPase activity|GO:0043167,ion binding|GO:1901363,heterocyclic compound binding|GO:0001883,purine nucleoside binding|GO:0001882,nucleoside binding|GO:0043168,anion binding|GO:0042626,ATPase activity, coupled to transmembrane movement of substances|GO:0016820,hydrolase activity, acting on acid anhydrides, catalyzin…	bmor02010,ABC transporters	http://www.uniprot.org/uniprot/H9JD97	FALSE
H9JLY6	1	0			H9JLY6	LOC101737451					http://www.uniprot.org/uniprot/H9JLY6	FALSE
H9JB09	1	0			H9JB09	VIG					http://www.uniprot.org/uniprot/H9JB09	FALSE
H9JDG2	1	0	100	4.00E-88	H9JDG2	LOC101739214		GO:0044425,membrane part|GO:0016021,integral component of membrane|GO:0016020,membrane|GO:0031224,intrinsic component of membrane			http://www.uniprot.org/uniprot/H9JDG2	FALSE
H9IW94	1	0	100	0	H9IW94	LOC101740690	GO:0006437,tyrosyl-tRNA aminoacylation|GO:0044238,primary metabolic process|GO:0019752,carboxylic acid metabolic process|GO:0090304,nucleic acid metabolic process|GO:0044249,cellular biosynthetic process|GO:0034641,cellular nitrogen compound metabolic process|GO:0006807,nitrogen compound metabolic process|GO:0044281,small molecule metabolic process|GO:0034645,cellular macromolecule biosynthetic p…	GO:0005737,cytoplasm|GO:0044464,cell part|GO:0005623,cell|GO:0005622,intracellular|GO:0044424,intracellular part	GO:0035639,purine ribonucleoside triphosphate binding|GO:0005488,binding|GO:0003676,nucleic acid binding|GO:0004831,tyrosine-tRNA ligase activity|GO:0043167,ion binding|GO:1901363,heterocyclic compound binding|GO:1901265,nucleoside phosphate binding|GO:0001882,nucleoside binding|GO:0043168,anion binding|GO:0004812,aminoacyl-tRNA ligase activity|GO:0000166,nucleotide binding|GO:0001883,purine nucl…		http://www.uniprot.org/uniprot/H9IW94	FALSE
H9JGE8	1	0	100	0	H9JGE8	LOC101737946	GO:0044238,primary metabolic process|GO:0019538,protein metabolic process|GO:0043170,macromolecule metabolic process|GO:0071704,organic substance metabolic process|GO:0008152,metabolic process|GO:0006508,proteolysis|GO:1901564,organonitrogen compound metabolic process|GO:0006807,nitrogen compound metabolic process	GO:0043234,protein complex|GO:0005838,proteasome regulatory particle|GO:0022624,proteasome accessory complex|GO:0044464,cell part|GO:0005623,cell|GO:0005622,intracellular|GO:0044424,intracellular part|GO:0000502,proteasome complex|GO:0032991,macromolecular complex		bmor03050,Proteasome	http://www.uniprot.org/uniprot/H9JGE8	FALSE
H9J119	1	0	100	6.00E-136	H9J119	H9J119	GO:0008152,metabolic process|GO:0022607,cellular component assembly|GO:0044237,cellular metabolic process|GO:0009987,cellular process|GO:0051188,cofactor biosynthetic process|GO:0016043,cellular component organization|GO:0016226,iron-sulfur cluster assembly|GO:0009058,biosynthetic process|GO:0044249,cellular biosynthetic process|GO:0031163,metallo-sulfur cluster assembly|GO:0044085,cellular compo…		GO:0003824,catalytic activity|GO:0043168,anion binding|GO:0016782,transferase activity, transferring sulfur-containing groups|GO:0016783,sulfurtransferase activity|GO:0097159,organic cyclic compound binding|GO:0031071,cysteine desulfurase activity|GO:0019842,vitamin binding|GO:0070279,vitamin B6 binding|GO:0036094,small molecule binding|GO:0016740,transferase activity|GO:0048037,cofactor binding|…		http://www.uniprot.org/uniprot/H9J119	FALSE
Q0ZB80	1	0	89.8	0	H9JRK8	H9JRK8	GO:0009987,cellular process|GO:0008152,metabolic process|GO:0044237,cellular metabolic process				http://www.uniprot.org/uniprot/H9JRK8	FALSE
H9IVP2	1	0	100	1.00E-167	H9IVP2	LOC692844	GO:0008152,metabolic process|GO:0044710,single-organism metabolic process|GO:0044699,single-organism process|GO:0055114,oxidation-reduction process		GO:0003824,catalytic activity|GO:0016491,oxidoreductase activity		http://www.uniprot.org/uniprot/H9IVP2	FALSE
H9JBV5	1	0	38.46	0.8	H9JJV8	LOC101737323	GO:1901564,organonitrogen compound metabolic process|GO:0006040,amino sugar metabolic process|GO:1901135,carbohydrate derivative metabolic process|GO:0043170,macromolecule metabolic process|GO:0071704,organic substance metabolic process|GO:0006807,nitrogen compound metabolic process|GO:0008152,metabolic process|GO:0006022,aminoglycan metabolic process|GO:0006030,chitin metabolic process|GO:190107…	GO:0005576,extracellular region	GO:0097367,carbohydrate derivative binding|GO:0008061,chitin binding|GO:0005488,binding		http://www.uniprot.org/uniprot/H9JJV8	FALSE
H9J7A0	1	0	27.87	5.8	H9JR34	LOC101736794	GO:0090304,nucleic acid metabolic process|GO:0034641,cellular nitrogen compound metabolic process|GO:0006807,nitrogen compound metabolic process|GO:1901360,organic cyclic compound metabolic process|GO:1901361,organic cyclic compound catabolic process|GO:0006139,nucleobase-containing compound metabolic process|GO:1901575,organic substance catabolic process|GO:0044265,cellular macromolecule catabol…	GO:0043234,protein complex|GO:0032991,macromolecular complex|GO:0044464,cell part|GO:0005623,cell|GO:0005622,intracellular|GO:0044424,intracellular part|GO:0032299,ribonuclease H2 complex		bmor03030,DNA replication	http://www.uniprot.org/uniprot/H9JR34	FALSE
H9J5R8	1	0	100	0	H9J5R8	H9J5R8	GO:0046129,purine ribonucleoside biosynthetic process|GO:0051234,establishment of localization|GO:0044237,cellular metabolic process|GO:0009167,purine ribonucleoside monophosphate metabolic process|GO:0034641,cellular nitrogen compound metabolic process|GO:0009165,nucleotide biosynthetic process|GO:0009163,nucleoside biosynthetic process|GO:0009161,ribonucleoside monophosphate metabolic process|G…	GO:0005737,cytoplasm|GO:0016021,integral component of membrane|GO:0016020,membrane|GO:0044464,cell part|GO:0005623,cell|GO:0005622,intracellular|GO:0044424,intracellular part|GO:0044425,membrane part|GO:0031224,intrinsic component of membrane	GO:0004019,adenylosuccinate synthase activity|GO:0035639,purine ribonucleoside triphosphate binding|GO:0005488,binding|GO:0043167,ion binding|GO:1901363,heterocyclic compound binding|GO:1901265,nucleoside phosphate binding|GO:0001882,nucleoside binding|GO:0043168,anion binding|GO:0043169,cation binding|GO:0000287,magnesium ion binding|GO:0000166,nucleotide binding|GO:0032561,guanyl ribonucleotide…		http://www.uniprot.org/uniprot/H9J5R8	FALSE
A5A797	1	0	99.72	0	H9JNC6	Aact	GO:0008152,metabolic process		GO:0003824,catalytic activity|GO:0016740,transferase activity|GO:0016746,transferase activity, transferring acyl groups|GO:0016747,transferase activity, transferring acyl groups other than amino-acyl groups		http://www.uniprot.org/uniprot/H9JNC6	FALSE
H9ITG9	1	0	100	0	H9ITG9	H9ITG9	GO:0044238,primary metabolic process|GO:0019538,protein metabolic process|GO:0043170,macromolecule metabolic process|GO:0071704,organic substance metabolic process|GO:0008152,metabolic process|GO:0006508,proteolysis|GO:1901564,organonitrogen compound metabolic process|GO:0006807,nitrogen compound metabolic process		GO:0016787,hydrolase activity|GO:0017171,serine hydrolase activity|GO:0003824,catalytic activity|GO:0070011,peptidase activity, acting on L-amino acid peptides|GO:0008233,peptidase activity|GO:0008236,serine-type peptidase activity		http://www.uniprot.org/uniprot/H9ITG9	FALSE
H9JWQ7	1	0			H9JWQ7	LOC101744771					http://www.uniprot.org/uniprot/H9JWQ7	FALSE
H9JNT9	1	0	100	0	H9JNT9	LOC101740834	GO:0007017,microtubule-based process|GO:0009987,cellular process|GO:0007018,microtubule-based movement|GO:0006928,movement of cell or subcellular component|GO:0044763,single-organism cellular process|GO:0008152,metabolic process|GO:0044699,single-organism process|GO:0022607,cellular component assembly|GO:0031032,actomyosin structure organization|GO:0044837,actomyosin contractile ring organization…	GO:0005856,cytoskeleton|GO:0043234,protein complex|GO:0015630,microtubule cytoskeleton|GO:0043228,non-membrane-bounded organelle|GO:0043232,intracellular non-membrane-bounded organelle|GO:0044464,cell part|GO:0005623,cell|GO:0043226,organelle|GO:0044446,intracellular organelle part|GO:0043229,intracellular organelle|GO:0044430,cytoskeletal part|GO:0032991,macromolecular complex|GO:0044424,intrace…	GO:0035639,purine ribonucleoside triphosphate binding|GO:0044877,macromolecular complex binding|GO:0005488,binding|GO:0043167,ion binding|GO:1901363,heterocyclic compound binding|GO:0001883,purine nucleoside binding|GO:0001882,nucleoside binding|GO:0043168,anion binding|GO:0000166,nucleotide binding|GO:1901265,nucleoside phosphate binding|GO:0032549,ribonucleoside binding|GO:0032403,protein compl…		http://www.uniprot.org/uniprot/H9JNT9	FALSE
H9J463	1	0	100	0	H9J463	LOC693063	GO:0044249,cellular biosynthetic process|GO:0034641,cellular nitrogen compound metabolic process|GO:0006807,nitrogen compound metabolic process|GO:0034645,cellular macromolecule biosynthetic process|GO:1901576,organic substance biosynthetic process|GO:0044267,cellular protein metabolic process|GO:0044260,cellular macromolecule metabolic process|GO:0043043,peptide biosynthetic process|GO:0071704,o…	GO:0043234,protein complex|GO:0005737,cytoplasm|GO:0032991,macromolecular complex|GO:0005850,eukaryotic translation initiation factor 2 complex|GO:0044464,cell part|GO:0005623,cell|GO:0005622,intracellular|GO:0044444,cytoplasmic part|GO:0044424,intracellular part	GO:0005488,binding|GO:0097159,organic cyclic compound binding|GO:0008135,translation factor activity, RNA binding|GO:0003723,RNA binding|GO:0003676,nucleic acid binding|GO:1901363,heterocyclic compound binding|GO:0003743,translation initiation factor activity		http://www.uniprot.org/uniprot/H9J463	FALSE
H9J540	1	0	100	2.00E-138	H9J540	LOC101743710				bmor04141,Protein processing in endoplasmic reticulum|bmor04213,Longevity regulating pathway - multiple species	http://www.uniprot.org/uniprot/H9J540	FALSE
H9IYX7	1	0	100	0	H9IYX7	LOC101741082	GO:0044249,cellular biosynthetic process|GO:0034641,cellular nitrogen compound metabolic process|GO:0009165,nucleotide biosynthetic process|GO:0044281,small molecule metabolic process|GO:0072521,purine-containing compound metabolic process|GO:0072522,purine-containing compound biosynthetic process|GO:1901362,organic cyclic compound biosynthetic process|GO:0044699,single-organism process|GO:000613…		GO:0016787,hydrolase activity|GO:0003937,IMP cyclohydrolase activity|GO:0016810,hydrolase activity, acting on carbon-nitrogen (but not peptide) bonds|GO:0004643,phosphoribosylaminoimidazolecarboxamide formyltransferase activity|GO:0016814,hydrolase activity, acting on carbon-nitrogen (but not peptide) bonds, in cyclic amidines|GO:0016742,hydroxymethyl-, formyl- and related transferase activity|GO…		http://www.uniprot.org/uniprot/H9IYX7	FALSE
Q1HQC1	1	0	87.83	0	H9J5P8	mRpS5	GO:0044249,cellular biosynthetic process|GO:0034641,cellular nitrogen compound metabolic process|GO:0006807,nitrogen compound metabolic process|GO:0034645,cellular macromolecule biosynthetic process|GO:1901576,organic substance biosynthetic process|GO:0044267,cellular protein metabolic process|GO:0044260,cellular macromolecule metabolic process|GO:0043043,peptide biosynthetic process|GO:0071704,o…	GO:0005737,cytoplasm|GO:0032991,macromolecular complex|GO:0005840,ribosome|GO:0043232,intracellular non-membrane-bounded organelle|GO:0044464,cell part|GO:0044444,cytoplasmic part|GO:0005623,cell|GO:0030529,intracellular ribonucleoprotein complex|GO:0043229,intracellular organelle|GO:0043228,non-membrane-bounded organelle|GO:0044424,intracellular part|GO:0005622,intracellular|GO:0043226,organelle…	GO:0097159,organic cyclic compound binding|GO:0005198,structural molecule activity|GO:0003735,structural constituent of ribosome|GO:0003723,RNA binding|GO:0003676,nucleic acid binding|GO:1901363,heterocyclic compound binding|GO:0005488,binding		http://www.uniprot.org/uniprot/H9J5P8	FALSE
H9JIX2	1	0	100	0	H9JIX2	H9JIX2	GO:0019725,cellular homeostasis|GO:0044710,single-organism metabolic process|GO:0009987,cellular process|GO:0050794,regulation of cellular process|GO:0042592,homeostatic process|GO:0044763,single-organism cellular process|GO:0044699,single-organism process|GO:0008152,metabolic process|GO:0065007,biological regulation|GO:0045454,cell redox homeostasis|GO:0065008,regulation of biological quality|GO…	GO:0005623,cell	GO:0043168,anion binding|GO:0050662,coenzyme binding|GO:0050660,flavin adenine dinucleotide binding|GO:0097159,organic cyclic compound binding|GO:0000166,nucleotide binding|GO:0036094,small molecule binding|GO:0003824,catalytic activity|GO:0048037,cofactor binding|GO:0005488,binding|GO:0005515,protein binding|GO:0046983,protein dimerization activity|GO:0043167,ion binding|GO:1901363,heterocyclic …		http://www.uniprot.org/uniprot/H9JIX2	FALSE
Q1HPX9	1	0	100	0	Q1HPX9	LOC732961	GO:0008152,metabolic process|GO:0044710,single-organism metabolic process|GO:0044699,single-organism process|GO:0055114,oxidation-reduction process		GO:0003824,catalytic activity|GO:0016491,oxidoreductase activity	bmor01100,Metabolic pathways|bmor00280,Valine, leucine and isoleucine degradation	http://www.uniprot.org/uniprot/Q1HPX9	FALSE
Q2F5L6	1	0	100	2.00E-158	Q2F5L6	LOC692974		GO:0016020,membrane			http://www.uniprot.org/uniprot/Q2F5L6	FALSE
Q5UAP9	1	0	100	6.00E-59	Q5UAP9	RpL37A	GO:0044249,cellular biosynthetic process|GO:0034641,cellular nitrogen compound metabolic process|GO:0006807,nitrogen compound metabolic process|GO:0034645,cellular macromolecule biosynthetic process|GO:1901576,organic substance biosynthetic process|GO:0044267,cellular protein metabolic process|GO:0044260,cellular macromolecule metabolic process|GO:0043043,peptide biosynthetic process|GO:0071704,o…	GO:0005737,cytoplasm|GO:0032991,macromolecular complex|GO:0005840,ribosome|GO:0043232,intracellular non-membrane-bounded organelle|GO:0044464,cell part|GO:0044444,cytoplasmic part|GO:0005623,cell|GO:0030529,intracellular ribonucleoprotein complex|GO:0043229,intracellular organelle|GO:0043228,non-membrane-bounded organelle|GO:0044424,intracellular part|GO:0005622,intracellular|GO:0043226,organelle…	GO:0003735,structural constituent of ribosome|GO:0005198,structural molecule activity	bmor03010,Ribosome	http://www.uniprot.org/uniprot/Q5UAP9	FALSE
H9J002	1	0	100	0	H9J002	LOC101746688	GO:0071704,organic substance metabolic process|GO:0044267,cellular protein metabolic process|GO:0044238,primary metabolic process|GO:0044260,cellular macromolecule metabolic process|GO:0032446,protein modification by small protein conjugation|GO:0019538,protein metabolic process|GO:0009987,cellular process|GO:0070647,protein modification by small protein conjugation or removal|GO:0006464,cellular…		GO:0019787,ubiquitin-like protein transferase activity|GO:0004842,ubiquitin-protein transferase activity|GO:0003824,catalytic activity|GO:0016740,transferase activity|GO:0016874,ligase activity	bmor03040,Spliceosome|bmor04120,Ubiquitin mediated proteolysis	http://www.uniprot.org/uniprot/H9J002	FALSE
H9IX93	1	0	100	0	H9IX93	LOC101736381	GO:0044238,primary metabolic process|GO:0005975,carbohydrate metabolic process|GO:0071704,organic substance metabolic process|GO:0009058,biosynthetic process|GO:0008152,metabolic process		GO:0043168,anion binding|GO:0016787,hydrolase activity|GO:0004556,alpha-amylase activity|GO:0043169,cation binding|GO:0097159,organic cyclic compound binding|GO:0016160,amylase activity|GO:0016798,hydrolase activity, acting on glycosyl bonds|GO:0043167,ion binding|GO:0003824,catalytic activity|GO:0016740,transferase activity|GO:0048037,cofactor binding|GO:0030170,pyridoxal phosphate binding|GO:00…		http://www.uniprot.org/uniprot/H9IX93	FALSE
Q5UAR3	1	0	100	2.00E-106	Q5UAR3	RpL26	GO:0044249,cellular biosynthetic process|GO:0034641,cellular nitrogen compound metabolic process|GO:0006807,nitrogen compound metabolic process|GO:0034645,cellular macromolecule biosynthetic process|GO:1901576,organic substance biosynthetic process|GO:0044267,cellular protein metabolic process|GO:0044260,cellular macromolecule metabolic process|GO:0043043,peptide biosynthetic process|GO:0071704,o…	GO:0005737,cytoplasm|GO:0005622,intracellular|GO:0015934,large ribosomal subunit|GO:0005840,ribosome|GO:0043232,intracellular non-membrane-bounded organelle|GO:0044464,cell part|GO:0044444,cytoplasmic part|GO:0005623,cell|GO:0044391,ribosomal subunit|GO:0044446,intracellular organelle part|GO:0043229,intracellular organelle|GO:0043228,non-membrane-bounded organelle|GO:0044424,intracellular part|G…	GO:0003735,structural constituent of ribosome|GO:0005198,structural molecule activity	bmor03010,Ribosome	http://www.uniprot.org/uniprot/Q5UAR3	FALSE
B8YJN4	1	0	99.57	0	H9J3E9	Vlg	GO:0008152,metabolic process		GO:0035639,purine ribonucleoside triphosphate binding|GO:0005488,binding|GO:0003676,nucleic acid binding|GO:0043167,ion binding|GO:1901363,heterocyclic compound binding|GO:1901265,nucleoside phosphate binding|GO:0001882,nucleoside binding|GO:0043168,anion binding|GO:0000166,nucleotide binding|GO:0001883,purine nucleoside binding|GO:0032549,ribonucleoside binding|GO:0017076,purine nucleotide bindi…		http://www.uniprot.org/uniprot/H9J3E9	FALSE
H9JLI0	1	0	100	0	H9JLI0	LOC101744417	GO:0046903,secretion|GO:0009987,cellular process|GO:0016192,vesicle-mediated transport|GO:0006904,vesicle docking involved in exocytosis|GO:0006887,exocytosis|GO:0044765,single-organism transport|GO:0022406,membrane docking|GO:0048278,vesicle docking|GO:0032940,secretion by cell|GO:0044763,single-organism cellular process|GO:0044699,single-organism process|GO:0006810,transport|GO:0051649,establis…	GO:0005623,cell			http://www.uniprot.org/uniprot/H9JLI0	FALSE
H9JWT4	1	0	100	2.00E-172	H9JWT4	LOC732895	GO:0006778,porphyrin-containing compound metabolic process|GO:0044248,cellular catabolic process|GO:0034641,cellular nitrogen compound metabolic process|GO:0006807,nitrogen compound metabolic process|GO:0044699,single-organism process|GO:1901361,organic cyclic compound catabolic process|GO:0044710,single-organism metabolic process|GO:0051186,cofactor metabolic process|GO:0042440,pigment metabolic…	GO:0044425,membrane part|GO:0016021,integral component of membrane|GO:0016020,membrane|GO:0031224,intrinsic component of membrane	GO:0043169,cation binding|GO:0004392,heme oxygenase (decyclizing) activity|GO:0016705,oxidoreductase activity, acting on paired donors, with incorporation or reduction of molecular oxygen|GO:0043167,ion binding|GO:0003824,catalytic activity|GO:0005488,binding|GO:0046872,metal ion binding|GO:0016491,oxidoreductase activity		http://www.uniprot.org/uniprot/H9JWT4	FALSE
Q68AX3	1	0	99.43	0	H9JSP9	G3pdh-1	GO:0044238,primary metabolic process|GO:0044710,single-organism metabolic process|GO:0009987,cellular process|GO:0005975,carbohydrate metabolic process|GO:0052646,alditol phosphate metabolic process|GO:0046168,glycerol-3-phosphate catabolic process|GO:1901136,carbohydrate derivative catabolic process|GO:1901135,carbohydrate derivative metabolic process|GO:0006793,phosphorus metabolic process|GO:1…	GO:0043234,protein complex|GO:0005737,cytoplasm|GO:0032991,macromolecular complex|GO:1902494,catalytic complex|GO:0009331,glycerol-3-phosphate dehydrogenase complex|GO:0044464,cell part|GO:0005623,cell|GO:1990204,oxidoreductase complex|GO:0044444,cytoplasmic part|GO:0044424,intracellular part|GO:0005622,intracellular	GO:0004367,glycerol-3-phosphate dehydrogenase [NAD+] activity|GO:0050662,coenzyme binding|GO:0016614,oxidoreductase activity, acting on CH-OH group of donors|GO:0016616,oxidoreductase activity, acting on the CH-OH group of donors, NAD or NADP as acceptor|GO:0051287,NAD binding|GO:0000166,nucleotide binding|GO:0036094,small molecule binding|GO:0003824,catalytic activity|GO:0048037,cofactor binding…		http://www.uniprot.org/uniprot/H9JSP9	FALSE
H9JXB0	1	0	100	3.00E-52	H9JXB0	LOC101746562	GO:0044699,single-organism process|GO:0006818,hydrogen transport|GO:0015992,proton transport|GO:0051234,establishment of localization|GO:1902600,hydrogen ion transmembrane transport|GO:0006812,cation transport|GO:0006811,ion transport|GO:0009987,cellular process|GO:0015672,monovalent inorganic cation transport|GO:0034220,ion transmembrane transport|GO:0044765,single-organism transport|GO:0044763,…	GO:0044425,membrane part|GO:0016021,integral component of membrane|GO:0016020,membrane|GO:0031224,intrinsic component of membrane	GO:0004129,cytochrome-c oxidase activity|GO:0022890,inorganic cation transmembrane transporter activity|GO:0022891,substrate-specific transmembrane transporter activity|GO:0022892,substrate-specific transporter activity|GO:0005215,transporter activity|GO:0008324,cation transmembrane transporter activity|GO:0022857,transmembrane transporter activity|GO:0015075,ion transmembrane transporter activit…	bmor01100,Metabolic pathways|bmor00190,Oxidative phosphorylation	http://www.uniprot.org/uniprot/H9JXB0	FALSE
H9JKS8	1	0	100	0	H9JKS8	H9JKS8	GO:0008152,metabolic process		GO:0035639,purine ribonucleoside triphosphate binding|GO:0005488,binding|GO:0016887,ATPase activity|GO:0043167,ion binding|GO:1901363,heterocyclic compound binding|GO:1901265,nucleoside phosphate binding|GO:0001882,nucleoside binding|GO:0043168,anion binding|GO:0051540,metal cluster binding|GO:0000166,nucleotide binding|GO:0001883,purine nucleoside binding|GO:0032549,ribonucleoside binding|GO:001…		http://www.uniprot.org/uniprot/H9JKS8	FALSE
H9JTE6	1	0	100	0	H9JTE6	LOC101735799		GO:0044425,membrane part|GO:0016021,integral component of membrane|GO:0016020,membrane|GO:0031224,intrinsic component of membrane			http://www.uniprot.org/uniprot/H9JTE6	FALSE
H9IUW4	1	0	100	3.00E-125	H9IUW4	Alg-2			GO:0043169,cation binding|GO:0043167,ion binding|GO:0005488,binding|GO:0046872,metal ion binding|GO:0005509,calcium ion binding		http://www.uniprot.org/uniprot/H9IUW4	FALSE
H9J2B9	1	0	100	0	H9J2B9	LOC101741130	GO:0008152,metabolic process		GO:0043168,anion binding|GO:0097159,organic cyclic compound binding|GO:0043167,ion binding|GO:0003824,catalytic activity|GO:0048037,cofactor binding|GO:0030170,pyridoxal phosphate binding|GO:1901363,heterocyclic compound binding|GO:0005488,binding|GO:0019842,vitamin binding|GO:0036094,small molecule binding|GO:0070279,vitamin B6 binding		http://www.uniprot.org/uniprot/H9J2B9	FALSE
H9IT61	1	0	100	0	H9IT61	LOC101742809	GO:0044249,cellular biosynthetic process|GO:0034641,cellular nitrogen compound metabolic process|GO:0006807,nitrogen compound metabolic process|GO:0034645,cellular macromolecule biosynthetic process|GO:1901576,organic substance biosynthetic process|GO:0044267,cellular protein metabolic process|GO:0044260,cellular macromolecule metabolic process|GO:0043043,peptide biosynthetic process|GO:0071704,o…	GO:0031974,membrane-enclosed lumen|GO:0043229,intracellular organelle|GO:0043228,non-membrane-bounded organelle|GO:0043227,membrane-bounded organelle|GO:0043226,organelle|GO:0005737,cytoplasm|GO:0005739,mitochondrion|GO:0030529,intracellular ribonucleoprotein complex|GO:0005759,mitochondrial matrix|GO:0044429,mitochondrial part|GO:0000313,organellar ribosome|GO:0005840,ribosome|GO:0032991,macromo…	GO:0003735,structural constituent of ribosome|GO:0005198,structural molecule activity		http://www.uniprot.org/uniprot/H9IT61	FALSE
Q1HQ28	1	0	100	0	H9JQE0	LOC732932	GO:0008152,metabolic process		GO:0035639,purine ribonucleoside triphosphate binding|GO:0005488,binding|GO:0003676,nucleic acid binding|GO:0043167,ion binding|GO:1901363,heterocyclic compound binding|GO:1901265,nucleoside phosphate binding|GO:0001882,nucleoside binding|GO:0043168,anion binding|GO:0000166,nucleotide binding|GO:0001883,purine nucleoside binding|GO:0032549,ribonucleoside binding|GO:0017076,purine nucleotide bindi…		http://www.uniprot.org/uniprot/H9JQE0	FALSE
H9JXR8	1	0	100	1.00E-71	H9JXR8	H9JXR8	GO:0044249,cellular biosynthetic process|GO:0034641,cellular nitrogen compound metabolic process|GO:0009165,nucleotide biosynthetic process|GO:0044281,small molecule metabolic process|GO:1901362,organic cyclic compound biosynthetic process|GO:0044699,single-organism process|GO:0006139,nucleobase-containing compound metabolic process|GO:0044710,single-organism metabolic process|GO:0044711,single-o…		GO:0043169,cation binding|GO:0016778,diphosphotransferase activity|GO:0016772,transferase activity, transferring phosphorus-containing groups|GO:0000287,magnesium ion binding|GO:0043167,ion binding|GO:0004749,ribose phosphate diphosphokinase activity|GO:0003824,catalytic activity|GO:0016740,transferase activity|GO:0005488,binding|GO:0046872,metal ion binding		http://www.uniprot.org/uniprot/H9JXR8	FALSE
H9J1H5	1	0	100	0	H9J1H5	LOC101741049	GO:0009058,biosynthetic process|GO:0008152,metabolic process		GO:0003824,catalytic activity		http://www.uniprot.org/uniprot/H9J1H5	FALSE
H9JAS5	1	0	100	0	H9JAS5	LOC101744038			GO:0043169,cation binding|GO:0046872,metal ion binding|GO:0005488,binding|GO:0043167,ion binding		http://www.uniprot.org/uniprot/H9JAS5	FALSE
H9IV17	1	0	100	0	H9IV17	H9IV17	GO:0044267,cellular protein metabolic process|GO:0006457,protein folding|GO:0044260,cellular macromolecule metabolic process|GO:0044238,primary metabolic process|GO:0019538,protein metabolic process|GO:0009987,cellular process|GO:0044237,cellular metabolic process|GO:0043170,macromolecule metabolic process|GO:0071704,organic substance metabolic process|GO:0008152,metabolic process	GO:0005737,cytoplasm|GO:0005783,endoplasmic reticulum|GO:0044464,cell part|GO:0043229,intracellular organelle|GO:0005623,cell|GO:0005622,intracellular|GO:0044444,cytoplasmic part|GO:0012505,endomembrane system|GO:0044424,intracellular part|GO:0043227,membrane-bounded organelle|GO:0043226,organelle|GO:0043231,intracellular membrane-bounded organelle|GO:0016021,integral component of membrane|GO:001…	GO:0043169,cation binding|GO:0051082,unfolded protein binding|GO:0043167,ion binding|GO:0005509,calcium ion binding|GO:0005515,protein binding|GO:0046872,metal ion binding|GO:0005488,binding		http://www.uniprot.org/uniprot/H9IV17	FALSE
H9IWC7	1	0	100	0	H9IWC7	LOC101742308	GO:1901566,organonitrogen compound biosynthetic process|GO:0006450,regulation of translational fidelity|GO:0080090,regulation of primary metabolic process|GO:0019222,regulation of metabolic process|GO:0051246,regulation of protein metabolic process|GO:0031323,regulation of cellular metabolic process|GO:0019752,carboxylic acid metabolic process|GO:0090304,nucleic acid metabolic process|GO:0044249,…	GO:0005737,cytoplasm|GO:0044464,cell part|GO:0005623,cell|GO:0005622,intracellular|GO:0044424,intracellular part	GO:0035639,purine ribonucleoside triphosphate binding|GO:0005488,binding|GO:0002161,aminoacyl-tRNA editing activity|GO:0043167,ion binding|GO:1901363,heterocyclic compound binding|GO:0001883,purine nucleoside binding|GO:0001882,nucleoside binding|GO:0043168,anion binding|GO:0004812,aminoacyl-tRNA ligase activity|GO:0000166,nucleotide binding|GO:1901265,nucleoside phosphate binding|GO:0032549,ribo…	bmor00970,Aminoacyl-tRNA biosynthesis	http://www.uniprot.org/uniprot/H9IWC7	FALSE
A0A1U6USP0	1	0	100	0	H9JD76	PAPI	GO:0009892,negative regulation of metabolic process|GO:0019222,regulation of metabolic process|GO:0030154,cell differentiation|GO:0019953,sexual reproduction|GO:0090304,nucleic acid metabolic process|GO:0010629,negative regulation of gene expression|GO:0006807,nitrogen compound metabolic process|GO:0034660,ncRNA metabolic process|GO:0034587,piRNA metabolic process|GO:0050789,regulation of biologi…	GO:0031975,envelope|GO:0043229,intracellular organelle|GO:0043227,membrane-bounded organelle|GO:0043226,organelle|GO:0031224,intrinsic component of membrane|GO:0005737,cytoplasm|GO:0031090,organelle membrane|GO:0016021,integral component of membrane|GO:0016020,membrane|GO:0044444,cytoplasmic part|GO:0005739,mitochondrion|GO:0031968,organelle outer membrane|GO:0098588,bounding membrane of organell…	GO:0097159,organic cyclic compound binding|GO:0005488,binding|GO:0003676,nucleic acid binding|GO:1901363,heterocyclic compound binding|GO:0003723,RNA binding|GO:0005515,protein binding		http://www.uniprot.org/uniprot/H9JD76	FALSE
H9JE95	1	0	100	0	H9JE95	LOC101742218	GO:0006479,protein methylation|GO:0044267,cellular protein metabolic process|GO:0044260,cellular macromolecule metabolic process|GO:0044238,primary metabolic process|GO:0018216,peptidyl-arginine methylation|GO:0044237,cellular metabolic process|GO:0009987,cellular process|GO:0043412,macromolecule modification|GO:0018193,peptidyl-amino acid modification|GO:0043170,macromolecule metabolic process|G…		GO:0008168,methyltransferase activity|GO:0016740,transferase activity|GO:0016741,transferase activity, transferring one-carbon groups|GO:0003824,catalytic activity		http://www.uniprot.org/uniprot/H9JE95	FALSE
H9IU95	1	0	100	0	H9IU95	LOC101737612		GO:0044425,membrane part|GO:0016021,integral component of membrane|GO:0016020,membrane|GO:0031224,intrinsic component of membrane			http://www.uniprot.org/uniprot/H9IU95	FALSE
B0LB14	1	0	27.48	3.00E-17	O61996	GSTd1	GO:0008152,metabolic process		GO:0003824,catalytic activity|GO:0016740,transferase activity	bmor00980,Metabolism of xenobiotics by cytochrome P450|bmor00982,Drug metabolism - cytochrome P450|bmor00480,Glutathione metabolism	http://www.uniprot.org/uniprot/O61996	FALSE
H9JK24	1	0	100	0	H9JK24	LOC101735731	GO:0006996,organelle organization|GO:0007017,microtubule-based process|GO:0000278,mitotic cell cycle|GO:0071840,cellular component organization or biogenesis|GO:0009987,cellular process|GO:0000280,nuclear division|GO:1903047,mitotic cell cycle process|GO:0016043,cellular component organization|GO:1902589,single-organism organelle organization|GO:0022402,cell cycle process|GO:0044699,single-organi…	GO:0005856,cytoskeleton|GO:0043234,protein complex|GO:0015630,microtubule cytoskeleton|GO:0043228,non-membrane-bounded organelle|GO:0015629,actin cytoskeleton|GO:0043232,intracellular non-membrane-bounded organelle|GO:0044464,cell part|GO:0005623,cell|GO:0043226,organelle|GO:0044446,intracellular organelle part|GO:0043229,intracellular organelle|GO:0044430,cytoskeletal part|GO:0005869,dynactin co…			http://www.uniprot.org/uniprot/H9JK24	FALSE
Q2F5R8	1	0	100	0	Q2F5R8	eIF3-S6	GO:0022607,cellular component assembly|GO:0080090,regulation of primary metabolic process|GO:0019222,regulation of metabolic process|GO:0043933,macromolecular complex subunit organization|GO:2000112,regulation of cellular macromolecule biosynthetic process|GO:0031323,regulation of cellular metabolic process|GO:0044249,cellular biosynthetic process|GO:0034641,cellular nitrogen compound metabolic p…	GO:0043234,protein complex|GO:0005737,cytoplasm|GO:0005852,eukaryotic translation initiation factor 3 complex|GO:0016282,eukaryotic 43S preinitiation complex|GO:0070993,translation preinitiation complex|GO:0005623,cell|GO:0030529,intracellular ribonucleoprotein complex|GO:0044444,cytoplasmic part|GO:0044424,intracellular part|GO:0033290,eukaryotic 48S preinitiation complex|GO:0005622,intracellula…	GO:0005488,binding|GO:0097159,organic cyclic compound binding|GO:0008135,translation factor activity, RNA binding|GO:0003723,RNA binding|GO:0003676,nucleic acid binding|GO:1901363,heterocyclic compound binding|GO:0003743,translation initiation factor activity	bmor03013,RNA transport	http://www.uniprot.org/uniprot/Q2F5R8	FALSE
H9J7P3	1	0	100	2.00E-86	H9J7P3	H9J7P3	GO:0008152,metabolic process	GO:0005856,cytoskeleton|GO:0043234,protein complex|GO:0043228,non-membrane-bounded organelle|GO:0015629,actin cytoskeleton|GO:0043232,intracellular non-membrane-bounded organelle|GO:0044464,cell part|GO:0005623,cell|GO:0005622,intracellular|GO:0044446,intracellular organelle part|GO:0043229,intracellular organelle|GO:0016459,myosin complex|GO:0044430,cytoskeletal part|GO:0044424,intracellular par…	GO:0035639,purine ribonucleoside triphosphate binding|GO:0005488,binding|GO:0043167,ion binding|GO:1901363,heterocyclic compound binding|GO:1901265,nucleoside phosphate binding|GO:0001882,nucleoside binding|GO:0043168,anion binding|GO:0000166,nucleotide binding|GO:0001883,purine nucleoside binding|GO:0032549,ribonucleoside binding|GO:0017076,purine nucleotide binding|GO:0003774,motor activity|GO:…		http://www.uniprot.org/uniprot/H9J7P3	FALSE
H9JTW9	1	0	100	3.00E-153	H9JTW9	LOC101737070	GO:0006810,transport|GO:0051179,localization|GO:0051234,establishment of localization	GO:0044425,membrane part|GO:0016021,integral component of membrane|GO:0016020,membrane|GO:0031224,intrinsic component of membrane			http://www.uniprot.org/uniprot/H9JTW9	FALSE
H9J8S9	1	0	100	0	H9J8S9	H9J8S9	GO:0008152,metabolic process		GO:0003824,catalytic activity|GO:0016740,transferase activity|GO:0016757,transferase activity, transferring glycosyl groups		http://www.uniprot.org/uniprot/H9J8S9	FALSE
H9JM83	1	0	100	0	H9JM83	LOC101745183	GO:0006810,transport|GO:0009987,cellular process|GO:0051179,localization|GO:0044765,single-organism transport|GO:0044763,single-organism cellular process|GO:1902578,single-organism localization|GO:0008152,metabolic process|GO:0051234,establishment of localization|GO:0055085,transmembrane transport|GO:0044699,single-organism process	GO:0044425,membrane part|GO:0016021,integral component of membrane|GO:0016020,membrane|GO:0031224,intrinsic component of membrane	GO:0035639,purine ribonucleoside triphosphate binding|GO:0005488,binding|GO:0016887,ATPase activity|GO:0043167,ion binding|GO:1901363,heterocyclic compound binding|GO:0001883,purine nucleoside binding|GO:0001882,nucleoside binding|GO:0043168,anion binding|GO:0042626,ATPase activity, coupled to transmembrane movement of substances|GO:0016820,hydrolase activity, acting on acid anhydrides, catalyzin…	bmor02010,ABC transporters	http://www.uniprot.org/uniprot/H9JM83	FALSE
Q1HPM8	1	0	35.42	2.6	H9JX91	LOC101739450	GO:0044700,single organism signaling|GO:0051716,cellular response to stimulus|GO:0050896,response to stimulus|GO:0009987,cellular process|GO:0050794,regulation of cellular process|GO:0023052,signaling|GO:0007165,signal transduction|GO:0007154,cell communication|GO:0065007,biological regulation|GO:0035556,intracellular signal transduction|GO:0050789,regulation of biological process|GO:0044699,sing…	GO:0044464,cell part|GO:0005623,cell|GO:0005622,intracellular			http://www.uniprot.org/uniprot/H9JX91	FALSE
H9JEQ7	1	0	100	0	H9JEQ7	LOC101739908		GO:0016020,membrane|GO:0044464,cell part|GO:0031975,envelope|GO:0043229,intracellular organelle|GO:0031229,intrinsic component of nuclear inner membrane|GO:0031301,integral component of organelle membrane|GO:0031300,intrinsic component of organelle membrane|GO:0043227,membrane-bounded organelle|GO:0043226,organelle|GO:0031224,intrinsic component of membrane|GO:0031090,organelle membrane|GO:000563…	GO:0097159,organic cyclic compound binding|GO:1901363,heterocyclic compound binding|GO:0003676,nucleic acid binding|GO:0005488,binding		http://www.uniprot.org/uniprot/H9JEQ7	FALSE
H9JRS0	1	0	32.86	1.6	H9JVG8	LOC101745957	GO:0009893,positive regulation of metabolic process|GO:0019222,regulation of metabolic process|GO:0016310,phosphorylation|GO:0035023,regulation of Rho protein signal transduction|GO:0048583,regulation of response to stimulus|GO:0023052,signaling|GO:0007165,signal transduction|GO:0023051,regulation of signaling|GO:0035556,intracellular signal transduction|GO:0010646,regulation of cell communicatio…		GO:0005089,Rho guanyl-nucleotide exchange factor activity|GO:0005088,Ras guanyl-nucleotide exchange factor activity|GO:0035639,purine ribonucleoside triphosphate binding|GO:0005085,guanyl-nucleotide exchange factor activity|GO:0004672,protein kinase activity|GO:0098772,molecular function regulator|GO:1901363,heterocyclic compound binding|GO:0001883,purine nucleoside binding|GO:0001882,nucleoside …		http://www.uniprot.org/uniprot/H9JVG8	FALSE
H9JQL3	1	0	100	0	H9JQL3	GSTo1	GO:0008152,metabolic process	GO:0005737,cytoplasm|GO:0044464,cell part|GO:0005623,cell|GO:0005622,intracellular|GO:0044424,intracellular part	GO:0016765,transferase activity, transferring alkyl or aryl (other than methyl) groups|GO:0016740,transferase activity|GO:0004364,glutathione transferase activity|GO:0003824,catalytic activity		http://www.uniprot.org/uniprot/H9JQL3	FALSE
H9JDZ2	1	0	100	1.00E-99	H9JDZ2	LOC101746199				bmor01100,Metabolic pathways|bmor00590,Arachidonic acid metabolism	http://www.uniprot.org/uniprot/H9JDZ2	FALSE
H9JHF9	1	0	100	0	H9JHF9	H9JHF9	GO:0050896,response to stimulus|GO:0036503,ERAD pathway|GO:0044248,cellular catabolic process|GO:0006807,nitrogen compound metabolic process|GO:0043632,modification-dependent macromolecule catabolic process|GO:0044699,single-organism process|GO:0044712,single-organism catabolic process|GO:0044267,cellular protein metabolic process|GO:0044710,single-organism metabolic process|GO:0044265,cellular m…	GO:0005737,cytoplasm|GO:0005783,endoplasmic reticulum|GO:0044464,cell part|GO:0043229,intracellular organelle|GO:0005623,cell|GO:0005622,intracellular|GO:0044444,cytoplasmic part|GO:0012505,endomembrane system|GO:0044424,intracellular part|GO:0043227,membrane-bounded organelle|GO:0043226,organelle|GO:0043231,intracellular membrane-bounded organelle	GO:0031625,ubiquitin protein ligase binding|GO:0044389,ubiquitin-like protein ligase binding|GO:0019899,enzyme binding|GO:0005488,binding|GO:0005515,protein binding		http://www.uniprot.org/uniprot/H9JHF9	FALSE
Q19KB8	1	0	100	8.00E-159	Q19KB8	Rab11	GO:0008104,protein localization|GO:0023052,signaling|GO:0007165,signal transduction|GO:0035556,intracellular signal transduction|GO:0050789,regulation of biological process|GO:0044699,single-organism process|GO:0051716,cellular response to stimulus|GO:0007264,small GTPase mediated signal transduction|GO:0065007,biological regulation|GO:0071702,organic substance transport|GO:0033036,macromolecule …	GO:0044464,cell part|GO:0005623,cell|GO:0005622,intracellular	GO:0043168,anion binding|GO:0005488,binding|GO:0019001,guanyl nucleotide binding|GO:0035639,purine ribonucleoside triphosphate binding|GO:0097367,carbohydrate derivative binding|GO:0043167,ion binding|GO:1901363,heterocyclic compound binding|GO:1901265,nucleoside phosphate binding|GO:0000166,nucleotide binding|GO:0036094,small molecule binding|GO:0032561,guanyl ribonucleotide binding|GO:0032553,r…	bmor04144,Endocytosis	http://www.uniprot.org/uniprot/Q19KB8	FALSE
Q2F5T1	1	0	99.38	1.00E-95	H9ITT4	LOC692928		GO:0044425,membrane part|GO:0016021,integral component of membrane|GO:0016020,membrane|GO:0031224,intrinsic component of membrane			http://www.uniprot.org/uniprot/H9ITT4	FALSE
H9JV64	1	0	100	0	H9JV64	LOC101743015	GO:0044700,single organism signaling|GO:0051716,cellular response to stimulus|GO:0050896,response to stimulus|GO:0009987,cellular process|GO:0044763,single-organism cellular process|GO:0050794,regulation of cellular process|GO:0065007,biological regulation|GO:0023052,signaling|GO:0007165,signal transduction|GO:0007154,cell communication|GO:0050789,regulation of biological process|GO:0044699,singl…				http://www.uniprot.org/uniprot/H9JV64	FALSE
H9IUJ1	1	0	100	4.00E-147	H9IUJ1	LOC101746573		GO:0044425,membrane part|GO:0016021,integral component of membrane|GO:0016020,membrane|GO:0031224,intrinsic component of membrane			http://www.uniprot.org/uniprot/H9IUJ1	FALSE
Q1HPS8	1	0	29.85	0.022	H9JGD3	H9JGD3	GO:0008152,metabolic process		GO:0003824,catalytic activity		http://www.uniprot.org/uniprot/H9JGD3	FALSE
Q1HPP3	1	0	100	6.00E-129	Q1HPP3	LOC100101181	GO:0009167,purine ribonucleoside monophosphate metabolic process|GO:0009165,nucleotide biosynthetic process|GO:0009163,nucleoside biosynthetic process|GO:0009161,ribonucleoside monophosphate metabolic process|GO:1901362,organic cyclic compound biosynthetic process|GO:0042451,purine nucleoside biosynthetic process|GO:0009168,purine ribonucleoside monophosphate biosynthetic process|GO:0044710,singl…	GO:0044464,cell part|GO:0031975,envelope|GO:0043229,intracellular organelle|GO:0043227,membrane-bounded organelle|GO:0043226,organelle|GO:0005737,cytoplasm|GO:0045263,proton-transporting ATP synthase complex, coupling factor F(o)|GO:0031090,organelle membrane|GO:0098796,membrane protein complex|GO:0016020,membrane|GO:0044444,cytoplasmic part|GO:0005739,mitochondrion|GO:0098800,inner mitochondrial…	GO:0022891,substrate-specific transmembrane transporter activity|GO:0022890,inorganic cation transmembrane transporter activity|GO:0022892,substrate-specific transporter activity|GO:0005215,transporter activity|GO:0008324,cation transmembrane transporter activity|GO:0022857,transmembrane transporter activity|GO:0015075,ion transmembrane transporter activity|GO:0015077,monovalent inorganic cation …	bmor01100,Metabolic pathways|bmor00190,Oxidative phosphorylation	http://www.uniprot.org/uniprot/Q1HPP3	FALSE
H9IT03	1	0			H9IT03	LOC692957					http://www.uniprot.org/uniprot/H9IT03	FALSE
H9J5U7	1	0	100	0	H9J5U7	H9J5U7		GO:0044425,membrane part|GO:0016021,integral component of membrane|GO:0016020,membrane|GO:0031224,intrinsic component of membrane			http://www.uniprot.org/uniprot/H9J5U7	FALSE
H9J402	1	0	100	0	H9J402	LOC101739596	GO:0033036,macromolecule localization|GO:0034613,cellular protein localization|GO:0046907,intracellular transport|GO:0070727,cellular macromolecule localization|GO:0006886,intracellular protein transport|GO:0006810,transport|GO:0045184,establishment of protein localization|GO:0008104,protein localization|GO:0071702,organic substance transport|GO:0015031,protein transport|GO:0051234,establishment …	GO:0044464,cell part|GO:0005623,cell|GO:0005622,intracellular|GO:0043231,intracellular membrane-bounded organelle|GO:0005634,nucleus|GO:0043229,intracellular organelle|GO:0044424,intracellular part|GO:0043227,membrane-bounded organelle|GO:0043226,organelle	GO:0008536,Ran GTPase binding|GO:0019899,enzyme binding|GO:0017016,Ras GTPase binding|GO:0031267,small GTPase binding|GO:0051020,GTPase binding|GO:0005488,binding|GO:0005515,protein binding		http://www.uniprot.org/uniprot/H9J402	FALSE
H9IZ23	1	0	100	0	H9IZ23	LOC692450	GO:0009185,ribonucleoside diphosphate metabolic process|GO:0006732,coenzyme metabolic process|GO:0009141,nucleoside triphosphate metabolic process|GO:0009144,purine nucleoside triphosphate metabolic process|GO:0019752,carboxylic acid metabolic process|GO:0044723,single-organism carbohydrate metabolic process|GO:0034641,cellular nitrogen compound metabolic process|GO:0006807,nitrogen compound meta…		GO:0043169,cation binding|GO:0030955,potassium ion binding|GO:0000287,magnesium ion binding|GO:0016773,phosphotransferase activity, alcohol group as acceptor|GO:0016772,transferase activity, transferring phosphorus-containing groups|GO:0016301,kinase activity|GO:0031420,alkali metal ion binding|GO:0043167,ion binding|GO:0003824,catalytic activity|GO:0016740,transferase activity|GO:0005488,binding…		http://www.uniprot.org/uniprot/H9IZ23	FALSE
H9JWX7	1	0	100	1.00E-105	H9JWX7	H9JWX7	GO:0019725,cellular homeostasis|GO:0009987,cellular process|GO:0050794,regulation of cellular process|GO:0042592,homeostatic process|GO:0044763,single-organism cellular process|GO:0065007,biological regulation|GO:0045454,cell redox homeostasis|GO:0065008,regulation of biological quality|GO:0050789,regulation of biological process|GO:0044699,single-organism process	GO:0005623,cell	GO:0008430,selenium binding|GO:0005488,binding		http://www.uniprot.org/uniprot/H9JWX7	FALSE
H9JN02	1	0	100	3.00E-178	H9JN02	LOC101743875	GO:0008152,metabolic process		GO:0043169,cation binding|GO:0016853,isomerase activity|GO:0043167,ion binding|GO:0097159,organic cyclic compound binding|GO:0000166,nucleotide binding|GO:0036094,small molecule binding|GO:0003824,catalytic activity|GO:0005488,binding|GO:0046872,metal ion binding|GO:1901363,heterocyclic compound binding|GO:1901265,nucleoside phosphate binding|GO:0016854,racemase and epimerase activity|GO:0052856,…		http://www.uniprot.org/uniprot/H9JN02	FALSE
H9J5J5	1	0	25.88	0.013	H9J5J6	H9J5J6		GO:0044425,membrane part|GO:0016021,integral component of membrane|GO:0016020,membrane|GO:0031224,intrinsic component of membrane			http://www.uniprot.org/uniprot/H9J5J6	FALSE
H9JPN6	1	0	100	0	H9JPN6	LOC101742996	GO:0008152,metabolic process|GO:0044710,single-organism metabolic process|GO:0044699,single-organism process|GO:0055114,oxidation-reduction process	GO:0044425,membrane part|GO:0016021,integral component of membrane|GO:0016020,membrane|GO:0031224,intrinsic component of membrane	GO:0003824,catalytic activity|GO:0016491,oxidoreductase activity	bmor01100,Metabolic pathways|bmor00600,Sphingolipid metabolism	http://www.uniprot.org/uniprot/H9JPN6	FALSE
H9J3Y2	1	0	100	0	H9J3Y2	LOC778462	GO:0046031,ADP metabolic process|GO:0009185,ribonucleoside diphosphate metabolic process|GO:0006732,coenzyme metabolic process|GO:0046364,monosaccharide biosynthetic process|GO:0009144,purine nucleoside triphosphate metabolic process|GO:1901575,organic substance catabolic process|GO:0019752,carboxylic acid metabolic process|GO:0043436,oxoacid metabolic process|GO:0034641,cellular nitrogen compoun…		GO:0016853,isomerase activity|GO:0004347,glucose-6-phosphate isomerase activity|GO:0003824,catalytic activity|GO:0016861,intramolecular oxidoreductase activity, interconverting aldoses and ketoses|GO:0016860,intramolecular oxidoreductase activity		http://www.uniprot.org/uniprot/H9J3Y2	FALSE
Q0ZB74	1	0	100	2.00E-114	H9JFC9	H9JFC9	GO:0044249,cellular biosynthetic process|GO:0034641,cellular nitrogen compound metabolic process|GO:0006807,nitrogen compound metabolic process|GO:0034645,cellular macromolecule biosynthetic process|GO:1901576,organic substance biosynthetic process|GO:0044267,cellular protein metabolic process|GO:0044260,cellular macromolecule metabolic process|GO:0043043,peptide biosynthetic process|GO:0071704,o…		GO:0005488,binding|GO:0097159,organic cyclic compound binding|GO:0008135,translation factor activity, RNA binding|GO:0003723,RNA binding|GO:0003676,nucleic acid binding|GO:1901363,heterocyclic compound binding|GO:0003743,translation initiation factor activity		http://www.uniprot.org/uniprot/H9JFC9	FALSE
H9IZ53	1	0	100	1.00E-118	H9IZ53	H9IZ53	GO:1902600,hydrogen ion transmembrane transport|GO:0044699,single-organism process|GO:0015992,proton transport|GO:0015991,ATP hydrolysis coupled proton transport|GO:0055085,transmembrane transport|GO:0098662,inorganic cation transmembrane transport|GO:0006810,transport|GO:0098660,inorganic ion transmembrane transport|GO:0015672,monovalent inorganic cation transport|GO:0006818,hydrogen transport|G…	GO:0043234,protein complex|GO:0032991,macromolecular complex|GO:0098796,membrane protein complex|GO:0016020,membrane|GO:0033179,proton-transporting V-type ATPase, V0 domain|GO:0044425,membrane part|GO:0016469,proton-transporting two-sector ATPase complex|GO:0033176,proton-transporting V-type ATPase complex|GO:0033177,proton-transporting two-sector ATPase complex, proton-transporting domain	GO:0022891,substrate-specific transmembrane transporter activity|GO:0022890,inorganic cation transmembrane transporter activity|GO:0022892,substrate-specific transporter activity|GO:0005215,transporter activity|GO:0008324,cation transmembrane transporter activity|GO:0022857,transmembrane transporter activity|GO:0015075,ion transmembrane transporter activity|GO:0015077,monovalent inorganic cation …		http://www.uniprot.org/uniprot/H9IZ53	FALSE
H9JCB6	1	0	100	2.00E-52	H9JCB6	H9JCB6	GO:0008152,metabolic process|GO:0044710,single-organism metabolic process|GO:0044699,single-organism process|GO:0055114,oxidation-reduction process		GO:0043169,cation binding|GO:0016614,oxidoreductase activity, acting on CH-OH group of donors|GO:0016616,oxidoreductase activity, acting on the CH-OH group of donors, NAD or NADP as acceptor|GO:0043167,ion binding|GO:0051287,NAD binding|GO:0000287,magnesium ion binding|GO:0036094,small molecule binding|GO:0000166,nucleotide binding|GO:0050662,coenzyme binding|GO:0003824,catalytic activity|GO:0048…		http://www.uniprot.org/uniprot/H9JCB6	FALSE
Q2F6C3	1	0	100	0	Q2F6C3	LOC692796	GO:0044267,cellular protein metabolic process|GO:0006457,protein folding|GO:0044260,cellular macromolecule metabolic process|GO:0044238,primary metabolic process|GO:0019538,protein metabolic process|GO:0009987,cellular process|GO:0044237,cellular metabolic process|GO:0043170,macromolecule metabolic process|GO:0071704,organic substance metabolic process|GO:0008152,metabolic process	GO:0005737,cytoplasm|GO:0044464,cell part|GO:0005623,cell|GO:0005622,intracellular|GO:0044424,intracellular part	GO:0035639,purine ribonucleoside triphosphate binding|GO:0005488,binding|GO:0043167,ion binding|GO:1901363,heterocyclic compound binding|GO:1901265,nucleoside phosphate binding|GO:0001882,nucleoside binding|GO:0043168,anion binding|GO:0051082,unfolded protein binding|GO:0000166,nucleotide binding|GO:0001883,purine nucleoside binding|GO:0032549,ribonucleoside binding|GO:0017076,purine nucleotide b…		http://www.uniprot.org/uniprot/Q2F6C3	FALSE
H9IU89	1	0			H9IU89	LOC101736226					http://www.uniprot.org/uniprot/H9IU89	FALSE
H9JEV4	1	0	100	0	H9JEV4	LOC101743664	GO:0008152,metabolic process	GO:0005856,cytoskeleton|GO:0043234,protein complex|GO:0043228,non-membrane-bounded organelle|GO:0015629,actin cytoskeleton|GO:0043232,intracellular non-membrane-bounded organelle|GO:0044464,cell part|GO:0005623,cell|GO:0005622,intracellular|GO:0044446,intracellular organelle part|GO:0043229,intracellular organelle|GO:0016459,myosin complex|GO:0044430,cytoskeletal part|GO:0044424,intracellular par…	GO:0035639,purine ribonucleoside triphosphate binding|GO:0005488,binding|GO:0043167,ion binding|GO:1901363,heterocyclic compound binding|GO:1901265,nucleoside phosphate binding|GO:0001882,nucleoside binding|GO:0043168,anion binding|GO:0000166,nucleotide binding|GO:0001883,purine nucleoside binding|GO:0032549,ribonucleoside binding|GO:0017076,purine nucleotide binding|GO:0003774,motor activity|GO:…		http://www.uniprot.org/uniprot/H9JEV4	FALSE
Q5UAR1	1	0	100	1.00E-59	H9IUW3	RpL27A	GO:0044249,cellular biosynthetic process|GO:0034641,cellular nitrogen compound metabolic process|GO:0006807,nitrogen compound metabolic process|GO:0034645,cellular macromolecule biosynthetic process|GO:1901576,organic substance biosynthetic process|GO:0044267,cellular protein metabolic process|GO:0044260,cellular macromolecule metabolic process|GO:0043043,peptide biosynthetic process|GO:0071704,o…	GO:0005737,cytoplasm|GO:0032991,macromolecular complex|GO:0005840,ribosome|GO:0043232,intracellular non-membrane-bounded organelle|GO:0044464,cell part|GO:0044444,cytoplasmic part|GO:0005623,cell|GO:0030529,intracellular ribonucleoprotein complex|GO:0043229,intracellular organelle|GO:0043228,non-membrane-bounded organelle|GO:0044424,intracellular part|GO:0005622,intracellular|GO:0043226,organelle…	GO:0003735,structural constituent of ribosome|GO:0005198,structural molecule activity		http://www.uniprot.org/uniprot/H9IUW3	FALSE
H9ISF0	1	0	100	4.00E-157	H9ISF0	LOC101745764		GO:0044425,membrane part|GO:0016021,integral component of membrane|GO:0016020,membrane|GO:0031224,intrinsic component of membrane			http://www.uniprot.org/uniprot/H9ISF0	FALSE
H9JJM5	1	0	100	1.00E-176	H9JJM5	LOC692980	GO:0016070,RNA metabolic process|GO:0006139,nucleobase-containing compound metabolic process|GO:0044260,cellular macromolecule metabolic process|GO:0044238,primary metabolic process|GO:0009987,cellular process|GO:0006725,cellular aromatic compound metabolic process|GO:0044237,cellular metabolic process|GO:0043170,macromolecule metabolic process|GO:0090304,nucleic acid metabolic process|GO:0071704…		GO:0043565,sequence-specific DNA binding|GO:0097159,organic cyclic compound binding|GO:0005488,binding|GO:0003676,nucleic acid binding|GO:0003677,DNA binding|GO:1901363,heterocyclic compound binding|GO:0003697,single-stranded DNA binding|GO:0003723,RNA binding		http://www.uniprot.org/uniprot/H9JJM5	FALSE
H9JA20	1	0	36	0.11	H9J4U9	H9J4U9		GO:0044425,membrane part|GO:0016021,integral component of membrane|GO:0016020,membrane|GO:0031224,intrinsic component of membrane			http://www.uniprot.org/uniprot/H9J4U9	FALSE
H9JXZ4	1	0	100	0	H9JXZ4	H9JXZ4	GO:0008152,metabolic process		GO:0003824,catalytic activity|GO:0016740,transferase activity		http://www.uniprot.org/uniprot/H9JXZ4	FALSE
H9JFW8	1	0	100	0	H9JFW8	LOC101743121	GO:0006810,transport|GO:0009987,cellular process|GO:0051179,localization|GO:0044765,single-organism transport|GO:0044763,single-organism cellular process|GO:1902578,single-organism localization|GO:0051234,establishment of localization|GO:0055085,transmembrane transport|GO:0044699,single-organism process	GO:0044425,membrane part|GO:0016021,integral component of membrane|GO:0016020,membrane|GO:0031224,intrinsic component of membrane			http://www.uniprot.org/uniprot/H9JFW8	FALSE
H9IVB5	1	0	100	9.00E-110	H9IVB5	LOC101740286	GO:0044249,cellular biosynthetic process|GO:0034641,cellular nitrogen compound metabolic process|GO:0006807,nitrogen compound metabolic process|GO:0034645,cellular macromolecule biosynthetic process|GO:1901576,organic substance biosynthetic process|GO:0044267,cellular protein metabolic process|GO:0044260,cellular macromolecule metabolic process|GO:0043043,peptide biosynthetic process|GO:0071704,o…	GO:0005737,cytoplasm|GO:0032991,macromolecular complex|GO:0005840,ribosome|GO:0043232,intracellular non-membrane-bounded organelle|GO:0044464,cell part|GO:0044444,cytoplasmic part|GO:0005623,cell|GO:0030529,intracellular ribonucleoprotein complex|GO:0043229,intracellular organelle|GO:0043228,non-membrane-bounded organelle|GO:0044424,intracellular part|GO:0005622,intracellular|GO:0043226,organelle…	GO:0097159,organic cyclic compound binding|GO:0019843,rRNA binding|GO:0003735,structural constituent of ribosome|GO:0003723,RNA binding|GO:0003676,nucleic acid binding|GO:0005198,structural molecule activity|GO:1901363,heterocyclic compound binding|GO:0005488,binding	bmor03010,Ribosome	http://www.uniprot.org/uniprot/H9IVB5	FALSE
H9J971	1	0	100	3.00E-109	H9J971	LOC101745433	GO:0006813,potassium ion transport|GO:0006812,cation transport|GO:0006811,ion transport|GO:0006810,transport|GO:0006814,sodium ion transport|GO:0044765,single-organism transport|GO:0030001,metal ion transport|GO:0044699,single-organism process|GO:0051179,localization|GO:0051234,establishment of localization|GO:0015672,monovalent inorganic cation transport|GO:1902578,single-organism localization	GO:0098533,ATPase dependent transmembrane transport complex|GO:0005890,sodium:potassium-exchanging ATPase complex|GO:0071944,cell periphery|GO:0090533,cation-transporting ATPase complex|GO:0031226,intrinsic component of plasma membrane|GO:0031224,intrinsic component of membrane|GO:0016021,integral component of membrane|GO:0016020,membrane|GO:0044459,plasma membrane part|GO:1902495,transmembrane t…			http://www.uniprot.org/uniprot/H9J971	FALSE
H9IRY2	1	0	100	0	H9IRY2	H9IRY2		GO:0044464,cell part|GO:0031975,envelope|GO:0043229,intracellular organelle|GO:0043227,membrane-bounded organelle|GO:0043226,organelle|GO:0031224,intrinsic component of membrane|GO:0005737,cytoplasm|GO:0031090,organelle membrane|GO:0016021,integral component of membrane|GO:0016020,membrane|GO:0044444,cytoplasmic part|GO:0005739,mitochondrion|GO:0031967,organelle envelope|GO:0031966,mitochondrial …			http://www.uniprot.org/uniprot/H9IRY2	FALSE
H9J1X8	1	0	100	0	H9J1X8	LOC101737787	GO:0006996,organelle organization|GO:0007015,actin filament organization|GO:0009987,cellular process|GO:0007010,cytoskeleton organization|GO:0000902,cell morphogenesis|GO:0030029,actin filament-based process|GO:0043933,macromolecular complex subunit organization|GO:0048869,cellular developmental process|GO:0071840,cellular component organization or biogenesis|GO:0048856,anatomical structure devel…		GO:0003779,actin binding|GO:0005488,binding|GO:0005515,protein binding|GO:0008092,cytoskeletal protein binding		http://www.uniprot.org/uniprot/H9J1X8	FALSE
H9J4Z5	1	0	99.44	0	Q27309	VG	GO:0033036,macromolecule localization|GO:0006869,lipid transport|GO:0006810,transport|GO:0044765,single-organism transport|GO:1902578,single-organism localization|GO:0071702,organic substance transport|GO:0051234,establishment of localization|GO:0010876,lipid localization|GO:0051179,localization|GO:0044699,single-organism process	GO:0005576,extracellular region	GO:0005319,lipid transporter activity|GO:0005215,transporter activity|GO:0022892,substrate-specific transporter activity|GO:0045735,nutrient reservoir activity		http://www.uniprot.org/uniprot/Q27309	FALSE
H9JKG7	1	0			H9JKG7	H9JKG7					http://www.uniprot.org/uniprot/H9JKG7	FALSE
H9ISJ5	1	0	100	0	H9ISJ5	H9ISJ5		GO:0044425,membrane part|GO:0016021,integral component of membrane|GO:0016020,membrane|GO:0031224,intrinsic component of membrane			http://www.uniprot.org/uniprot/H9ISJ5	FALSE
H9JXC1	1	0	100	0	H9JXC1	LOC101739591	GO:0006810,transport|GO:0006811,ion transport|GO:0009987,cellular process|GO:0051179,localization|GO:0034220,ion transmembrane transport|GO:0044765,single-organism transport|GO:0044763,single-organism cellular process|GO:0044699,single-organism process|GO:0051234,establishment of localization|GO:0055085,transmembrane transport|GO:1902578,single-organism localization	GO:0044425,membrane part|GO:0016021,integral component of membrane|GO:0016020,membrane|GO:0031224,intrinsic component of membrane	GO:0022891,substrate-specific transmembrane transporter activity|GO:0022892,substrate-specific transporter activity|GO:0005215,transporter activity|GO:0005216,ion channel activity|GO:0015075,ion transmembrane transporter activity|GO:0022857,transmembrane transporter activity|GO:0015267,channel activity|GO:0022803,passive transmembrane transporter activity|GO:0022838,substrate-specific channel act…		http://www.uniprot.org/uniprot/H9JXC1	FALSE
H9JJ97	1	0	100	0	H9JJ97	LOC101743932	GO:0008152,metabolic process|GO:0044710,single-organism metabolic process|GO:0044699,single-organism process|GO:0055114,oxidation-reduction process		GO:0003995,acyl-CoA dehydrogenase activity|GO:0003824,catalytic activity|GO:0016627,oxidoreductase activity, acting on the CH-CH group of donors|GO:0016491,oxidoreductase activity		http://www.uniprot.org/uniprot/H9JJ97	FALSE
H9J1T0	1	0	100	0	H9J1T0	H9J1T0	GO:1901566,organonitrogen compound biosynthetic process|GO:0006450,regulation of translational fidelity|GO:0080090,regulation of primary metabolic process|GO:0019222,regulation of metabolic process|GO:0051246,regulation of protein metabolic process|GO:0031323,regulation of cellular metabolic process|GO:0019752,carboxylic acid metabolic process|GO:0090304,nucleic acid metabolic process|GO:0044249,…		GO:0035639,purine ribonucleoside triphosphate binding|GO:0005488,binding|GO:0002161,aminoacyl-tRNA editing activity|GO:0043167,ion binding|GO:1901363,heterocyclic compound binding|GO:0001883,purine nucleoside binding|GO:0001882,nucleoside binding|GO:0043168,anion binding|GO:0004812,aminoacyl-tRNA ligase activity|GO:0000166,nucleotide binding|GO:1901265,nucleoside phosphate binding|GO:0032549,ribo…		http://www.uniprot.org/uniprot/H9J1T0	FALSE
Q9GV27	1	0	100	0	Q9GV27	Q9GV27	GO:0022607,cellular component assembly|GO:0043933,macromolecular complex subunit organization|GO:0044249,cellular biosynthetic process|GO:0034641,cellular nitrogen compound metabolic process|GO:0006807,nitrogen compound metabolic process|GO:0034645,cellular macromolecule biosynthetic process|GO:0034622,cellular macromolecular complex assembly|GO:1901576,organic substance biosynthetic process|GO:0…	GO:0043234,protein complex|GO:0005737,cytoplasm|GO:0005852,eukaryotic translation initiation factor 3 complex|GO:0016282,eukaryotic 43S preinitiation complex|GO:0070993,translation preinitiation complex|GO:0005623,cell|GO:0030529,intracellular ribonucleoprotein complex|GO:0044444,cytoplasmic part|GO:0044424,intracellular part|GO:0033290,eukaryotic 48S preinitiation complex|GO:0005622,intracellula…	GO:0005488,binding|GO:0097159,organic cyclic compound binding|GO:0008135,translation factor activity, RNA binding|GO:0003723,RNA binding|GO:0003676,nucleic acid binding|GO:1901363,heterocyclic compound binding|GO:0003743,translation initiation factor activity	bmor03013,RNA transport	http://www.uniprot.org/uniprot/Q9GV27	FALSE
H9JDA5	1	0	100	0	H9JDA5	Bmo.9560	GO:0044710,single-organism metabolic process|GO:0006818,hydrogen transport|GO:0015992,proton transport|GO:0006812,cation transport|GO:0006811,ion transport|GO:0006810,transport|GO:0044699,single-organism process|GO:0051179,localization|GO:0044765,single-organism transport|GO:1902578,single-organism localization|GO:0008152,metabolic process|GO:0051234,establishment of localization|GO:0015672,monov…	GO:0044425,membrane part|GO:0016021,integral component of membrane|GO:0016020,membrane|GO:0031224,intrinsic component of membrane	GO:0005488,binding|GO:0050662,coenzyme binding|GO:0050661,NADP binding|GO:0097159,organic cyclic compound binding|GO:0008746,NAD(P)+ transhydrogenase activity|GO:0008750,NAD(P)+ transhydrogenase (AB-specific) activity|GO:0000166,nucleotide binding|GO:0036094,small molecule binding|GO:0003824,catalytic activity|GO:0048037,cofactor binding|GO:0016651,oxidoreductase activity, acting on NAD(P)H|GO:00…		http://www.uniprot.org/uniprot/H9JDA5	FALSE
H9J390	1	0	100	0	H9J390	LOC101743384	GO:0006434,seryl-tRNA aminoacylation|GO:0044238,primary metabolic process|GO:0019752,carboxylic acid metabolic process|GO:0090304,nucleic acid metabolic process|GO:0044249,cellular biosynthetic process|GO:0034641,cellular nitrogen compound metabolic process|GO:0006807,nitrogen compound metabolic process|GO:0044281,small molecule metabolic process|GO:0034645,cellular macromolecule biosynthetic pro…	GO:0005737,cytoplasm|GO:0044464,cell part|GO:0005623,cell|GO:0005622,intracellular|GO:0044424,intracellular part	GO:0035639,purine ribonucleoside triphosphate binding|GO:0005488,binding|GO:0000166,nucleotide binding|GO:1901363,heterocyclic compound binding|GO:1901265,nucleoside phosphate binding|GO:0001882,nucleoside binding|GO:0043168,anion binding|GO:0004812,aminoacyl-tRNA ligase activity|GO:0043167,ion binding|GO:0001883,purine nucleoside binding|GO:0032549,ribonucleoside binding|GO:0017076,purine nucleo…	bmor00970,Aminoacyl-tRNA biosynthesis	http://www.uniprot.org/uniprot/H9J390	FALSE
H9JBM5	1	0	100	0	H9JBM5	LOC101739947		GO:0044425,membrane part|GO:0016021,integral component of membrane|GO:0016020,membrane|GO:0031224,intrinsic component of membrane	GO:0043169,cation binding|GO:0043167,ion binding|GO:0005488,binding|GO:0046872,metal ion binding|GO:0005509,calcium ion binding		http://www.uniprot.org/uniprot/H9JBM5	FALSE
H9JGY2	1	0	100	0	H9JGY2	H9JGY2			GO:0035639,purine ribonucleoside triphosphate binding|GO:0005488,binding|GO:0003676,nucleic acid binding|GO:0043167,ion binding|GO:1901363,heterocyclic compound binding|GO:1901265,nucleoside phosphate binding|GO:0001882,nucleoside binding|GO:0043168,anion binding|GO:0000166,nucleotide binding|GO:0001883,purine nucleoside binding|GO:0032549,ribonucleoside binding|GO:0017076,purine nucleotide bindi…		http://www.uniprot.org/uniprot/H9JGY2	FALSE
H9JRP3	1	0	100	1.00E-105	H9JRP3	LOC101738119		GO:0005737,cytoplasm|GO:0005783,endoplasmic reticulum|GO:0016021,integral component of membrane|GO:0016020,membrane|GO:0044464,cell part|GO:0044444,cytoplasmic part|GO:0005623,cell|GO:0005622,intracellular|GO:0043229,intracellular organelle|GO:0012505,endomembrane system|GO:0044424,intracellular part|GO:0044425,membrane part|GO:0043227,membrane-bounded organelle|GO:0043226,organelle|GO:0031224,in…			http://www.uniprot.org/uniprot/H9JRP3	FALSE
H9JCB4	1	0	41.18	6.00E-17	H9JMD4	LOC101736806	GO:0044238,primary metabolic process|GO:0044710,single-organism metabolic process|GO:0015980,energy derivation by oxidation of organic compounds|GO:0006082,organic acid metabolic process|GO:0044699,single-organism process|GO:0009987,cellular process|GO:0044763,single-organism cellular process|GO:0019752,carboxylic acid metabolic process|GO:0071704,organic substance metabolic process|GO:0006099,tr…	GO:0005737,cytoplasm|GO:0043231,intracellular membrane-bounded organelle|GO:0044464,cell part|GO:0043229,intracellular organelle|GO:0005739,mitochondrion|GO:0005622,intracellular|GO:0044444,cytoplasmic part|GO:0005623,cell|GO:0044424,intracellular part|GO:0043227,membrane-bounded organelle|GO:0043226,organelle	GO:0043169,cation binding|GO:0046872,metal ion binding|GO:0016614,oxidoreductase activity, acting on CH-OH group of donors|GO:0016616,oxidoreductase activity, acting on the CH-OH group of donors, NAD or NADP as acceptor|GO:0043167,ion binding|GO:0051287,NAD binding|GO:0000287,magnesium ion binding|GO:0036094,small molecule binding|GO:0000166,nucleotide binding|GO:0050662,coenzyme binding|GO:00038…	bmor01200,Carbon metabolism|bmor01230,Biosynthesis of amino acids|bmor01100,Metabolic pathways|bmor01210,2-Oxocarboxylic acid metabolism|bmor00020,Citrate cycle (TCA cycle)	http://www.uniprot.org/uniprot/H9JMD4	FALSE
Q0N2R7	1	0	99.81	0	H9J7V1	Srp68	GO:0008104,protein localization|GO:0006613,cotranslational protein targeting to membrane|GO:0006612,protein targeting to membrane|GO:0006614,SRP-dependent cotranslational protein targeting to membrane|GO:0061024,membrane organization|GO:0051641,cellular localization|GO:0044699,single-organism process|GO:0070972,protein localization to endoplasmic reticulum|GO:0070727,cellular macromolecule locali…	GO:0005786,signal recognition particle, endoplasmic reticulum targeting|GO:0005737,cytoplasm|GO:0032991,macromolecular complex|GO:0044464,cell part|GO:0005623,cell|GO:0030529,intracellular ribonucleoprotein complex|GO:0044444,cytoplasmic part|GO:0048500,signal recognition particle|GO:0044424,intracellular part|GO:0005622,intracellular|GO:1990904,ribonucleoprotein complex	GO:0030942,endoplasmic reticulum signal peptide binding|GO:0042277,peptide binding|GO:0005048,signal sequence binding|GO:0033218,amide binding|GO:0005047,signal recognition particle binding|GO:0008312,7S RNA binding|GO:0003723,RNA binding|GO:0003676,nucleic acid binding|GO:0097159,organic cyclic compound binding|GO:0043021,ribonucleoprotein complex binding|GO:0044877,macromolecular complex bindin…		http://www.uniprot.org/uniprot/H9J7V1	FALSE
H9JPA6	1	0	100	0	H9JPA6	H9JPA6	GO:0044249,cellular biosynthetic process|GO:0009250,glucan biosynthetic process|GO:0034645,cellular macromolecule biosynthetic process|GO:0006091,generation of precursor metabolites and energy|GO:0033692,cellular polysaccharide biosynthetic process|GO:0044699,single-organism process|GO:1901576,organic substance biosynthetic process|GO:0044710,single-organism metabolic process|GO:0044711,single-or…		GO:0004373,glycogen (starch) synthase activity|GO:0035251,UDP-glucosyltransferase activity|GO:0046527,glucosyltransferase activity|GO:0003824,catalytic activity|GO:0016740,transferase activity|GO:0016757,transferase activity, transferring glycosyl groups|GO:0016758,transferase activity, transferring hexosyl groups|GO:0008194,UDP-glycosyltransferase activity		http://www.uniprot.org/uniprot/H9JPA6	FALSE
H9J4A5	1	0	100	0	H9J4A5	LOC100101197	GO:0044700,single organism signaling|GO:0051716,cellular response to stimulus|GO:0050896,response to stimulus|GO:0009987,cellular process|GO:0044763,single-organism cellular process|GO:0050794,regulation of cellular process|GO:0065007,biological regulation|GO:0023052,signaling|GO:0007165,signal transduction|GO:0008152,metabolic process|GO:0007154,cell communication|GO:0007186,G-protein coupled re…		GO:0035639,purine ribonucleoside triphosphate binding|GO:0060089,molecular transducer activity|GO:0044877,macromolecular complex binding|GO:0005488,binding|GO:0004871,signal transducer activity|GO:0043167,ion binding|GO:1901363,heterocyclic compound binding|GO:0001883,purine nucleoside binding|GO:0001882,nucleoside binding|GO:0043168,anion binding|GO:0019001,guanyl nucleotide binding|GO:0000166,n…		http://www.uniprot.org/uniprot/H9J4A5	FALSE
A4UIH1	1	0	89.57	0	H9J430	Gs2	GO:0044700,single organism signaling|GO:0051716,cellular response to stimulus|GO:0050896,response to stimulus|GO:0009987,cellular process|GO:0044763,single-organism cellular process|GO:0050794,regulation of cellular process|GO:0065007,biological regulation|GO:0023052,signaling|GO:0007165,signal transduction|GO:0008152,metabolic process|GO:0007154,cell communication|GO:0007186,G-protein coupled re…		GO:0035639,purine ribonucleoside triphosphate binding|GO:0060089,molecular transducer activity|GO:0044877,macromolecular complex binding|GO:0005488,binding|GO:0004871,signal transducer activity|GO:0043167,ion binding|GO:1901363,heterocyclic compound binding|GO:0001883,purine nucleoside binding|GO:0001882,nucleoside binding|GO:0043168,anion binding|GO:0019001,guanyl nucleotide binding|GO:0000166,n…		http://www.uniprot.org/uniprot/H9J430	FALSE
H9IT08	1	0	100	0	H9IT08	LOC101737277	GO:0022610,biological adhesion|GO:0098609,cell-cell adhesion|GO:0007155,cell adhesion|GO:0007156,homophilic cell adhesion via plasma membrane adhesion molecules|GO:0098742,cell-cell adhesion via plasma-membrane adhesion molecules	GO:0016020,membrane|GO:0044464,cell part|GO:0005623,cell|GO:0071944,cell periphery|GO:0005886,plasma membrane|GO:0016021,integral component of membrane|GO:0044425,membrane part|GO:0031224,intrinsic component of membrane	GO:0043169,cation binding|GO:0043167,ion binding|GO:0005488,binding|GO:0046872,metal ion binding|GO:0005509,calcium ion binding		http://www.uniprot.org/uniprot/H9IT08	FALSE
H9J6C6	1	0	100	0	H9J6C6	LOC101742323	GO:0044238,primary metabolic process|GO:0005975,carbohydrate metabolic process|GO:0008152,metabolic process|GO:0071704,organic substance metabolic process	GO:0044425,membrane part|GO:0016021,integral component of membrane|GO:0016020,membrane|GO:0031224,intrinsic component of membrane	GO:0003824,catalytic activity|GO:0043167,ion binding|GO:0005488,binding|GO:0043169,cation binding		http://www.uniprot.org/uniprot/H9J6C6	FALSE
Q2F5K9	1	0	100	0	H9ITZ2	Surf1		GO:0016020,membrane|GO:0044464,cell part|GO:0031975,envelope|GO:0043229,intracellular organelle|GO:0043227,membrane-bounded organelle|GO:0043226,organelle|GO:0031224,intrinsic component of membrane|GO:0005737,cytoplasm|GO:0031090,organelle membrane|GO:0016021,integral component of membrane|GO:0044444,cytoplasmic part|GO:0005739,mitochondrion|GO:0031967,organelle envelope|GO:0031966,mitochondrial …			http://www.uniprot.org/uniprot/H9ITZ2	FALSE
H9JHM0	1	0	100	0	H9JHM0	LOC692884	GO:0008152,metabolic process		GO:1901681,sulfur compound binding|GO:0043168,anion binding|GO:0000287,magnesium ion binding|GO:0043169,cation binding|GO:0097159,organic cyclic compound binding|GO:0030976,thiamine pyrophosphate binding|GO:0019842,vitamin binding|GO:0043167,ion binding|GO:0050662,coenzyme binding|GO:0003824,catalytic activity|GO:0048037,cofactor binding|GO:0005488,binding|GO:0046872,metal ion binding|GO:1901363,…		http://www.uniprot.org/uniprot/H9JHM0	FALSE
Q2F5K6	1	0	100	1.00E-120	H9JW64	LOC693111		GO:0044425,membrane part|GO:0016021,integral component of membrane|GO:0016020,membrane|GO:0031224,intrinsic component of membrane			http://www.uniprot.org/uniprot/H9JW64	FALSE
H9JR86	1	0	100	0	H9JR86	LOC101742911			GO:0043168,anion binding|GO:0005488,binding|GO:0019001,guanyl nucleotide binding|GO:0035639,purine ribonucleoside triphosphate binding|GO:0097367,carbohydrate derivative binding|GO:0043167,ion binding|GO:1901363,heterocyclic compound binding|GO:1901265,nucleoside phosphate binding|GO:0000166,nucleotide binding|GO:0036094,small molecule binding|GO:0032561,guanyl ribonucleotide binding|GO:0032553,r…	bmor03008,Ribosome biogenesis in eukaryotes	http://www.uniprot.org/uniprot/H9JR86	FALSE
Q2F5I1	1	0	23.19	1	H9JDI8	Cbp20	GO:0090304,nucleic acid metabolic process|GO:0034641,cellular nitrogen compound metabolic process|GO:0006807,nitrogen compound metabolic process|GO:0044237,cellular metabolic process|GO:1901360,organic cyclic compound metabolic process|GO:0006139,nucleobase-containing compound metabolic process|GO:0044260,cellular macromolecule metabolic process|GO:0071704,organic substance metabolic process|GO:0…	GO:0043234,protein complex|GO:0005846,nuclear cap binding complex|GO:0032991,macromolecular complex|GO:0044464,cell part|GO:0005623,cell|GO:0005622,intracellular|GO:0034518,RNA cap binding complex|GO:0044424,intracellular part|GO:0043231,intracellular membrane-bounded organelle|GO:0005634,nucleus|GO:0043229,intracellular organelle|GO:0043227,membrane-bounded organelle|GO:0043226,organelle	GO:0000339,RNA cap binding|GO:0000166,nucleotide binding|GO:0036094,small molecule binding|GO:0003723,RNA binding|GO:0003676,nucleic acid binding|GO:0097159,organic cyclic compound binding|GO:1901363,heterocyclic compound binding|GO:1901265,nucleoside phosphate binding|GO:0005488,binding		http://www.uniprot.org/uniprot/H9JDI8	FALSE
H9JDA6	1	0	100	0	H9JDA6	Bmo.4019		GO:0044425,membrane part|GO:0016021,integral component of membrane|GO:0016020,membrane|GO:0031224,intrinsic component of membrane			http://www.uniprot.org/uniprot/H9JDA6	FALSE
H9JMN9	1	0	100	0	H9JMN9	LOC732875		GO:0032040,small-subunit processome|GO:0032991,macromolecular complex|GO:0005622,intracellular|GO:0016021,integral component of membrane|GO:0016020,membrane|GO:0044464,cell part|GO:0005623,cell|GO:0030684,preribosome|GO:0044424,intracellular part|GO:0044425,membrane part|GO:0030529,intracellular ribonucleoprotein complex|GO:0031224,intrinsic component of membrane|GO:1990904,ribonucleoprotein comp…			http://www.uniprot.org/uniprot/H9JMN9	FALSE
H9JP63	1	0	100	4.00E-107	H9JP63	LOC101742410			GO:0043168,anion binding|GO:0035091,phosphatidylinositol binding|GO:0005543,phospholipid binding|GO:0008289,lipid binding|GO:0043167,ion binding|GO:0005488,binding	bmor04144,Endocytosis	http://www.uniprot.org/uniprot/H9JP63	FALSE
H9JQ13	1	0	100	0	H9JQ13	LOC100127128		GO:0044425,membrane part|GO:0016021,integral component of membrane|GO:0016020,membrane|GO:0031224,intrinsic component of membrane	GO:0020037,heme binding|GO:0046906,tetrapyrrole binding|GO:0097159,organic cyclic compound binding|GO:0005488,binding|GO:1901363,heterocyclic compound binding|GO:0009055,electron carrier activity|GO:0043169,cation binding|GO:0043167,ion binding|GO:0046872,metal ion binding		http://www.uniprot.org/uniprot/H9JQ13	FALSE
Q1HQ81	1	0	100	1.00E-123	H9JJJ7	LOC732899		GO:0043234,protein complex|GO:0005737,cytoplasm|GO:0005854,nascent polypeptide-associated complex|GO:0032991,macromolecular complex|GO:0044464,cell part|GO:0005623,cell|GO:0005622,intracellular|GO:0044444,cytoplasmic part|GO:0044424,intracellular part			http://www.uniprot.org/uniprot/H9JJJ7	FALSE
H9JA24	1	0	100	1.00E-154	H9JA24	LOC101744716		GO:0044425,membrane part|GO:0016021,integral component of membrane|GO:0016020,membrane|GO:0031224,intrinsic component of membrane			http://www.uniprot.org/uniprot/H9JA24	FALSE
E0X904	1	0	41.39	2.00E-120	H9J797	LOC101741883	GO:0006810,transport|GO:0009987,cellular process|GO:0051179,localization|GO:0044765,single-organism transport|GO:0044763,single-organism cellular process|GO:1902578,single-organism localization|GO:0051234,establishment of localization|GO:0055085,transmembrane transport|GO:0044699,single-organism process	GO:0044425,membrane part|GO:0016021,integral component of membrane|GO:0016020,membrane|GO:0031224,intrinsic component of membrane		bmor04142,Lysosome	http://www.uniprot.org/uniprot/H9J797	FALSE
H9J7B7	1	0	100	0	H9J7B7	LOC778523	GO:0044700,single organism signaling|GO:0051716,cellular response to stimulus|GO:0050896,response to stimulus|GO:0009987,cellular process|GO:0044763,single-organism cellular process|GO:0050794,regulation of cellular process|GO:0065007,biological regulation|GO:0023052,signaling|GO:0007165,signal transduction|GO:0007154,cell communication|GO:0035556,intracellular signal transduction|GO:0007264,smal…	GO:0044464,cell part|GO:0005623,cell|GO:0005622,intracellular|GO:0016021,integral component of membrane|GO:0016020,membrane|GO:0044425,membrane part|GO:0031224,intrinsic component of membrane	GO:0043168,anion binding|GO:0005488,binding|GO:0019001,guanyl nucleotide binding|GO:0035639,purine ribonucleoside triphosphate binding|GO:0097367,carbohydrate derivative binding|GO:0043167,ion binding|GO:1901363,heterocyclic compound binding|GO:1901265,nucleoside phosphate binding|GO:0000166,nucleotide binding|GO:0036094,small molecule binding|GO:0032561,guanyl ribonucleotide binding|GO:0032553,r…		http://www.uniprot.org/uniprot/H9J7B7	FALSE
H9IXM9	1	0	100	0	H9IXM9	LOC101736825	GO:0033036,macromolecule localization|GO:0034613,cellular protein localization|GO:0046907,intracellular transport|GO:0070727,cellular macromolecule localization|GO:0006886,intracellular protein transport|GO:0006810,transport|GO:0045184,establishment of protein localization|GO:0008104,protein localization|GO:0071702,organic substance transport|GO:0015031,protein transport|GO:0051234,establishment …	GO:0044464,cell part|GO:0005623,cell|GO:0005622,intracellular|GO:0043231,intracellular membrane-bounded organelle|GO:0005634,nucleus|GO:0043229,intracellular organelle|GO:0044424,intracellular part|GO:0043227,membrane-bounded organelle|GO:0043226,organelle	GO:0008536,Ran GTPase binding|GO:0019899,enzyme binding|GO:0017016,Ras GTPase binding|GO:0031267,small GTPase binding|GO:0051020,GTPase binding|GO:0005488,binding|GO:0005515,protein binding		http://www.uniprot.org/uniprot/H9IXM9	FALSE
H9J8X3	1	0	100	0	H9J8X3	Bmo.3392	GO:0008152,metabolic process		GO:0043169,cation binding|GO:0043167,ion binding|GO:0003824,catalytic activity|GO:0005488,binding|GO:0046872,metal ion binding		http://www.uniprot.org/uniprot/H9J8X3	FALSE
H9JK44	1	0	100	0	H9JK44	LOC101738115	GO:0044238,primary metabolic process|GO:0044710,single-organism metabolic process|GO:0009987,cellular process|GO:0044262,cellular carbohydrate metabolic process|GO:0071704,organic substance metabolic process|GO:0005996,monosaccharide metabolic process|GO:1901135,carbohydrate derivative metabolic process|GO:0006793,phosphorus metabolic process|GO:0019318,hexose metabolic process|GO:0044237,cellula…		GO:0019200,carbohydrate kinase activity|GO:0035639,purine ribonucleoside triphosphate binding|GO:0005488,binding|GO:0003873,6-phosphofructo-2-kinase activity|GO:0043167,ion binding|GO:1901363,heterocyclic compound binding|GO:1901265,nucleoside phosphate binding|GO:0001882,nucleoside binding|GO:0043168,anion binding|GO:0008443,phosphofructokinase activity|GO:0000166,nucleotide binding|GO:0016740,t…		http://www.uniprot.org/uniprot/H9JK44	FALSE
H9JQJ7	1	0	28.57	1.00E-11	H9JL21	LOC101741122	GO:0008152,metabolic process		GO:0003824,catalytic activity|GO:0016874,ligase activity|GO:0043168,anion binding|GO:0030554,adenyl nucleotide binding|GO:0035639,purine ribonucleoside triphosphate binding|GO:0097159,organic cyclic compound binding|GO:1901265,nucleoside phosphate binding|GO:0000166,nucleotide binding|GO:0036094,small molecule binding|GO:0097367,carbohydrate derivative binding|GO:0032559,adenyl ribonucleotide bin…	bmor04120,Ubiquitin mediated proteolysis	http://www.uniprot.org/uniprot/H9JL21	FALSE
H9J1K3	1	0	100	0	H9J1K3	LOC101740906	GO:0008152,metabolic process		GO:0008080,N-acetyltransferase activity|GO:0016740,transferase activity|GO:0003824,catalytic activity|GO:0016407,acetyltransferase activity|GO:0016746,transferase activity, transferring acyl groups|GO:0016747,transferase activity, transferring acyl groups other than amino-acyl groups|GO:0016410,N-acyltransferase activity		http://www.uniprot.org/uniprot/H9J1K3	FALSE
H9JU75	1	0	29.63	1	H9JQS3	LOC101743901	GO:0044238,primary metabolic process|GO:0006810,transport|GO:0019538,protein metabolic process|GO:0009987,cellular process|GO:0043170,macromolecule metabolic process|GO:0071704,organic substance metabolic process|GO:0044765,single-organism transport|GO:0044763,single-organism cellular process|GO:1902578,single-organism localization|GO:0008152,metabolic process|GO:0006508,proteolysis|GO:0051179,lo…	GO:0044425,membrane part|GO:0016021,integral component of membrane|GO:0016020,membrane|GO:0031224,intrinsic component of membrane	GO:0016787,hydrolase activity|GO:0004175,endopeptidase activity|GO:0004222,metalloendopeptidase activity|GO:0043169,cation binding|GO:0005215,transporter activity|GO:0043167,ion binding|GO:0003824,catalytic activity|GO:0022857,transmembrane transporter activity|GO:0070011,peptidase activity, acting on L-amino acid peptides|GO:0005488,binding|GO:0008233,peptidase activity|GO:0046872,metal ion bind…		http://www.uniprot.org/uniprot/H9JQS3	FALSE
Q1HQC3	1	0	99.81	0	H9J2M1	LOC732872	GO:0034504,protein localization to nucleus|GO:0051169,nuclear transport|GO:0008104,protein localization|GO:0051641,cellular localization|GO:0044699,single-organism process|GO:0070727,cellular macromolecule localization|GO:0006886,intracellular protein transport|GO:0071702,organic substance transport|GO:0033036,macromolecule localization|GO:0034613,cellular protein localization|GO:0017038,protein …	GO:0005737,cytoplasm|GO:0043231,intracellular membrane-bounded organelle|GO:0005634,nucleus|GO:0044464,cell part|GO:0005623,cell|GO:0005622,intracellular|GO:0043229,intracellular organelle|GO:0044424,intracellular part|GO:0043227,membrane-bounded organelle|GO:0043226,organelle	GO:0008565,protein transporter activity|GO:0005215,transporter activity|GO:0022892,substrate-specific transporter activity|GO:0015197,peptide transporter activity		http://www.uniprot.org/uniprot/H9J2M1	FALSE
H9IT89	1	0	24.71	0.42	H9IT11	LOC101735940	GO:0046390,ribose phosphate biosynthetic process|GO:0009167,purine ribonucleoside monophosphate metabolic process|GO:0034641,cellular nitrogen compound metabolic process|GO:0009165,nucleotide biosynthetic process|GO:0046040,IMP metabolic process|GO:0044281,small molecule metabolic process|GO:0009161,ribonucleoside monophosphate metabolic process|GO:0009123,nucleoside monophosphate metabolic proce…		GO:0003824,catalytic activity|GO:0004642,phosphoribosylformylglycinamidine synthase activity|GO:0016879,ligase activity, forming carbon-nitrogen bonds|GO:0016884,carbon-nitrogen ligase activity, with glutamine as amido-N-donor|GO:0016874,ligase activity	bmor01100,Metabolic pathways|bmor00230,Purine metabolism	http://www.uniprot.org/uniprot/H9IT11	FALSE
H9JN38	1	0	100	0	H9JN38	LOC101746382	GO:0008104,protein localization|GO:0006613,cotranslational protein targeting to membrane|GO:0006612,protein targeting to membrane|GO:0006614,SRP-dependent cotranslational protein targeting to membrane|GO:0061024,membrane organization|GO:0051641,cellular localization|GO:0044699,single-organism process|GO:0070972,protein localization to endoplasmic reticulum|GO:0070727,cellular macromolecule locali…	GO:0005737,cytoplasm|GO:0032991,macromolecular complex|GO:0044464,cell part|GO:0005623,cell|GO:0030529,intracellular ribonucleoprotein complex|GO:0044444,cytoplasmic part|GO:0048500,signal recognition particle|GO:0044424,intracellular part|GO:0005622,intracellular|GO:1990904,ribonucleoprotein complex	GO:0097159,organic cyclic compound binding|GO:0008312,7S RNA binding|GO:0005488,binding|GO:0003676,nucleic acid binding|GO:1901363,heterocyclic compound binding|GO:0003723,RNA binding	bmor03060,Protein export	http://www.uniprot.org/uniprot/H9JN38	FALSE
H9IVU1	1	0	100	0	H9IVU1	H9IVU1	GO:0007155,cell adhesion|GO:0022610,biological adhesion		GO:0008092,cytoskeletal protein binding|GO:0051015,actin filament binding|GO:0003779,actin binding|GO:0044877,macromolecular complex binding|GO:0005488,binding|GO:0005515,protein binding|GO:0032403,protein complex binding		http://www.uniprot.org/uniprot/H9IVU1	FALSE
H9JJ33	1	0			H9JJ33	LOC101745477					http://www.uniprot.org/uniprot/H9JJ33	FALSE
H9JP11	1	0	27.38	1.5	H9JIZ4	RFC40	GO:0090304,nucleic acid metabolic process|GO:0044249,cellular biosynthetic process|GO:0034641,cellular nitrogen compound metabolic process|GO:0006807,nitrogen compound metabolic process|GO:0034645,cellular macromolecule biosynthetic process|GO:1901360,organic cyclic compound metabolic process|GO:0006139,nucleobase-containing compound metabolic process|GO:0044260,cellular macromolecule metabolic p…		GO:0035639,purine ribonucleoside triphosphate binding|GO:0005488,binding|GO:0003676,nucleic acid binding|GO:0003677,DNA binding|GO:0043167,ion binding|GO:1901363,heterocyclic compound binding|GO:1901265,nucleoside phosphate binding|GO:0001882,nucleoside binding|GO:0043168,anion binding|GO:0000166,nucleotide binding|GO:0001883,purine nucleoside binding|GO:0032549,ribonucleoside binding|GO:0017076,…		http://www.uniprot.org/uniprot/H9JIZ4	FALSE
H9JDU2	1	0	100	0	H9JDU2	H9JDU2			GO:0097159,organic cyclic compound binding|GO:0005488,binding|GO:0003676,nucleic acid binding|GO:1901363,heterocyclic compound binding|GO:0003723,RNA binding		http://www.uniprot.org/uniprot/H9JDU2	FALSE
H9JJW5	1	0	100	0	H9JJW5	Bmo.7394	GO:0090304,nucleic acid metabolic process|GO:0034641,cellular nitrogen compound metabolic process|GO:0006807,nitrogen compound metabolic process|GO:0044237,cellular metabolic process|GO:1901360,organic cyclic compound metabolic process|GO:0006139,nucleobase-containing compound metabolic process|GO:0044260,cellular macromolecule metabolic process|GO:0071704,organic substance metabolic process|GO:0…	GO:0032991,macromolecular complex|GO:0043231,intracellular membrane-bounded organelle|GO:0005634,nucleus|GO:0044464,cell part|GO:0005623,cell|GO:0030529,intracellular ribonucleoprotein complex|GO:0044446,intracellular organelle part|GO:0043229,intracellular organelle|GO:0044428,nuclear part|GO:0044422,organelle part|GO:0044424,intracellular part|GO:0005622,intracellular|GO:0043227,membrane-bounde…	GO:0005488,binding|GO:0097159,organic cyclic compound binding|GO:0030623,U5 snRNA binding|GO:0017069,snRNA binding|GO:0003723,RNA binding|GO:0003676,nucleic acid binding|GO:1901363,heterocyclic compound binding|GO:0017070,U6 snRNA binding		http://www.uniprot.org/uniprot/H9JJW5	FALSE
H9ITX5	1	0	100	0	H9ITX5	H9ITX5	GO:0051234,establishment of localization|GO:0044699,single-organism process|GO:0006810,transport|GO:0071804,cellular potassium ion transport|GO:0071805,potassium ion transmembrane transport|GO:0006813,potassium ion transport|GO:0006812,cation transport|GO:0006811,ion transport|GO:0009987,cellular process|GO:0015672,monovalent inorganic cation transport|GO:0034220,ion transmembrane transport|GO:00…	GO:0016020,membrane	GO:0022891,substrate-specific transmembrane transporter activity|GO:0022890,inorganic cation transmembrane transporter activity|GO:0005267,potassium channel activity|GO:0022892,substrate-specific transporter activity|GO:0005261,cation channel activity|GO:0005215,transporter activity|GO:0005216,ion channel activity|GO:0008324,cation transmembrane transporter activity|GO:0022857,transmembrane trans…		http://www.uniprot.org/uniprot/H9ITX5	FALSE
H9JF71	1	0			H9JF71	LOC101743491					http://www.uniprot.org/uniprot/H9JF71	FALSE
H9JPJ1	1	0	100	2.00E-68	H9JPJ1	RpS30	GO:0044249,cellular biosynthetic process|GO:0034641,cellular nitrogen compound metabolic process|GO:0006807,nitrogen compound metabolic process|GO:0034645,cellular macromolecule biosynthetic process|GO:1901576,organic substance biosynthetic process|GO:0044267,cellular protein metabolic process|GO:0044260,cellular macromolecule metabolic process|GO:0043043,peptide biosynthetic process|GO:0071704,o…	GO:0005737,cytoplasm|GO:0032991,macromolecular complex|GO:0005840,ribosome|GO:0043232,intracellular non-membrane-bounded organelle|GO:0044464,cell part|GO:0044444,cytoplasmic part|GO:0005623,cell|GO:0030529,intracellular ribonucleoprotein complex|GO:0043229,intracellular organelle|GO:0043228,non-membrane-bounded organelle|GO:0044424,intracellular part|GO:0005622,intracellular|GO:0043226,organelle…	GO:0003735,structural constituent of ribosome|GO:0005198,structural molecule activity		http://www.uniprot.org/uniprot/H9JPJ1	FALSE
H9IV25	1	0	31.58	0.004	H9IZV1	LOC101743201	GO:0071704,organic substance metabolic process|GO:0044267,cellular protein metabolic process|GO:0000413,protein peptidyl-prolyl isomerization|GO:0044238,primary metabolic process|GO:0006457,protein folding|GO:0018208,peptidyl-proline modification|GO:0044260,cellular macromolecule metabolic process|GO:0032446,protein modification by small protein conjugation|GO:0019538,protein metabolic process|GO…		GO:0019787,ubiquitin-like protein transferase activity|GO:0016853,isomerase activity|GO:0004842,ubiquitin-protein transferase activity|GO:0016859,cis-trans isomerase activity|GO:0003824,catalytic activity|GO:0016740,transferase activity|GO:0003755,peptidyl-prolyl cis-trans isomerase activity|GO:0016874,ligase activity	bmor04120,Ubiquitin mediated proteolysis	http://www.uniprot.org/uniprot/H9IZV1	FALSE
[truncated: 105 more rows]
