# Supplementary material for: Potential Proteins Interactions with Bombyx mori Nucleopolyhedrovirus Revealed by Co-Immunoprecipitation
Source: Insects. 2022 Jun 24;13(7):575. doi: 10.3390/insects13070575 (PMC9324236; doi:10.3390/insects13070575)
Supplement: Supplementary file 1 [file insects-13-00575-s001.zip › Table S4 Bioinformatics Analysis of the silkworms.xls]

ID	FoldChange	Log2FoldChange	Identity	Evalue	Uniprot	Genename	Biological Process	Cell Component	Molecular Function	KEGG Pathways	UNIPROT_URL	Transcription Factor
H9JXG1	1	0.0	99.72	0.0	H9JXG1	H9JXG1	GO:0008152,metabolic process	GO:0005856,cytoskeleton|GO:0043234,protein complex|GO:0043228,non-membrane-bounded organelle|GO:0015629,actin cytoskeleton|GO:0043232,intracellular non-membrane-bounded organelle|GO:0044464,cell part|GO:0005623,cell|GO:0005622,intracellular|GO:0044446,intracellular organelle part|GO:0043229,intracellular organelle|GO:0016459,myosin complex|GO:0044430,cytoskeletal part|GO:0044424,intracellular par…	GO:0016787,hydrolase activity|GO:0016818,hydrolase activity, acting on acid anhydrides, in phosphorus-containing anhydrides|GO:0003824,catalytic activity|GO:0016817,hydrolase activity, acting on acid anhydrides|GO:0017111,nucleoside-triphosphatase activity|GO:0016462,pyrophosphatase activity|GO:0003774,motor activity		http://www.uniprot.org/uniprot/H9JXG1	False
H9J565	1	0.0	100.00	0.0	H9J565	H9J565	GO:0044710,single-organism metabolic process|GO:0009058,biosynthetic process|GO:0055114,oxidation-reduction process|GO:0008152,metabolic process|GO:0044699,single-organism process		GO:0016790,thiolester hydrolase activity|GO:0008270,zinc ion binding|GO:0016491,oxidoreductase activity|GO:0043169,cation binding|GO:0016628,oxidoreductase activity, acting on the CH-CH group of donors, NAD or NADP as acceptor|GO:0046914,transition metal ion binding|GO:0004313,[acyl-carrier-protein] S-acetyltransferase activity|GO:0016627,oxidoreductase activity, acting on the CH-CH group of dono…		http://www.uniprot.org/uniprot/H9J565	False
Q1HPP4	1	0.0	97.16	0.0	P20613	SP2		GO:0005576,extracellular region|GO:0005615,extracellular space|GO:0044421,extracellular region part	GO:0045735,nutrient reservoir activity		http://www.uniprot.org/uniprot/P20613	False
Q8T8B3	1	0.0	99.29	0.0	Q8T8B2	bmtub2	GO:0051258,protein polymerization|GO:0007017,microtubule-based process|GO:0071822,protein complex subunit organization|GO:0070271,protein complex biogenesis|GO:0043933,macromolecular complex subunit organization|GO:0006461,protein complex assembly|GO:0016043,cellular component organization|GO:0065003,macromolecular complex assembly|GO:0022607,cellular component assembly|GO:0044763,single-organism…	GO:0005856,cytoskeleton|GO:0043234,protein complex|GO:0015630,microtubule cytoskeleton|GO:0043228,non-membrane-bounded organelle|GO:0043232,intracellular non-membrane-bounded organelle|GO:0044464,cell part|GO:0005623,cell|GO:0005737,cytoplasm|GO:0044446,intracellular organelle part|GO:0043229,intracellular organelle|GO:0044430,cytoskeletal part|GO:0044424,intracellular part|GO:0032991,macromolecu…	GO:0005200,structural constituent of cytoskeleton|GO:0035639,purine ribonucleoside triphosphate binding|GO:0005488,binding|GO:0005198,structural molecule activity|GO:1901363,heterocyclic compound binding|GO:1901265,nucleoside phosphate binding|GO:0001882,nucleoside binding|GO:0043168,anion binding|GO:0016462,pyrophosphatase activity|GO:0000166,nucleotide binding|GO:0032561,guanyl ribonucleotide b…	bmor04145,Phagosome	http://www.uniprot.org/uniprot/Q8T8B2	False
P09179	1	0.0	100.00	0.0	P09179	SP1		GO:0005576,extracellular region|GO:0005615,extracellular space|GO:0044421,extracellular region part	GO:0045735,nutrient reservoir activity		http://www.uniprot.org/uniprot/P09179	False
H9JWN1	1	0.0	99.47	0.0	P07836	P07836		GO:0005856,cytoskeleton|GO:0005737,cytoplasm|GO:0043232,intracellular non-membrane-bounded organelle|GO:0044464,cell part|GO:0005623,cell|GO:0005622,intracellular|GO:0043229,intracellular organelle|GO:0043228,non-membrane-bounded organelle|GO:0044424,intracellular part|GO:0043226,organelle	GO:0043168,anion binding|GO:0005488,binding|GO:0030554,adenyl nucleotide binding|GO:0035639,purine ribonucleoside triphosphate binding|GO:0097367,carbohydrate derivative binding|GO:1901363,heterocyclic compound binding|GO:1901265,nucleoside phosphate binding|GO:0000166,nucleotide binding|GO:0036094,small molecule binding|GO:0032553,ribonucleotide binding|GO:0032559,adenyl ribonucleotide binding|G…	bmor04745,Phototransduction - fly|bmor04391,Hippo signaling pathway - fly|bmor04145,Phagosome	http://www.uniprot.org/uniprot/P07836	False
G1UIS8	1	0.0	99.29	0.0	H9JUX9	H9JUX9	GO:0033036,macromolecule localization|GO:0006869,lipid transport|GO:0006810,transport|GO:0044765,single-organism transport|GO:1902578,single-organism localization|GO:0071702,organic substance transport|GO:0051234,establishment of localization|GO:0010876,lipid localization|GO:0051179,localization|GO:0044699,single-organism process		GO:0005319,lipid transporter activity|GO:0005215,transporter activity|GO:0022892,substrate-specific transporter activity		http://www.uniprot.org/uniprot/H9JUX9	False
Q8N0P2	1	0.0	100.00	0.0	Q8N0P2	BmHSC70-4			GO:0043168,anion binding|GO:0005488,binding|GO:0030554,adenyl nucleotide binding|GO:0035639,purine ribonucleoside triphosphate binding|GO:0097367,carbohydrate derivative binding|GO:1901363,heterocyclic compound binding|GO:1901265,nucleoside phosphate binding|GO:0000166,nucleotide binding|GO:0036094,small molecule binding|GO:0032553,ribonucleotide binding|GO:0032559,adenyl ribonucleotide binding|G…	bmor04213,Longevity regulating pathway - multiple species|bmor04141,Protein processing in endoplasmic reticulum|bmor04144,Endocytosis|bmor03040,Spliceosome	http://www.uniprot.org/uniprot/Q8N0P2	False
H9JV50	1	0.0	99.54	0.0	P52273	P52273	GO:0051258,protein polymerization|GO:0007017,microtubule-based process|GO:0071822,protein complex subunit organization|GO:0070271,protein complex biogenesis|GO:0043933,macromolecular complex subunit organization|GO:0006461,protein complex assembly|GO:0016043,cellular component organization|GO:0065003,macromolecular complex assembly|GO:0022607,cellular component assembly|GO:0044763,single-organism…	GO:0005856,cytoskeleton|GO:0043234,protein complex|GO:0015630,microtubule cytoskeleton|GO:0043228,non-membrane-bounded organelle|GO:0043232,intracellular non-membrane-bounded organelle|GO:0044464,cell part|GO:0005623,cell|GO:0005737,cytoplasm|GO:0044446,intracellular organelle part|GO:0043229,intracellular organelle|GO:0044430,cytoskeletal part|GO:0044424,intracellular part|GO:0032991,macromolecu…	GO:0005200,structural constituent of cytoskeleton|GO:0035639,purine ribonucleoside triphosphate binding|GO:0005488,binding|GO:0005198,structural molecule activity|GO:1901363,heterocyclic compound binding|GO:1901265,nucleoside phosphate binding|GO:0001882,nucleoside binding|GO:0043168,anion binding|GO:0016462,pyrophosphatase activity|GO:0000166,nucleotide binding|GO:0032561,guanyl ribonucleotide b…	bmor04145,Phagosome	http://www.uniprot.org/uniprot/P52273	False
H9JQN8	1	0.0	100.00	0.0	H9JQN8	Pdi	GO:0019725,cellular homeostasis|GO:0044267,cellular protein metabolic process|GO:0043170,macromolecule metabolic process|GO:0006457,protein folding|GO:0044260,cellular macromolecule metabolic process|GO:0044238,primary metabolic process|GO:0019538,protein metabolic process|GO:0009987,cellular process|GO:0044237,cellular metabolic process|GO:0050794,regulation of cellular process|GO:0042592,homeos…	GO:0005737,cytoplasm|GO:0005783,endoplasmic reticulum|GO:0044464,cell part|GO:0043229,intracellular organelle|GO:0005623,cell|GO:0005622,intracellular|GO:0044444,cytoplasmic part|GO:0012505,endomembrane system|GO:0044424,intracellular part|GO:0043227,membrane-bounded organelle|GO:0043226,organelle|GO:0043231,intracellular membrane-bounded organelle	GO:0016853,isomerase activity|GO:0003824,catalytic activity|GO:0003756,protein disulfide isomerase activity|GO:0016864,intramolecular oxidoreductase activity, transposing S-S bonds|GO:0016860,intramolecular oxidoreductase activity		http://www.uniprot.org/uniprot/H9JQN8	False
S5MI94	1	0.0	99.73	0.0	P84183	A4		GO:0005856,cytoskeleton|GO:0005737,cytoplasm|GO:0043232,intracellular non-membrane-bounded organelle|GO:0044464,cell part|GO:0005623,cell|GO:0005622,intracellular|GO:0043229,intracellular organelle|GO:0043228,non-membrane-bounded organelle|GO:0044424,intracellular part|GO:0043226,organelle	GO:0043168,anion binding|GO:0005488,binding|GO:0030554,adenyl nucleotide binding|GO:0035639,purine ribonucleoside triphosphate binding|GO:0097367,carbohydrate derivative binding|GO:1901363,heterocyclic compound binding|GO:1901265,nucleoside phosphate binding|GO:0000166,nucleotide binding|GO:0036094,small molecule binding|GO:0032553,ribonucleotide binding|GO:0032559,adenyl ribonucleotide binding|G…	bmor04745,Phototransduction - fly|bmor04391,Hippo signaling pathway - fly|bmor04145,Phagosome	http://www.uniprot.org/uniprot/P84183	False
H9JEK1	1	0.0	100.00	0.0	H9JEK1	Bmo.2645			GO:0043169,cation binding|GO:0043167,ion binding|GO:0005488,binding|GO:0046872,metal ion binding|GO:0005509,calcium ion binding		http://www.uniprot.org/uniprot/H9JEK1	False
Q1HPK6	1	0.0	100.00	0.0	Q1HPK6	tef2	GO:0044249,cellular biosynthetic process|GO:0034641,cellular nitrogen compound metabolic process|GO:0006807,nitrogen compound metabolic process|GO:0034645,cellular macromolecule biosynthetic process|GO:1901576,organic substance biosynthetic process|GO:0044267,cellular protein metabolic process|GO:0044260,cellular macromolecule metabolic process|GO:0043043,peptide biosynthetic process|GO:0071704,o…	GO:0005737,cytoplasm|GO:0044464,cell part|GO:0005623,cell|GO:0005622,intracellular|GO:0044424,intracellular part	GO:0035639,purine ribonucleoside triphosphate binding|GO:0005488,binding|GO:0003676,nucleic acid binding|GO:0043167,ion binding|GO:1901363,heterocyclic compound binding|GO:0001883,purine nucleoside binding|GO:0001882,nucleoside binding|GO:0043168,anion binding|GO:0016462,pyrophosphatase activity|GO:0000166,nucleotide binding|GO:0032561,guanyl ribonucleotide binding|GO:1901265,nucleoside phosphate…		http://www.uniprot.org/uniprot/Q1HPK6	False
G9I6Y1	1	0.0			H9JHM9	sp3					http://www.uniprot.org/uniprot/H9JHM9	False
H9ITP2	1	0.0			H9ITP2	Kettin					http://www.uniprot.org/uniprot/H9ITP2	False
Q9BLC5	1	0.0	100.00	0.0	Q9BLC5	Hsp83	GO:0044267,cellular protein metabolic process|GO:0006457,protein folding|GO:0044260,cellular macromolecule metabolic process|GO:0044238,primary metabolic process|GO:0019538,protein metabolic process|GO:0050896,response to stimulus|GO:0009987,cellular process|GO:0044237,cellular metabolic process|GO:0043170,macromolecule metabolic process|GO:0071704,organic substance metabolic process|GO:0006950,r…	GO:0005737,cytoplasm|GO:0044464,cell part|GO:0005623,cell|GO:0005622,intracellular|GO:0044424,intracellular part	GO:0035639,purine ribonucleoside triphosphate binding|GO:0005488,binding|GO:0043167,ion binding|GO:1901363,heterocyclic compound binding|GO:1901265,nucleoside phosphate binding|GO:0001882,nucleoside binding|GO:0043168,anion binding|GO:0051082,unfolded protein binding|GO:0000166,nucleotide binding|GO:0001883,purine nucleoside binding|GO:0032549,ribonucleoside binding|GO:0017076,purine nucleotide b…	bmor04141,Protein processing in endoplasmic reticulum	http://www.uniprot.org/uniprot/Q9BLC5	False
B5M9A1	1	0.0	91.38	1e-63	H9JXG0	H9JXG0	GO:0008152,metabolic process	GO:0005856,cytoskeleton|GO:0043234,protein complex|GO:0043228,non-membrane-bounded organelle|GO:0015629,actin cytoskeleton|GO:0043232,intracellular non-membrane-bounded organelle|GO:0044464,cell part|GO:0005623,cell|GO:0005622,intracellular|GO:0044446,intracellular organelle part|GO:0043229,intracellular organelle|GO:0016459,myosin complex|GO:0044430,cytoskeletal part|GO:0044424,intracellular par…	GO:0035639,purine ribonucleoside triphosphate binding|GO:0005488,binding|GO:0043167,ion binding|GO:1901363,heterocyclic compound binding|GO:1901265,nucleoside phosphate binding|GO:0001882,nucleoside binding|GO:0043168,anion binding|GO:0000166,nucleotide binding|GO:0003779,actin binding|GO:0001883,purine nucleoside binding|GO:0032549,ribonucleoside binding|GO:0017076,purine nucleotide binding|GO:0…		http://www.uniprot.org/uniprot/H9JXG0	False
H9IZ57	1	0.0	100.00	0.0	H9IZ57	Tua2	GO:0051258,protein polymerization|GO:0007017,microtubule-based process|GO:0071822,protein complex subunit organization|GO:0070271,protein complex biogenesis|GO:0043933,macromolecular complex subunit organization|GO:0006461,protein complex assembly|GO:0016043,cellular component organization|GO:0065003,macromolecular complex assembly|GO:0022607,cellular component assembly|GO:0044763,single-organism…	GO:0005856,cytoskeleton|GO:0043234,protein complex|GO:0015630,microtubule cytoskeleton|GO:0043228,non-membrane-bounded organelle|GO:0043232,intracellular non-membrane-bounded organelle|GO:0044464,cell part|GO:0005623,cell|GO:0005622,intracellular|GO:0044446,intracellular organelle part|GO:0043229,intracellular organelle|GO:0044430,cytoskeletal part|GO:0044424,intracellular part|GO:0032991,macromo…	GO:0005200,structural constituent of cytoskeleton|GO:0035639,purine ribonucleoside triphosphate binding|GO:0005488,binding|GO:0005198,structural molecule activity|GO:1901363,heterocyclic compound binding|GO:1901265,nucleoside phosphate binding|GO:0001882,nucleoside binding|GO:0043168,anion binding|GO:0016462,pyrophosphatase activity|GO:0000166,nucleotide binding|GO:0032561,guanyl ribonucleotide b…		http://www.uniprot.org/uniprot/H9IZ57	False
Q2F645	1	0.0	100.00	2e-146	H9JI08	Bmo.2636	GO:0008152,metabolic process		GO:0003824,catalytic activity		http://www.uniprot.org/uniprot/H9JI08	False
H9J1Q5	1	0.0	96.65	0.0	H9J513	Tub4	GO:0051258,protein polymerization|GO:0007017,microtubule-based process|GO:0071822,protein complex subunit organization|GO:0070271,protein complex biogenesis|GO:0043933,macromolecular complex subunit organization|GO:0006461,protein complex assembly|GO:0016043,cellular component organization|GO:0065003,macromolecular complex assembly|GO:0022607,cellular component assembly|GO:0044763,single-organism…	GO:0005856,cytoskeleton|GO:0043234,protein complex|GO:0015630,microtubule cytoskeleton|GO:0043228,non-membrane-bounded organelle|GO:0043232,intracellular non-membrane-bounded organelle|GO:0044464,cell part|GO:0005623,cell|GO:0005737,cytoplasm|GO:0044446,intracellular organelle part|GO:0043229,intracellular organelle|GO:0044430,cytoskeletal part|GO:0044424,intracellular part|GO:0032991,macromolecu…	GO:0005200,structural constituent of cytoskeleton|GO:0035639,purine ribonucleoside triphosphate binding|GO:0005488,binding|GO:0005198,structural molecule activity|GO:1901363,heterocyclic compound binding|GO:1901265,nucleoside phosphate binding|GO:0001882,nucleoside binding|GO:0043168,anion binding|GO:0016462,pyrophosphatase activity|GO:0000166,nucleotide binding|GO:0032561,guanyl ribonucleotide b…	bmor04145,Phagosome	http://www.uniprot.org/uniprot/H9J513	False
H9J271	1	0.0	99.77	0.0	P29520	P29520	GO:0044249,cellular biosynthetic process|GO:0034641,cellular nitrogen compound metabolic process|GO:0006807,nitrogen compound metabolic process|GO:0034645,cellular macromolecule biosynthetic process|GO:1901576,organic substance biosynthetic process|GO:0044267,cellular protein metabolic process|GO:0044260,cellular macromolecule metabolic process|GO:0043043,peptide biosynthetic process|GO:0071704,o…	GO:0005737,cytoplasm|GO:0044464,cell part|GO:0005623,cell|GO:0005622,intracellular|GO:0044424,intracellular part	GO:0035639,purine ribonucleoside triphosphate binding|GO:0005488,binding|GO:0003676,nucleic acid binding|GO:0043167,ion binding|GO:1901363,heterocyclic compound binding|GO:0001883,purine nucleoside binding|GO:0001882,nucleoside binding|GO:0043168,anion binding|GO:0016462,pyrophosphatase activity|GO:0000166,nucleotide binding|GO:0032561,guanyl ribonucleotide binding|GO:1901265,nucleoside phosphate…	bmor03013,RNA transport	http://www.uniprot.org/uniprot/P29520	False
P07837	1	0.0	100.00	0.0	P07837	P07837		GO:0005856,cytoskeleton|GO:0005737,cytoplasm|GO:0043232,intracellular non-membrane-bounded organelle|GO:0044464,cell part|GO:0005623,cell|GO:0005622,intracellular|GO:0043229,intracellular organelle|GO:0043228,non-membrane-bounded organelle|GO:0044424,intracellular part|GO:0043226,organelle	GO:0043168,anion binding|GO:0005488,binding|GO:0030554,adenyl nucleotide binding|GO:0035639,purine ribonucleoside triphosphate binding|GO:0097367,carbohydrate derivative binding|GO:1901363,heterocyclic compound binding|GO:1901265,nucleoside phosphate binding|GO:0000166,nucleotide binding|GO:0036094,small molecule binding|GO:0032553,ribonucleotide binding|GO:0032559,adenyl ribonucleotide binding|G…	bmor04745,Phototransduction - fly|bmor04391,Hippo signaling pathway - fly|bmor04145,Phagosome	http://www.uniprot.org/uniprot/P07837	False
H9J4G0	1	0.0	100.00	0.0	H9J4G0	LOC101735904		GO:0005576,extracellular region			http://www.uniprot.org/uniprot/H9J4G0	False
H9JTY5	1	0.0	100.00	0.0	H9JTY5	LOC101741674	GO:0008152,metabolic process|GO:0044710,single-organism metabolic process|GO:0044699,single-organism process|GO:0055114,oxidation-reduction process		GO:0043168,anion binding|GO:0050662,coenzyme binding|GO:0050660,flavin adenine dinucleotide binding|GO:0016614,oxidoreductase activity, acting on CH-OH group of donors|GO:0097159,organic cyclic compound binding|GO:0000166,nucleotide binding|GO:0036094,small molecule binding|GO:0003824,catalytic activity|GO:0048037,cofactor binding|GO:0005488,binding|GO:0043167,ion binding|GO:1901363,heterocyclic …		http://www.uniprot.org/uniprot/H9JTY5	False
Q1HPT1	1	0.0	100.00	0.0	Q1HPT1	Atpsyn-beta	GO:0009167,purine ribonucleoside monophosphate metabolic process|GO:0009165,nucleotide biosynthetic process|GO:0009163,nucleoside biosynthetic process|GO:0009161,ribonucleoside monophosphate metabolic process|GO:1901362,organic cyclic compound biosynthetic process|GO:0042451,purine nucleoside biosynthetic process|GO:0009168,purine ribonucleoside monophosphate biosynthetic process|GO:0044710,singl…	GO:0045261,proton-transporting ATP synthase complex, catalytic core F(1)|GO:0043234,protein complex|GO:0032991,macromolecular complex|GO:0016020,membrane|GO:0044464,cell part|GO:0045259,proton-transporting ATP synthase complex|GO:0005623,cell|GO:0005622,intracellular|GO:0033178,proton-transporting two-sector ATPase complex, catalytic domain|GO:0098796,membrane protein complex|GO:0044424,intracell…	GO:0035639,purine ribonucleoside triphosphate binding|GO:0005488,binding|GO:0016887,ATPase activity|GO:0043167,ion binding|GO:1901363,heterocyclic compound binding|GO:0032550,purine ribonucleoside binding|GO:0001882,nucleoside binding|GO:0043168,anion binding|GO:0042625,ATPase coupled ion transmembrane transporter activity|GO:0042626,ATPase activity, coupled to transmembrane movement of substance…	bmor01100,Metabolic pathways|bmor00190,Oxidative phosphorylation	http://www.uniprot.org/uniprot/Q1HPT1	False
Q2F5T5	1	0.0	100.00	0.0	H9J8H0	AK	GO:0016310,phosphorylation|GO:0009987,cellular process|GO:0044237,cellular metabolic process|GO:0006796,phosphate-containing compound metabolic process|GO:0008152,metabolic process|GO:0006793,phosphorus metabolic process		GO:0035639,purine ribonucleoside triphosphate binding|GO:0005488,binding|GO:0043167,ion binding|GO:1901363,heterocyclic compound binding|GO:1901265,nucleoside phosphate binding|GO:0001882,nucleoside binding|GO:0043168,anion binding|GO:0000166,nucleotide binding|GO:0016740,transferase activity|GO:0001883,purine nucleoside binding|GO:0032549,ribonucleoside binding|GO:0017076,purine nucleotide bindi…		http://www.uniprot.org/uniprot/H9J8H0	False
Q2F5T3	1	0.0	100.00	0.0	Q2F5T3	LOC692926	GO:0009167,purine ribonucleoside monophosphate metabolic process|GO:0009165,nucleotide biosynthetic process|GO:0009163,nucleoside biosynthetic process|GO:0009161,ribonucleoside monophosphate metabolic process|GO:1901362,organic cyclic compound biosynthetic process|GO:0042451,purine nucleoside biosynthetic process|GO:0009168,purine ribonucleoside monophosphate biosynthetic process|GO:0044710,singl…	GO:0045261,proton-transporting ATP synthase complex, catalytic core F(1)|GO:0043234,protein complex|GO:0032991,macromolecular complex|GO:0016020,membrane|GO:0044464,cell part|GO:0045259,proton-transporting ATP synthase complex|GO:0005623,cell|GO:0005622,intracellular|GO:0033178,proton-transporting two-sector ATPase complex, catalytic domain|GO:0098796,membrane protein complex|GO:0044424,intracell…	GO:0035639,purine ribonucleoside triphosphate binding|GO:0036442,hydrogen-exporting ATPase activity|GO:0005488,binding|GO:0016887,ATPase activity|GO:0043167,ion binding|GO:1901363,heterocyclic compound binding|GO:0032550,purine ribonucleoside binding|GO:0001882,nucleoside binding|GO:0043168,anion binding|GO:0042625,ATPase coupled ion transmembrane transporter activity|GO:0042626,ATPase activity, …	bmor01100,Metabolic pathways|bmor00190,Oxidative phosphorylation	http://www.uniprot.org/uniprot/Q2F5T3	False
H9JYC5	1	0.0	100.00	0.0	H9JYC5	H9JYC5	GO:0006810,transport|GO:0006897,endocytosis|GO:0016192,vesicle-mediated transport|GO:0006898,receptor-mediated endocytosis|GO:0051234,establishment of localization|GO:0051179,localization	GO:0016020,membrane	GO:0005488,binding|GO:0043169,cation binding|GO:0043167,ion binding|GO:0060089,molecular transducer activity|GO:0004872,receptor activity|GO:0046872,metal ion binding|GO:0005509,calcium ion binding		http://www.uniprot.org/uniprot/H9JYC5	False
Q1HPM7	1	0.0	59.09	4e-173	Q2F5Y9	LOC692889	GO:0008152,metabolic process|GO:0044710,single-organism metabolic process|GO:0044699,single-organism process|GO:0055114,oxidation-reduction process		GO:0003824,catalytic activity|GO:0016903,oxidoreductase activity, acting on the aldehyde or oxo group of donors|GO:0016620,oxidoreductase activity, acting on the aldehyde or oxo group of donors, NAD or NADP as acceptor|GO:0016491,oxidoreductase activity	bmor00410,beta-Alanine metabolism|bmor00380,Tryptophan metabolism|bmor00561,Glycerolipid metabolism|bmor00071,Fatty acid degradation|bmor00620,Pyruvate metabolism|bmor00040,Pentose and glucuronate interconversions|bmor00053,Ascorbate and aldarate metabolism|bmor00010,Glycolysis / Gluconeogenesis|bmor01100,Metabolic pathways|bmor00340,Histidine metabolism|bmor00310,Lysine degradation|bmor00280,Val…	http://www.uniprot.org/uniprot/Q2F5Y9	False
H9J609	1	0.0	42.62	4e-67	H9IYM1	LOC101741628	GO:0044238,primary metabolic process|GO:0006732,coenzyme metabolic process|GO:0019752,carboxylic acid metabolic process|GO:0044249,cellular biosynthetic process|GO:0034641,cellular nitrogen compound metabolic process|GO:0006807,nitrogen compound metabolic process|GO:0009108,coenzyme biosynthetic process|GO:0044281,small molecule metabolic process|GO:0044283,small molecule biosynthetic process|GO:…		GO:0016646,oxidoreductase activity, acting on the CH-NH group of donors, NAD or NADP as acceptor|GO:0004488,methylenetetrahydrofolate dehydrogenase (NADP+) activity|GO:0003824,catalytic activity|GO:0016645,oxidoreductase activity, acting on the CH-NH group of donors|GO:0016491,oxidoreductase activity	bmor01100,Metabolic pathways|bmor00670,One carbon pool by folate	http://www.uniprot.org/uniprot/H9IYM1	False
E5EVW2	1	0.0	100.00	0.0	E5EVW2	LOC101735447		GO:0005576,extracellular region			http://www.uniprot.org/uniprot/E5EVW2	False
Q68AP5	1	0.0	47.57	5e-167	H9JT29	LOC101743673	GO:0044710,single-organism metabolic process|GO:0050896,response to stimulus|GO:0006950,response to stress|GO:0055114,oxidation-reduction process|GO:0008152,metabolic process|GO:0006979,response to oxidative stress|GO:0044699,single-organism process|GO:0009987,cellular process|GO:0009636,response to toxic substance|GO:0098869,cellular oxidant detoxification|GO:1990748,cellular detoxification|GO:0…		GO:0043169,cation binding|GO:0046872,metal ion binding|GO:0020037,heme binding|GO:0046906,tetrapyrrole binding|GO:0097159,organic cyclic compound binding|GO:0016209,antioxidant activity|GO:0043167,ion binding|GO:1901363,heterocyclic compound binding|GO:0003824,catalytic activity|GO:0005488,binding|GO:0004096,catalase activity|GO:0016684,oxidoreductase activity, acting on peroxide as acceptor|GO:0…	bmor00380,Tryptophan metabolism|bmor01200,Carbon metabolism|bmor00630,Glyoxylate and dicarboxylate metabolism|bmor04146,Peroxisome|bmor04213,Longevity regulating pathway - multiple species|bmor04068,FoxO signaling pathway	http://www.uniprot.org/uniprot/H9JT29	False
H9JHV8	1	0.0	70.56	2e-96	Q5CCJ4	GST sigma	GO:0008152,metabolic process		GO:0003824,catalytic activity|GO:0016740,transferase activity	bmor00980,Metabolism of xenobiotics by cytochrome P450|bmor01100,Metabolic pathways|bmor00982,Drug metabolism - cytochrome P450|bmor00590,Arachidonic acid metabolism|bmor00480,Glutathione metabolism	http://www.uniprot.org/uniprot/Q5CCJ4	False
H9JRZ9	1	0.0	100.00	0.0	H9JRZ9	LOC101743755	GO:0008152,metabolic process|GO:0044710,single-organism metabolic process|GO:0044699,single-organism process|GO:0055114,oxidation-reduction process		GO:0050662,coenzyme binding|GO:0016614,oxidoreductase activity, acting on CH-OH group of donors|GO:0016616,oxidoreductase activity, acting on the CH-OH group of donors, NAD or NADP as acceptor|GO:0051287,NAD binding|GO:0000166,nucleotide binding|GO:0036094,small molecule binding|GO:0003824,catalytic activity|GO:0048037,cofactor binding|GO:0005488,binding|GO:0097159,organic cyclic compound binding…		http://www.uniprot.org/uniprot/H9JRZ9	False
Q1EPM0	1	0.0	100.00	0.0	Q1EPM0	BmGAPDH	GO:0046031,ADP metabolic process|GO:0009185,ribonucleoside diphosphate metabolic process|GO:0006732,coenzyme metabolic process|GO:0009141,nucleoside triphosphate metabolic process|GO:0009144,purine nucleoside triphosphate metabolic process|GO:0019752,carboxylic acid metabolic process|GO:0044723,single-organism carbohydrate metabolic process|GO:0034641,cellular nitrogen compound metabolic process|…		GO:0050662,coenzyme binding|GO:0004365,glyceraldehyde-3-phosphate dehydrogenase (NAD+) (phosphorylating) activity|GO:0051287,NAD binding|GO:1901363,heterocyclic compound binding|GO:0043891,glyceraldehyde-3-phosphate dehydrogenase (NAD(P)+) (phosphorylating) activity|GO:0016620,oxidoreductase activity, acting on the aldehyde or oxo group of donors, NAD or NADP as acceptor|GO:0036094,small molecule…		http://www.uniprot.org/uniprot/Q1EPM0	False
H9JCV2	1	0.0	100.00	0.0	H9JCV2	LOC101741707	GO:0044267,cellular protein metabolic process|GO:0006457,protein folding|GO:0044260,cellular macromolecule metabolic process|GO:0044238,primary metabolic process|GO:0019538,protein metabolic process|GO:0009987,cellular process|GO:0044237,cellular metabolic process|GO:0043170,macromolecule metabolic process|GO:0071704,organic substance metabolic process|GO:0042026,protein refolding|GO:0008152,meta…	GO:0005737,cytoplasm|GO:0044464,cell part|GO:0005623,cell|GO:0005622,intracellular|GO:0044424,intracellular part	GO:0043168,anion binding|GO:0005488,binding|GO:0030554,adenyl nucleotide binding|GO:0035639,purine ribonucleoside triphosphate binding|GO:0097367,carbohydrate derivative binding|GO:1901363,heterocyclic compound binding|GO:1901265,nucleoside phosphate binding|GO:0000166,nucleotide binding|GO:0036094,small molecule binding|GO:0032553,ribonucleotide binding|GO:0032559,adenyl ribonucleotide binding|G…	bmor03018,RNA degradation	http://www.uniprot.org/uniprot/H9JCV2	False
H9JU51	1	0.0	100.00	0.0	H9JU51	LOC101736985	GO:0019752,carboxylic acid metabolic process|GO:0006099,tricarboxylic acid cycle|GO:0009060,aerobic respiration|GO:0044281,small molecule metabolic process|GO:0006091,generation of precursor metabolites and energy|GO:0072350,tricarboxylic acid metabolic process|GO:0044699,single-organism process|GO:0044710,single-organism metabolic process|GO:0071704,organic substance metabolic process|GO:0044238…		GO:0016614,oxidoreductase activity, acting on CH-OH group of donors|GO:0016615,malate dehydrogenase activity|GO:0016616,oxidoreductase activity, acting on the CH-OH group of donors, NAD or NADP as acceptor|GO:0003824,catalytic activity|GO:0030060,L-malate dehydrogenase activity|GO:0016491,oxidoreductase activity	bmor00620,Pyruvate metabolism|bmor00630,Glyoxylate and dicarboxylate metabolism|bmor01100,Metabolic pathways|bmor01200,Carbon metabolism|bmor00270,Cysteine and methionine metabolism|bmor00020,Citrate cycle (TCA cycle)	http://www.uniprot.org/uniprot/H9JU51	False
Q1HPN7	1	0.0	100.00	0.0	Q1HPN7	LOC778467	GO:0009185,ribonucleoside diphosphate metabolic process|GO:0006732,coenzyme metabolic process|GO:0009141,nucleoside triphosphate metabolic process|GO:0009144,purine nucleoside triphosphate metabolic process|GO:0019752,carboxylic acid metabolic process|GO:0044723,single-organism carbohydrate metabolic process|GO:0034641,cellular nitrogen compound metabolic process|GO:0006807,nitrogen compound meta…		GO:0016829,lyase activity|GO:0016830,carbon-carbon lyase activity|GO:0016832,aldehyde-lyase activity|GO:0003824,catalytic activity|GO:0004332,fructose-bisphosphate aldolase activity	bmor01100,Metabolic pathways|bmor01230,Biosynthesis of amino acids|bmor00030,Pentose phosphate pathway|bmor00051,Fructose and mannose metabolism|bmor01200,Carbon metabolism|bmor00010,Glycolysis / Gluconeogenesis	http://www.uniprot.org/uniprot/Q1HPN7	False
H9JKS9	1	0.0	100.00	0.0	H9JKS9	AnnIX			GO:0043168,anion binding|GO:0043169,cation binding|GO:0005543,phospholipid binding|GO:0005544,calcium-dependent phospholipid binding|GO:0008289,lipid binding|GO:0043167,ion binding|GO:0005509,calcium ion binding|GO:0046872,metal ion binding|GO:0005488,binding		http://www.uniprot.org/uniprot/H9JKS9	False
H9J7K1	1	0.0	60.47	0.0	H9IYK3	LOC101740847	GO:0009185,ribonucleoside diphosphate metabolic process|GO:0006732,coenzyme metabolic process|GO:0009141,nucleoside triphosphate metabolic process|GO:0009144,purine nucleoside triphosphate metabolic process|GO:0019752,carboxylic acid metabolic process|GO:0044723,single-organism carbohydrate metabolic process|GO:0034641,cellular nitrogen compound metabolic process|GO:0006807,nitrogen compound meta…	GO:0000015,phosphopyruvate hydratase complex|GO:0043234,protein complex|GO:0032991,macromolecular complex|GO:1902494,catalytic complex|GO:0005829,cytosol|GO:0044464,cell part|GO:0005623,cell|GO:0005737,cytoplasm|GO:0044444,cytoplasmic part|GO:0044445,cytosolic part|GO:0044424,intracellular part|GO:0005622,intracellular	GO:0043169,cation binding|GO:0043167,ion binding|GO:0016835,carbon-oxygen lyase activity|GO:0016836,hydro-lyase activity|GO:0000287,magnesium ion binding|GO:0004634,phosphopyruvate hydratase activity|GO:0003824,catalytic activity|GO:0005488,binding|GO:0046872,metal ion binding|GO:0016829,lyase activity	bmor01200,Carbon metabolism|bmor01230,Biosynthesis of amino acids|bmor00010,Glycolysis / Gluconeogenesis|bmor01100,Metabolic pathways|bmor03018,RNA degradation	http://www.uniprot.org/uniprot/H9IYK3	False
C7A8A3	1	0.0	99.22	0.0	H9J4F6	Lp-c19		GO:0005576,extracellular region			http://www.uniprot.org/uniprot/H9J4F6	False
H9J4V7	1	0.0	100.00	0.0	H9J4V7	H9J4V7	GO:0044267,cellular protein metabolic process|GO:0006468,protein phosphorylation|GO:0044260,cellular macromolecule metabolic process|GO:0044238,primary metabolic process|GO:0019538,protein metabolic process|GO:0016310,phosphorylation|GO:0009987,cellular process|GO:0043412,macromolecule modification|GO:0006464,cellular protein modification process|GO:0043170,macromolecule metabolic process|GO:0071…		GO:0035639,purine ribonucleoside triphosphate binding|GO:0004672,protein kinase activity|GO:0000166,nucleotide binding|GO:1901363,heterocyclic compound binding|GO:0001883,purine nucleoside binding|GO:0001882,nucleoside binding|GO:0043168,anion binding|GO:0043167,ion binding|GO:0016740,transferase activity|GO:1901265,nucleoside phosphate binding|GO:0032549,ribonucleoside binding|GO:0017076,purine …		http://www.uniprot.org/uniprot/H9J4V7	False
Q1HPM4	1	0.0			Q1HPM4	LOC733016					http://www.uniprot.org/uniprot/Q1HPM4	False
Q5UAU1	1	0.0	100.00	0.0	Q5UAU1	RpP0	GO:0022613,ribonucleoprotein complex biogenesis|GO:0044085,cellular component biogenesis|GO:0042254,ribosome biogenesis|GO:0071840,cellular component organization or biogenesis	GO:0005737,cytoplasm|GO:0032991,macromolecular complex|GO:0005840,ribosome|GO:0043232,intracellular non-membrane-bounded organelle|GO:0044464,cell part|GO:0044444,cytoplasmic part|GO:0005623,cell|GO:0030529,intracellular ribonucleoprotein complex|GO:0043229,intracellular organelle|GO:0043228,non-membrane-bounded organelle|GO:0044424,intracellular part|GO:0005622,intracellular|GO:0043226,organelle…		bmor03010,Ribosome	http://www.uniprot.org/uniprot/Q5UAU1	False
H9IYX7	1	0.0	100.00	0.0	H9IYX7	LOC101741082	GO:0044249,cellular biosynthetic process|GO:0034641,cellular nitrogen compound metabolic process|GO:0009165,nucleotide biosynthetic process|GO:0044281,small molecule metabolic process|GO:0072521,purine-containing compound metabolic process|GO:0072522,purine-containing compound biosynthetic process|GO:1901362,organic cyclic compound biosynthetic process|GO:0044699,single-organism process|GO:000613…		GO:0016787,hydrolase activity|GO:0003937,IMP cyclohydrolase activity|GO:0016810,hydrolase activity, acting on carbon-nitrogen (but not peptide) bonds|GO:0004643,phosphoribosylaminoimidazolecarboxamide formyltransferase activity|GO:0016814,hydrolase activity, acting on carbon-nitrogen (but not peptide) bonds, in cyclic amidines|GO:0016742,hydroxymethyl-, formyl- and related transferase activity|GO…		http://www.uniprot.org/uniprot/H9IYX7	False
Q2F681	1	0.0	66.34	0.0	Q1HQ47	LOC100101164	GO:0019752,carboxylic acid metabolic process|GO:0006099,tricarboxylic acid cycle|GO:0009060,aerobic respiration|GO:0044281,small molecule metabolic process|GO:0006091,generation of precursor metabolites and energy|GO:0072350,tricarboxylic acid metabolic process|GO:0044699,single-organism process|GO:0044710,single-organism metabolic process|GO:0071704,organic substance metabolic process|GO:0045333…		GO:0043169,cation binding|GO:0043167,ion binding|GO:0016614,oxidoreductase activity, acting on CH-OH group of donors|GO:0016616,oxidoreductase activity, acting on the CH-OH group of donors, NAD or NADP as acceptor|GO:0003824,catalytic activity|GO:0051287,NAD binding|GO:0000287,magnesium ion binding|GO:0036094,small molecule binding|GO:0000166,nucleotide binding|GO:0050662,coenzyme binding|GO:0004…	bmor01100,Metabolic pathways|bmor01200,Carbon metabolism|bmor00020,Citrate cycle (TCA cycle)|bmor04146,Peroxisome|bmor01230,Biosynthesis of amino acids|bmor01210,2-Oxocarboxylic acid metabolism|bmor00480,Glutathione metabolism	http://www.uniprot.org/uniprot/Q1HQ47	False
Q587N4	1	0.0	93.68	0.0	H9J250	H9J250	GO:0019725,cellular homeostasis|GO:0009987,cellular process|GO:0050794,regulation of cellular process|GO:0042592,homeostatic process|GO:0044763,single-organism cellular process|GO:0065007,biological regulation|GO:0045454,cell redox homeostasis|GO:0065008,regulation of biological quality|GO:0050789,regulation of biological process|GO:0044699,single-organism process	GO:0005623,cell			http://www.uniprot.org/uniprot/H9J250	False
H9JED2	1	0.0	99.00	0.0	O76190	RpL5	GO:0044249,cellular biosynthetic process|GO:0034641,cellular nitrogen compound metabolic process|GO:0006807,nitrogen compound metabolic process|GO:0034645,cellular macromolecule biosynthetic process|GO:1901576,organic substance biosynthetic process|GO:0044267,cellular protein metabolic process|GO:0044260,cellular macromolecule metabolic process|GO:0043043,peptide biosynthetic process|GO:0071704,o…	GO:0005737,cytoplasm|GO:0032991,macromolecular complex|GO:0005840,ribosome|GO:0043232,intracellular non-membrane-bounded organelle|GO:0044464,cell part|GO:0044444,cytoplasmic part|GO:0005623,cell|GO:0030529,intracellular ribonucleoprotein complex|GO:0043229,intracellular organelle|GO:0043228,non-membrane-bounded organelle|GO:0044424,intracellular part|GO:0005622,intracellular|GO:0043226,organelle…	GO:0008097,5S rRNA binding|GO:0097159,organic cyclic compound binding|GO:0019843,rRNA binding|GO:0003735,structural constituent of ribosome|GO:0003723,RNA binding|GO:0003676,nucleic acid binding|GO:0005198,structural molecule activity|GO:1901363,heterocyclic compound binding|GO:0005488,binding	bmor03010,Ribosome	http://www.uniprot.org/uniprot/O76190	False
Q2V0H5	1	0.0	41.24	3e-123	H9JLU7	LOC101742508			GO:0043168,anion binding|GO:0005488,binding|GO:0030554,adenyl nucleotide binding|GO:0035639,purine ribonucleoside triphosphate binding|GO:0097367,carbohydrate derivative binding|GO:1901363,heterocyclic compound binding|GO:1901265,nucleoside phosphate binding|GO:0000166,nucleotide binding|GO:0036094,small molecule binding|GO:0032553,ribonucleotide binding|GO:0032559,adenyl ribonucleotide binding|G…	bmor03008,Ribosome biogenesis in eukaryotes	http://www.uniprot.org/uniprot/H9JLU7	False
D9N4J4	1	0.0	99.28	0.0	H9JUW5	Tudor-SN	GO:0009892,negative regulation of metabolic process|GO:0080090,regulation of primary metabolic process|GO:0019222,regulation of metabolic process|GO:0031326,regulation of cellular biosynthetic process|GO:0031323,regulation of cellular metabolic process|GO:0090304,nucleic acid metabolic process|GO:0044249,cellular biosynthetic process|GO:0010629,negative regulation of gene expression|GO:0006807,ni…	GO:0032991,macromolecular complex|GO:0030529,intracellular ribonucleoprotein complex|GO:0031332,RNAi effector complex|GO:0044464,cell part|GO:0005623,cell|GO:0005622,intracellular|GO:0044424,intracellular part|GO:0016442,RISC complex|GO:1990904,ribonucleoprotein complex	GO:0003712,transcription cofactor activity|GO:0000989,transcription factor activity, transcription factor binding|GO:0000988,transcription factor activity, protein binding		http://www.uniprot.org/uniprot/H9JUW5	False
C7AQP4	1	0.0	99.68	0.0	H9JAQ8	LOC100302733	GO:0030001,metal ion transport|GO:0044699,single-organism process|GO:0055085,transmembrane transport|GO:0098662,inorganic cation transmembrane transport|GO:0098660,inorganic ion transmembrane transport|GO:0009987,cellular process|GO:0006812,cation transport|GO:0006811,ion transport|GO:0006810,transport|GO:0006816,calcium ion transport|GO:0034220,ion transmembrane transport|GO:0044765,single-organ…	GO:0005783,endoplasmic reticulum|GO:0005789,endoplasmic reticulum membrane|GO:0042175,nuclear outer membrane-endoplasmic reticulum membrane network|GO:0043229,intracellular organelle|GO:0043227,membrane-bounded organelle|GO:0043226,organelle|GO:0031224,intrinsic component of membrane|GO:0005737,cytoplasm|GO:0031090,organelle membrane|GO:0016021,integral component of membrane|GO:0016020,membrane|G…	GO:0035639,purine ribonucleoside triphosphate binding|GO:0043169,cation binding|GO:0005488,binding|GO:0016887,ATPase activity|GO:0000166,nucleotide binding|GO:1901363,heterocyclic compound binding|GO:0001883,purine nucleoside binding|GO:0001882,nucleoside binding|GO:0043168,anion binding|GO:0042625,ATPase coupled ion transmembrane transporter activity|GO:0042626,ATPase activity, coupled to transm…		http://www.uniprot.org/uniprot/H9JAQ8	False
B7XFU6	1	0.0	100.00	0.0	B7XFU6	Chc	GO:0033036,macromolecule localization|GO:0034613,cellular protein localization|GO:0016192,vesicle-mediated transport|GO:0046907,intracellular transport|GO:0070727,cellular macromolecule localization|GO:0006886,intracellular protein transport|GO:0006810,transport|GO:0045184,establishment of protein localization|GO:0008104,protein localization|GO:0071702,organic substance transport|GO:0015031,prote…	GO:0043229,intracellular organelle|GO:0071944,cell periphery|GO:0030117,membrane coat|GO:0005905,clathrin-coated pit|GO:0012510,trans-Golgi network transport vesicle membrane|GO:0030130,clathrin coat of trans-Golgi network vesicle|GO:0030133,transport vesicle|GO:0030132,clathrin coat of coated pit|GO:0030135,coated vesicle|GO:0043226,organelle|GO:0030136,clathrin-coated vesicle|GO:0030665,clathri…	GO:0005198,structural molecule activity|GO:0032051,clathrin light chain binding|GO:0005488,binding|GO:0005515,protein binding|GO:0030276,clathrin binding	bmor04142,Lysosome|bmor04144,Endocytosis	http://www.uniprot.org/uniprot/B7XFU6	False
Q2F5L3	1	0.0	100.00	0.0	Q2F5L3	LOC692975	GO:0006732,coenzyme metabolic process|GO:0006730,one-carbon metabolic process|GO:0019752,carboxylic acid metabolic process|GO:0034641,cellular nitrogen compound metabolic process|GO:0006807,nitrogen compound metabolic process|GO:0044281,small molecule metabolic process|GO:0009069,serine family amino acid metabolic process|GO:0046653,tetrahydrofolate metabolic process|GO:0044699,single-organism pr…		GO:0043168,anion binding|GO:0004372,glycine hydroxymethyltransferase activity|GO:0097159,organic cyclic compound binding|GO:0043167,ion binding|GO:0016742,hydroxymethyl-, formyl- and related transferase activity|GO:0003824,catalytic activity|GO:0016740,transferase activity|GO:0016741,transferase activity, transferring one-carbon groups|GO:0048037,cofactor binding|GO:0030170,pyridoxal phosphate bi…	bmor00630,Glyoxylate and dicarboxylate metabolism|bmor01100,Metabolic pathways|bmor01230,Biosynthesis of amino acids|bmor01200,Carbon metabolism|bmor00260,Glycine, serine and threonine metabolism|bmor00670,One carbon pool by folate	http://www.uniprot.org/uniprot/Q2F5L3	False
H9JY28	1	0.0	27.44	3e-04	H9JE77	LOC101740061	GO:0008152,metabolic process|GO:0006637,acyl-CoA metabolic process|GO:0006732,coenzyme metabolic process|GO:0019752,carboxylic acid metabolic process|GO:0006099,tricarboxylic acid cycle|GO:0009060,aerobic respiration|GO:0044281,small molecule metabolic process|GO:0006091,generation of precursor metabolites and energy|GO:0072350,tricarboxylic acid metabolic process|GO:0044699,single-organism proce…	GO:0005737,cytoplasm|GO:0043231,intracellular membrane-bounded organelle|GO:0044464,cell part|GO:0043229,intracellular organelle|GO:0005739,mitochondrion|GO:0005622,intracellular|GO:0044444,cytoplasmic part|GO:0005623,cell|GO:0044424,intracellular part|GO:0043227,membrane-bounded organelle|GO:0043226,organelle	GO:0035639,purine ribonucleoside triphosphate binding|GO:0005488,binding|GO:0043167,ion binding|GO:1901363,heterocyclic compound binding|GO:1901265,nucleoside phosphate binding|GO:0001882,nucleoside binding|GO:0043168,anion binding|GO:0000166,nucleotide binding|GO:0001883,purine nucleoside binding|GO:0032549,ribonucleoside binding|GO:0017076,purine nucleotide binding|GO:0005524,ATP binding|GO:003…	bmor01200,Carbon metabolism|bmor01100,Metabolic pathways|bmor00640,Propanoate metabolism|bmor00020,Citrate cycle (TCA cycle)	http://www.uniprot.org/uniprot/H9JE77	False
A7BEX9	1	0.0	97.00	0.0	Q9GV28	EN03	GO:0046348,amino sugar catabolic process|GO:0006807,nitrogen compound metabolic process|GO:1901575,organic substance catabolic process|GO:0071704,organic substance metabolic process|GO:0006030,chitin metabolic process|GO:0006032,chitin catabolic process|GO:1901072,glucosamine-containing compound catabolic process|GO:0008152,metabolic process|GO:1901564,organonitrogen compound metabolic process|GO…	GO:0005576,extracellular region	GO:0016787,hydrolase activity|GO:0016798,hydrolase activity, acting on glycosyl bonds|GO:0003824,catalytic activity|GO:0004553,hydrolase activity, hydrolyzing O-glycosyl compounds|GO:0004568,chitinase activity|GO:0097367,carbohydrate derivative binding|GO:0008061,chitin binding|GO:0005488,binding		http://www.uniprot.org/uniprot/Q9GV28	False
H9IT40	1	0.0	100.00	0.0	H9IT40	LOC101740023	GO:0044238,primary metabolic process|GO:0006631,fatty acid metabolic process|GO:0006629,lipid metabolic process|GO:0006082,organic acid metabolic process|GO:0044699,single-organism process|GO:0009987,cellular process|GO:0044710,single-organism metabolic process|GO:0019752,carboxylic acid metabolic process|GO:0032787,monocarboxylic acid metabolic process|GO:0071704,organic substance metabolic proc…		GO:0016614,oxidoreductase activity, acting on CH-OH group of donors|GO:0016616,oxidoreductase activity, acting on the CH-OH group of donors, NAD or NADP as acceptor|GO:0003824,catalytic activity|GO:0003857,3-hydroxyacyl-CoA dehydrogenase activity|GO:0016491,oxidoreductase activity|GO:0043168,anion binding|GO:0050662,coenzyme binding|GO:0043167,ion binding|GO:0051287,NAD binding|GO:0000166,nucleot…	bmor01100,Metabolic pathways|bmor00040,Pentose and glucuronate interconversions	http://www.uniprot.org/uniprot/H9IT40	False
H9JXD6	1	0.0	47.87	1e-136	H9IYX2	LOC101740694	GO:0008152,metabolic process|GO:0044710,single-organism metabolic process|GO:0044699,single-organism process|GO:0055114,oxidation-reduction process		GO:0003824,catalytic activity|GO:0016903,oxidoreductase activity, acting on the aldehyde or oxo group of donors|GO:0016620,oxidoreductase activity, acting on the aldehyde or oxo group of donors, NAD or NADP as acceptor|GO:0016491,oxidoreductase activity	bmor00410,beta-Alanine metabolism|bmor00380,Tryptophan metabolism|bmor00561,Glycerolipid metabolism|bmor00071,Fatty acid degradation|bmor00620,Pyruvate metabolism|bmor00040,Pentose and glucuronate interconversions|bmor00053,Ascorbate and aldarate metabolism|bmor00010,Glycolysis / Gluconeogenesis|bmor01100,Metabolic pathways|bmor00340,Histidine metabolism|bmor00310,Lysine degradation|bmor00280,Val…	http://www.uniprot.org/uniprot/H9IYX2	False
H9JNW4	1	0.0	100.00	0.0	H9JNW4	ae48	GO:0008152,metabolic process		GO:0016787,hydrolase activity|GO:0003824,catalytic activity		http://www.uniprot.org/uniprot/H9JNW4	False
Q2F5I6	1	0.0	99.81	0.0	H9J3Y2	LOC778462	GO:0046031,ADP metabolic process|GO:0009185,ribonucleoside diphosphate metabolic process|GO:0006732,coenzyme metabolic process|GO:0046364,monosaccharide biosynthetic process|GO:0009144,purine nucleoside triphosphate metabolic process|GO:1901575,organic substance catabolic process|GO:0019752,carboxylic acid metabolic process|GO:0043436,oxoacid metabolic process|GO:0034641,cellular nitrogen compoun…		GO:0016853,isomerase activity|GO:0004347,glucose-6-phosphate isomerase activity|GO:0003824,catalytic activity|GO:0016861,intramolecular oxidoreductase activity, interconverting aldoses and ketoses|GO:0016860,intramolecular oxidoreductase activity		http://www.uniprot.org/uniprot/H9J3Y2	False
H9ITU2	1	0.0	100.00	0.0	H9ITU2	LOC101737646	GO:0019752,carboxylic acid metabolic process|GO:0006099,tricarboxylic acid cycle|GO:0009060,aerobic respiration|GO:0044281,small molecule metabolic process|GO:0006091,generation of precursor metabolites and energy|GO:0072350,tricarboxylic acid metabolic process|GO:0044699,single-organism process|GO:0044710,single-organism metabolic process|GO:0044262,cellular carbohydrate metabolic process|GO:007…		GO:0046912,transferase activity, transferring acyl groups, acyl groups converted into alkyl on transfer|GO:0004108,citrate (Si)-synthase activity|GO:0036440,citrate synthase activity|GO:0003824,catalytic activity|GO:0016740,transferase activity|GO:0016746,transferase activity, transferring acyl groups	bmor00630,Glyoxylate and dicarboxylate metabolism|bmor01100,Metabolic pathways|bmor01200,Carbon metabolism|bmor00020,Citrate cycle (TCA cycle)|bmor01230,Biosynthesis of amino acids|bmor01210,2-Oxocarboxylic acid metabolism	http://www.uniprot.org/uniprot/H9ITU2	False
Q9BPS3	1	0.0	100.00	0.0	Q9BPS3	ef-1g	GO:0044249,cellular biosynthetic process|GO:0034641,cellular nitrogen compound metabolic process|GO:0006807,nitrogen compound metabolic process|GO:0034645,cellular macromolecule biosynthetic process|GO:1901576,organic substance biosynthetic process|GO:0044267,cellular protein metabolic process|GO:0044260,cellular macromolecule metabolic process|GO:0043043,peptide biosynthetic process|GO:0071704,o…		GO:0097159,organic cyclic compound binding|GO:0008135,translation factor activity, RNA binding|GO:0003723,RNA binding|GO:0003676,nucleic acid binding|GO:0003746,translation elongation factor activity|GO:1901363,heterocyclic compound binding|GO:0005488,binding		http://www.uniprot.org/uniprot/Q9BPS3	False
H9ITN2	1	0.0	100.00	0.0	H9ITN2	LOC100174848	GO:0008152,metabolic process	GO:0005856,cytoskeleton|GO:0043234,protein complex|GO:0043228,non-membrane-bounded organelle|GO:0015629,actin cytoskeleton|GO:0043232,intracellular non-membrane-bounded organelle|GO:0044464,cell part|GO:0005623,cell|GO:0005622,intracellular|GO:0044446,intracellular organelle part|GO:0043229,intracellular organelle|GO:0016459,myosin complex|GO:0044430,cytoskeletal part|GO:0044424,intracellular par…	GO:0016787,hydrolase activity|GO:0016818,hydrolase activity, acting on acid anhydrides, in phosphorus-containing anhydrides|GO:0003824,catalytic activity|GO:0016817,hydrolase activity, acting on acid anhydrides|GO:0017111,nucleoside-triphosphatase activity|GO:0016462,pyrophosphatase activity|GO:0003774,motor activity		http://www.uniprot.org/uniprot/H9ITN2	False
H9IXK0	1	0.0	100.00	0.0	H9IXK0	serpin-9		GO:0005576,extracellular region|GO:0005615,extracellular space|GO:0044421,extracellular region part			http://www.uniprot.org/uniprot/H9IXK0	False
H9JRL1	1	0.0	100.00	0.0	H9JRL1	H9JRL1			GO:0043168,anion binding|GO:0008092,cytoskeletal protein binding|GO:0005543,phospholipid binding|GO:0008289,lipid binding|GO:0043167,ion binding|GO:0003779,actin binding|GO:0005488,binding|GO:0005515,protein binding		http://www.uniprot.org/uniprot/H9JRL1	False
Q8MUB0	1	0.0	100.00	0.0	Q8MUB0	DLDH	GO:0019725,cellular homeostasis|GO:0044710,single-organism metabolic process|GO:0009987,cellular process|GO:0050794,regulation of cellular process|GO:0042592,homeostatic process|GO:0044763,single-organism cellular process|GO:0044699,single-organism process|GO:0008152,metabolic process|GO:0065007,biological regulation|GO:0045454,cell redox homeostasis|GO:0065008,regulation of biological quality|GO…	GO:0005623,cell	GO:0043168,anion binding|GO:0050662,coenzyme binding|GO:0050660,flavin adenine dinucleotide binding|GO:0005488,binding|GO:0097159,organic cyclic compound binding|GO:0000166,nucleotide binding|GO:0036094,small molecule binding|GO:0003824,catalytic activity|GO:0048037,cofactor binding|GO:0016651,oxidoreductase activity, acting on NAD(P)H|GO:0016667,oxidoreductase activity, acting on a sulfur group …	bmor00620,Pyruvate metabolism|bmor00630,Glyoxylate and dicarboxylate metabolism|bmor01100,Metabolic pathways|bmor01200,Carbon metabolism|bmor00260,Glycine, serine and threonine metabolism|bmor00010,Glycolysis / Gluconeogenesis|bmor00640,Propanoate metabolism|bmor00020,Citrate cycle (TCA cycle)|bmor00280,Valine, leucine and isoleucine degradation	http://www.uniprot.org/uniprot/Q8MUB0	False
Q1HQC7	1	0.0	97.74	6e-88	H9J0S9	H9J0S9	GO:0044238,primary metabolic process|GO:0044710,single-organism metabolic process|GO:0009987,cellular process|GO:1901564,organonitrogen compound metabolic process|GO:0006082,organic acid metabolic process|GO:0044237,cellular metabolic process|GO:0006520,cellular amino acid metabolic process|GO:0019752,carboxylic acid metabolic process|GO:0071704,organic substance metabolic process|GO:0009058,bios…		GO:0043168,anion binding|GO:0008483,transaminase activity|GO:0097159,organic cyclic compound binding|GO:0003824,catalytic activity|GO:0070546,L-phenylalanine aminotransferase activity|GO:1901363,heterocyclic compound binding|GO:0004069,L-aspartate:2-oxoglutarate aminotransferase activity|GO:0016740,transferase activity|GO:0048037,cofactor binding|GO:0080130,L-phenylalanine:2-oxoglutarate aminotra…		http://www.uniprot.org/uniprot/H9J0S9	False
Q5UAT7	1	0.0	100.00	0.0	H9IX17	RpL4	GO:0044249,cellular biosynthetic process|GO:0034641,cellular nitrogen compound metabolic process|GO:0006807,nitrogen compound metabolic process|GO:0034645,cellular macromolecule biosynthetic process|GO:1901576,organic substance biosynthetic process|GO:0044267,cellular protein metabolic process|GO:0044260,cellular macromolecule metabolic process|GO:0043043,peptide biosynthetic process|GO:0071704,o…	GO:0005737,cytoplasm|GO:0032991,macromolecular complex|GO:0005840,ribosome|GO:0043232,intracellular non-membrane-bounded organelle|GO:0044464,cell part|GO:0044444,cytoplasmic part|GO:0005623,cell|GO:0030529,intracellular ribonucleoprotein complex|GO:0043229,intracellular organelle|GO:0043228,non-membrane-bounded organelle|GO:0044424,intracellular part|GO:0005622,intracellular|GO:0043226,organelle…	GO:0003735,structural constituent of ribosome|GO:0005198,structural molecule activity		http://www.uniprot.org/uniprot/H9IX17	False
H9JLG0	1	0.0	100.00	0.0	H9JLG0	Glyp	GO:0044238,primary metabolic process|GO:0005975,carbohydrate metabolic process|GO:0008152,metabolic process|GO:0071704,organic substance metabolic process		GO:0043168,anion binding|GO:0097159,organic cyclic compound binding|GO:0004645,phosphorylase activity|GO:0043167,ion binding|GO:0003824,catalytic activity|GO:0016740,transferase activity|GO:0048037,cofactor binding|GO:0030170,pyridoxal phosphate binding|GO:0016757,transferase activity, transferring glycosyl groups|GO:0016758,transferase activity, transferring hexosyl groups|GO:0008184,glycogen ph…		http://www.uniprot.org/uniprot/H9JLG0	False
H9JXM7	1	0.0	100.00	0.0	H9JXM7	LOC101740166	GO:0044238,primary metabolic process|GO:0005975,carbohydrate metabolic process|GO:0009987,cellular process|GO:0044237,cellular metabolic process|GO:0071704,organic substance metabolic process|GO:0008152,metabolic process|GO:0044262,cellular carbohydrate metabolic process		GO:0046912,transferase activity, transferring acyl groups, acyl groups converted into alkyl on transfer|GO:0003824,catalytic activity|GO:0016740,transferase activity|GO:0016746,transferase activity, transferring acyl groups	bmor01100,Metabolic pathways|bmor00020,Citrate cycle (TCA cycle)	http://www.uniprot.org/uniprot/H9JXM7	False
Q86PG2	1	0.0	28.17	0.16	H9J2U2	Ant	GO:0006810,transport|GO:0009987,cellular process|GO:0051179,localization|GO:0044765,single-organism transport|GO:0044763,single-organism cellular process|GO:1902578,single-organism localization|GO:0051234,establishment of localization|GO:0055085,transmembrane transport|GO:0044699,single-organism process	GO:0044464,cell part|GO:0031975,envelope|GO:0043229,intracellular organelle|GO:0043227,membrane-bounded organelle|GO:0043226,organelle|GO:0031224,intrinsic component of membrane|GO:0005737,cytoplasm|GO:0031090,organelle membrane|GO:0016021,integral component of membrane|GO:0016020,membrane|GO:0044444,cytoplasmic part|GO:0005739,mitochondrion|GO:0031967,organelle envelope|GO:0031966,mitochondrial …	GO:0005215,transporter activity		http://www.uniprot.org/uniprot/H9J2U2	False
H9IZ23	1	0.0	100.00	0.0	H9IZ23	LOC692450	GO:0009185,ribonucleoside diphosphate metabolic process|GO:0006732,coenzyme metabolic process|GO:0009141,nucleoside triphosphate metabolic process|GO:0009144,purine nucleoside triphosphate metabolic process|GO:0019752,carboxylic acid metabolic process|GO:0044723,single-organism carbohydrate metabolic process|GO:0034641,cellular nitrogen compound metabolic process|GO:0006807,nitrogen compound meta…		GO:0043169,cation binding|GO:0030955,potassium ion binding|GO:0000287,magnesium ion binding|GO:0016773,phosphotransferase activity, alcohol group as acceptor|GO:0016772,transferase activity, transferring phosphorus-containing groups|GO:0016301,kinase activity|GO:0031420,alkali metal ion binding|GO:0043167,ion binding|GO:0003824,catalytic activity|GO:0016740,transferase activity|GO:0005488,binding…		http://www.uniprot.org/uniprot/H9IZ23	False
H9IZF9	1	0.0	100.00	1e-141	Q2F637	14-3-3zeta		GO:0005737,cytoplasm|GO:0044464,cell part|GO:0005623,cell|GO:0005622,intracellular|GO:0044424,intracellular part	GO:0019904,protein domain specific binding|GO:0005515,protein binding|GO:0005488,binding	bmor04391,Hippo signaling pathway - fly|bmor04013,MAPK signaling pathway - fly	http://www.uniprot.org/uniprot/Q2F637	False
Q2F5M4	1	0.0	31.07	3e-28	H9IUV8	LOC101739458	GO:0016070,RNA metabolic process|GO:0016071,mRNA metabolic process|GO:0044238,primary metabolic process|GO:0044260,cellular macromolecule metabolic process|GO:0006139,nucleobase-containing compound metabolic process|GO:0009987,cellular process|GO:0006725,cellular aromatic compound metabolic process|GO:0010467,gene expression|GO:0044237,cellular metabolic process|GO:0043170,macromolecule metabolic…	GO:0005737,cytoplasm|GO:0043231,intracellular membrane-bounded organelle|GO:0005634,nucleus|GO:0044464,cell part|GO:0005623,cell|GO:0005622,intracellular|GO:0043229,intracellular organelle|GO:0044424,intracellular part|GO:0043227,membrane-bounded organelle|GO:0043226,organelle	GO:0097159,organic cyclic compound binding|GO:0005488,binding|GO:0003676,nucleic acid binding|GO:1901363,heterocyclic compound binding|GO:0003723,RNA binding		http://www.uniprot.org/uniprot/H9IUV8	False
H9IV44	1	0.0	100.00	0.0	H9IV44	LOC101739740	GO:0090304,nucleic acid metabolic process|GO:0090305,nucleic acid phosphodiester bond hydrolysis|GO:0034641,cellular nitrogen compound metabolic process|GO:0006807,nitrogen compound metabolic process|GO:1901360,organic cyclic compound metabolic process|GO:0006139,nucleobase-containing compound metabolic process|GO:0044710,single-organism metabolic process|GO:0044260,cellular macromolecule metabol…	GO:0044464,cell part|GO:0005623,cell|GO:0005622,intracellular	GO:0016787,hydrolase activity|GO:0004518,nuclease activity|GO:0004519,endonuclease activity|GO:0016788,hydrolase activity, acting on ester bonds|GO:0003824,catalytic activity|GO:0005488,binding|GO:0003676,nucleic acid binding|GO:0003677,DNA binding|GO:0097159,organic cyclic compound binding|GO:1901363,heterocyclic compound binding|GO:0004536,deoxyribonuclease activity|GO:0016835,carbon-oxygen lya…	bmor03410,Base excision repair	http://www.uniprot.org/uniprot/H9IV44	False
Q1HPK3	1	0.0	31.65	2.9	H9J1P2	LOC101737477	GO:0008152,metabolic process		GO:0035639,purine ribonucleoside triphosphate binding|GO:0005488,binding|GO:0003676,nucleic acid binding|GO:0043167,ion binding|GO:1901363,heterocyclic compound binding|GO:1901265,nucleoside phosphate binding|GO:0001882,nucleoside binding|GO:0043168,anion binding|GO:0000166,nucleotide binding|GO:0001883,purine nucleoside binding|GO:0032549,ribonucleoside binding|GO:0017076,purine nucleotide bindi…	bmor03040,Spliceosome	http://www.uniprot.org/uniprot/H9J1P2	False
H9IUJ6	1	0.0	100.00	0.0	H9IUJ6	LOC733132	GO:0006739,NADP metabolic process|GO:0006732,coenzyme metabolic process|GO:0006733,oxidoreduction coenzyme metabolic process|GO:0034641,cellular nitrogen compound metabolic process|GO:0006098,pentose-phosphate shunt|GO:0046496,nicotinamide nucleotide metabolic process|GO:0072524,pyridine-containing compound metabolic process|GO:0044699,single-organism process|GO:0006139,nucleobase-containing comp…	GO:0005737,cytoplasm|GO:0044464,cell part|GO:0005623,cell|GO:0005622,intracellular|GO:0044424,intracellular part	GO:0003824,catalytic activity|GO:0016740,transferase activity|GO:0004801,sedoheptulose-7-phosphate:D-glyceraldehyde-3-phosphate glyceronetransferase activity|GO:0016744,transferase activity, transferring aldehyde or ketonic groups		http://www.uniprot.org/uniprot/H9IUJ6	False
H9JCP0	1	0.0			H9JCP0	LOC101745519					http://www.uniprot.org/uniprot/H9JCP0	False
A1E9B3	1	0.0	93.52	0.0	H9JFJ8	H9JFJ8	GO:1902600,hydrogen ion transmembrane transport|GO:0009141,nucleoside triphosphate metabolic process|GO:0009144,purine nucleoside triphosphate metabolic process|GO:0009167,purine ribonucleoside monophosphate metabolic process|GO:0034641,cellular nitrogen compound metabolic process|GO:0006807,nitrogen compound metabolic process|GO:0044281,small molecule metabolic process|GO:0009161,ribonucleoside …	GO:0043234,protein complex|GO:0032991,macromolecular complex|GO:0016020,membrane|GO:0033178,proton-transporting two-sector ATPase complex, catalytic domain|GO:0098796,membrane protein complex|GO:0044425,membrane part|GO:0016469,proton-transporting two-sector ATPase complex	GO:0035639,purine ribonucleoside triphosphate binding|GO:0005488,binding|GO:0043167,ion binding|GO:1901363,heterocyclic compound binding|GO:1901265,nucleoside phosphate binding|GO:0001882,nucleoside binding|GO:0043168,anion binding|GO:0016820,hydrolase activity, acting on acid anhydrides, catalyzing transmembrane movement of substances|GO:0000166,nucleotide binding|GO:0001883,purine nucleoside bi…		http://www.uniprot.org/uniprot/H9JFJ8	False
Q2F6C2	1	0.0	100.00	0.0	Q2F6C2	LOC692797	GO:0044267,cellular protein metabolic process|GO:0006457,protein folding|GO:0044260,cellular macromolecule metabolic process|GO:0044238,primary metabolic process|GO:0019538,protein metabolic process|GO:0009987,cellular process|GO:0044237,cellular metabolic process|GO:0043170,macromolecule metabolic process|GO:0071704,organic substance metabolic process|GO:0008152,metabolic process	GO:0005737,cytoplasm|GO:0044464,cell part|GO:0005623,cell|GO:0005622,intracellular|GO:0044424,intracellular part	GO:0035639,purine ribonucleoside triphosphate binding|GO:0005488,binding|GO:0043167,ion binding|GO:1901363,heterocyclic compound binding|GO:1901265,nucleoside phosphate binding|GO:0001882,nucleoside binding|GO:0043168,anion binding|GO:0051082,unfolded protein binding|GO:0000166,nucleotide binding|GO:0001883,purine nucleoside binding|GO:0032549,ribonucleoside binding|GO:0017076,purine nucleotide b…		http://www.uniprot.org/uniprot/Q2F6C2	False
H9IWG3	1	0.0	65.01	0.0	H9IWA5	LOC101737692	GO:0006807,nitrogen compound metabolic process|GO:0008152,metabolic process		GO:0016787,hydrolase activity|GO:0016810,hydrolase activity, acting on carbon-nitrogen (but not peptide) bonds|GO:0003824,catalytic activity	bmor01100,Metabolic pathways|bmor00770,Pantothenate and CoA biosynthesis|bmor00983,Drug metabolism - other enzymes|bmor00410,beta-Alanine metabolism|bmor00240,Pyrimidine metabolism	http://www.uniprot.org/uniprot/H9IWA5	False
Q2F5V0	1	0.0	100.00	6e-177	H9JVY7	LOC692913	GO:0044707,single-multicellular organism process|GO:0044057,regulation of system process|GO:0006936,muscle contraction|GO:0006937,regulation of muscle contraction|GO:0003012,muscle system process|GO:0032501,multicellular organismal process|GO:0065007,biological regulation|GO:0090257,regulation of muscle system process|GO:0051239,regulation of multicellular organismal process|GO:0050789,regulation…	GO:0015629,actin cytoskeleton|GO:0030016,myofibril|GO:0030017,sarcomere|GO:0043229,intracellular organelle|GO:0043228,non-membrane-bounded organelle|GO:0043226,organelle|GO:0005856,cytoskeleton|GO:0044430,cytoskeletal part|GO:0005737,cytoplasm|GO:0043292,contractile fiber|GO:0043234,protein complex|GO:0005865,striated muscle thin filament|GO:0005861,troponin complex|GO:0036379,myofilament|GO:0032…			http://www.uniprot.org/uniprot/H9JVY7	False
Q2F5M8	1	0.0	98.90	0.0	H9JSH4	Psat1	GO:0019752,carboxylic acid metabolic process|GO:0044249,cellular biosynthetic process|GO:0006807,nitrogen compound metabolic process|GO:0044281,small molecule metabolic process|GO:0044283,small molecule biosynthetic process|GO:0009069,serine family amino acid metabolic process|GO:0044699,single-organism process|GO:1901576,organic substance biosynthetic process|GO:0044710,single-organism metabolic…		GO:0004648,O-phospho-L-serine:2-oxoglutarate aminotransferase activity|GO:0003824,catalytic activity|GO:0008483,transaminase activity|GO:0016740,transferase activity|GO:0016769,transferase activity, transferring nitrogenous groups		http://www.uniprot.org/uniprot/H9JSH4	False
O97158	1	0.0	99.53	0.0	H9JPG9	Tf	GO:0006810,transport|GO:0051234,establishment of localization|GO:0006811,ion transport|GO:0055065,metal ion homeostasis|GO:0048878,chemical homeostasis|GO:0042592,homeostatic process|GO:0098771,inorganic ion homeostasis|GO:0044765,single-organism transport|GO:0055072,iron ion homeostasis|GO:0065007,biological regulation|GO:1902578,single-organism localization|GO:0055076,transition metal ion homeo…	GO:0005576,extracellular region|GO:0005615,extracellular space|GO:0044421,extracellular region part	GO:0043169,cation binding|GO:0046872,metal ion binding|GO:0005488,binding|GO:0043167,ion binding		http://www.uniprot.org/uniprot/H9JPG9	False
Q5UAP2	1	0.0	100.00	6e-169	Q5UAP2	RpS3	GO:0044249,cellular biosynthetic process|GO:0034641,cellular nitrogen compound metabolic process|GO:0006807,nitrogen compound metabolic process|GO:0034645,cellular macromolecule biosynthetic process|GO:1901576,organic substance biosynthetic process|GO:0044267,cellular protein metabolic process|GO:0044260,cellular macromolecule metabolic process|GO:0043043,peptide biosynthetic process|GO:0071704,o…	GO:0005737,cytoplasm|GO:0005622,intracellular|GO:0032991,macromolecular complex|GO:0005840,ribosome|GO:0043232,intracellular non-membrane-bounded organelle|GO:0044464,cell part|GO:0044444,cytoplasmic part|GO:0005623,cell|GO:0044391,ribosomal subunit|GO:0044446,intracellular organelle part|GO:0043229,intracellular organelle|GO:0043228,non-membrane-bounded organelle|GO:0044424,intracellular part|GO…	GO:0097159,organic cyclic compound binding|GO:0005198,structural molecule activity|GO:0003735,structural constituent of ribosome|GO:0003723,RNA binding|GO:0003676,nucleic acid binding|GO:1901363,heterocyclic compound binding|GO:0005488,binding	bmor03010,Ribosome	http://www.uniprot.org/uniprot/Q5UAP2	False
H9IXE6	1	0.0	100.00	0.0	H9IXE6	LOC101745499	GO:0008152,metabolic process|GO:0044710,single-organism metabolic process|GO:0044699,single-organism process|GO:0055114,oxidation-reduction process		GO:0003824,catalytic activity|GO:0016491,oxidoreductase activity	bmor01100,Metabolic pathways|bmor04146,Peroxisome	http://www.uniprot.org/uniprot/H9IXE6	False
H9IZB9	1	0.0			H9IZB9	LOC101739845					http://www.uniprot.org/uniprot/H9IZB9	False
D2KMR2	1	0.0	100.00	0.0	D2KMR2	LOC101739363	GO:0044238,primary metabolic process|GO:0019538,protein metabolic process|GO:0043170,macromolecule metabolic process|GO:0071704,organic substance metabolic process|GO:0008152,metabolic process|GO:0006508,proteolysis|GO:1901564,organonitrogen compound metabolic process|GO:0006807,nitrogen compound metabolic process		GO:0016787,hydrolase activity|GO:0003824,catalytic activity|GO:0070011,peptidase activity, acting on L-amino acid peptides|GO:0008233,peptidase activity|GO:0008234,cysteine-type peptidase activity		http://www.uniprot.org/uniprot/D2KMR2	False
P82204	1	0.0	100.00	0.0	P82204	Tpi	GO:0009167,purine ribonucleoside monophosphate metabolic process|GO:0044281,small molecule metabolic process|GO:0009161,ribonucleoside monophosphate metabolic process|GO:1901360,organic cyclic compound metabolic process|GO:0044712,single-organism catabolic process|GO:0044710,single-organism metabolic process|GO:0044711,single-organism biosynthetic process|GO:0009199,ribonucleoside triphosphate me…		GO:0016853,isomerase activity|GO:0003824,catalytic activity|GO:0016860,intramolecular oxidoreductase activity|GO:0016861,intramolecular oxidoreductase activity, interconverting aldoses and ketoses|GO:0004807,triose-phosphate isomerase activity	bmor01100,Metabolic pathways|bmor01200,Carbon metabolism|bmor00051,Fructose and mannose metabolism|bmor01230,Biosynthesis of amino acids|bmor00010,Glycolysis / Gluconeogenesis|bmor00562,Inositol phosphate metabolism	http://www.uniprot.org/uniprot/P82204	False
Q7Z1E4	1	0.0	98.08	0.0	H9JP90	CatD	GO:0044238,primary metabolic process|GO:0019538,protein metabolic process|GO:0043170,macromolecule metabolic process|GO:0071704,organic substance metabolic process|GO:0008152,metabolic process|GO:0006508,proteolysis|GO:1901564,organonitrogen compound metabolic process|GO:0006807,nitrogen compound metabolic process	GO:0005737,cytoplasm|GO:0000323,lytic vacuole|GO:0043231,intracellular membrane-bounded organelle|GO:0005773,vacuole|GO:0044464,cell part|GO:0044444,cytoplasmic part|GO:0005623,cell|GO:0005622,intracellular|GO:0005764,lysosome|GO:0043229,intracellular organelle|GO:0044424,intracellular part|GO:0043227,membrane-bounded organelle|GO:0043226,organelle	GO:0016787,hydrolase activity|GO:0004175,endopeptidase activity|GO:0070001,aspartic-type peptidase activity|GO:0003824,catalytic activity|GO:0070011,peptidase activity, acting on L-amino acid peptides|GO:0004190,aspartic-type endopeptidase activity|GO:0008233,peptidase activity		http://www.uniprot.org/uniprot/H9JP90	False
H9JKA2	1	0.0	100.00	0.0	H9JKA2	serpin-1		GO:0005576,extracellular region|GO:0005615,extracellular space|GO:0044421,extracellular region part			http://www.uniprot.org/uniprot/H9JKA2	False
C7ASM6	1	0.0	93.59	0.0	P22922	P22922	GO:0009892,negative regulation of metabolic process|GO:0080090,regulation of primary metabolic process|GO:0019222,regulation of metabolic process|GO:0031324,negative regulation of cellular metabolic process|GO:0031323,regulation of cellular metabolic process|GO:0043086,negative regulation of catalytic activity|GO:0044267,cellular protein metabolic process|GO:0051248,negative regulation of protein…	GO:0005576,extracellular region|GO:0005615,extracellular space|GO:0044421,extracellular region part	GO:0004866,endopeptidase inhibitor activity|GO:0061135,endopeptidase regulator activity|GO:0061134,peptidase regulator activity|GO:0030414,peptidase inhibitor activity|GO:0004867,serine-type endopeptidase inhibitor activity|GO:0004857,enzyme inhibitor activity|GO:0098772,molecular function regulator|GO:0030234,enzyme regulator activity		http://www.uniprot.org/uniprot/P22922	False
C7ASM7	1	0.0	98.93	0.0	P80034	P80034	GO:0009892,negative regulation of metabolic process|GO:0080090,regulation of primary metabolic process|GO:0019222,regulation of metabolic process|GO:0031324,negative regulation of cellular metabolic process|GO:0031323,regulation of cellular metabolic process|GO:0043086,negative regulation of catalytic activity|GO:0044267,cellular protein metabolic process|GO:0051248,negative regulation of protein…	GO:0005576,extracellular region|GO:0005615,extracellular space|GO:0044421,extracellular region part	GO:0004866,endopeptidase inhibitor activity|GO:0061135,endopeptidase regulator activity|GO:0061134,peptidase regulator activity|GO:0030414,peptidase inhibitor activity|GO:0004867,serine-type endopeptidase inhibitor activity|GO:0004857,enzyme inhibitor activity|GO:0098772,molecular function regulator|GO:0030234,enzyme regulator activity		http://www.uniprot.org/uniprot/P80034	False
H9JC99	1	0.0	100.00	0.0	H9JC99	hibadh	GO:0019752,carboxylic acid metabolic process|GO:0044248,cellular catabolic process|GO:0006807,nitrogen compound metabolic process|GO:0044281,small molecule metabolic process|GO:0044282,small molecule catabolic process|GO:0044699,single-organism process|GO:0044712,single-organism catabolic process|GO:0044710,single-organism metabolic process|GO:0006520,cellular amino acid metabolic process|GO:0071…		GO:0005488,binding|GO:0050662,coenzyme binding|GO:0016614,oxidoreductase activity, acting on CH-OH group of donors|GO:0016616,oxidoreductase activity, acting on the CH-OH group of donors, NAD or NADP as acceptor|GO:0051287,NAD binding|GO:0000166,nucleotide binding|GO:0036094,small molecule binding|GO:0003824,catalytic activity|GO:0048037,cofactor binding|GO:0004616,phosphogluconate dehydrogenase …		http://www.uniprot.org/uniprot/H9JC99	False
Q0N2S4	1	0.0	99.76	0.0	H9J1T2	Pabp			GO:0097159,organic cyclic compound binding|GO:0000166,nucleotide binding|GO:0036094,small molecule binding|GO:0003723,RNA binding|GO:0003676,nucleic acid binding|GO:1901363,heterocyclic compound binding|GO:1901265,nucleoside phosphate binding|GO:0005488,binding		http://www.uniprot.org/uniprot/H9J1T2	False
H9JRM2	1	0.0	100.00	0.0	H9JRM2	LOC101735319	GO:0044267,cellular protein metabolic process|GO:0006457,protein folding|GO:0044260,cellular macromolecule metabolic process|GO:0044238,primary metabolic process|GO:0019538,protein metabolic process|GO:0009987,cellular process|GO:0044237,cellular metabolic process|GO:0043170,macromolecule metabolic process|GO:0071704,organic substance metabolic process|GO:0008152,metabolic process	GO:0005737,cytoplasm|GO:0044464,cell part|GO:0005623,cell|GO:0005622,intracellular|GO:0044424,intracellular part	GO:0035639,purine ribonucleoside triphosphate binding|GO:0005488,binding|GO:0043167,ion binding|GO:1901363,heterocyclic compound binding|GO:1901265,nucleoside phosphate binding|GO:0001882,nucleoside binding|GO:0043168,anion binding|GO:0051082,unfolded protein binding|GO:0000166,nucleotide binding|GO:0001883,purine nucleoside binding|GO:0032549,ribonucleoside binding|GO:0017076,purine nucleotide b…		http://www.uniprot.org/uniprot/H9JRM2	False
H9JDX3	1	0.0	100.00	0.0	H9JDX3	serpin-2		GO:0005576,extracellular region|GO:0005615,extracellular space|GO:0044421,extracellular region part			http://www.uniprot.org/uniprot/H9JDX3	False
H9JMW4	1	0.0	100.00	1e-179	Q5UAP0	RpS4	GO:0044249,cellular biosynthetic process|GO:0034641,cellular nitrogen compound metabolic process|GO:0006807,nitrogen compound metabolic process|GO:0034645,cellular macromolecule biosynthetic process|GO:1901576,organic substance biosynthetic process|GO:0044267,cellular protein metabolic process|GO:0044260,cellular macromolecule metabolic process|GO:0043043,peptide biosynthetic process|GO:0071704,o…	GO:0005737,cytoplasm|GO:0032991,macromolecular complex|GO:0005840,ribosome|GO:0043232,intracellular non-membrane-bounded organelle|GO:0044464,cell part|GO:0044444,cytoplasmic part|GO:0005623,cell|GO:0030529,intracellular ribonucleoprotein complex|GO:0043229,intracellular organelle|GO:0043228,non-membrane-bounded organelle|GO:0044424,intracellular part|GO:0005622,intracellular|GO:0043226,organelle…	GO:0097159,organic cyclic compound binding|GO:0019843,rRNA binding|GO:0003735,structural constituent of ribosome|GO:0003723,RNA binding|GO:0003676,nucleic acid binding|GO:0005198,structural molecule activity|GO:1901363,heterocyclic compound binding|GO:0005488,binding	bmor03010,Ribosome	http://www.uniprot.org/uniprot/Q5UAP0	False
H9J9S0	1	0.0	100.00	0.0	H9J9S0	LOC101742382	GO:0044267,cellular protein metabolic process|GO:0006457,protein folding|GO:0044260,cellular macromolecule metabolic process|GO:0044238,primary metabolic process|GO:0019538,protein metabolic process|GO:0009987,cellular process|GO:0044237,cellular metabolic process|GO:0043170,macromolecule metabolic process|GO:0071704,organic substance metabolic process|GO:0008152,metabolic process	GO:0005737,cytoplasm|GO:0044464,cell part|GO:0005623,cell|GO:0005622,intracellular|GO:0044424,intracellular part	GO:0035639,purine ribonucleoside triphosphate binding|GO:0005488,binding|GO:0043167,ion binding|GO:1901363,heterocyclic compound binding|GO:1901265,nucleoside phosphate binding|GO:0001882,nucleoside binding|GO:0043168,anion binding|GO:0051082,unfolded protein binding|GO:0000166,nucleotide binding|GO:0001883,purine nucleoside binding|GO:0032549,ribonucleoside binding|GO:0017076,purine nucleotide b…		http://www.uniprot.org/uniprot/H9J9S0	False
A1YM11	1	0.0	99.38	0.0	H9JPQ3	LOC791084	GO:0044267,cellular protein metabolic process|GO:0006457,protein folding|GO:0044260,cellular macromolecule metabolic process|GO:0044238,primary metabolic process|GO:0019538,protein metabolic process|GO:0009987,cellular process|GO:0044237,cellular metabolic process|GO:0043170,macromolecule metabolic process|GO:0071704,organic substance metabolic process|GO:0008152,metabolic process	GO:0005737,cytoplasm|GO:0044464,cell part|GO:0005623,cell|GO:0005622,intracellular|GO:0044424,intracellular part	GO:0035639,purine ribonucleoside triphosphate binding|GO:0005488,binding|GO:0043167,ion binding|GO:1901363,heterocyclic compound binding|GO:1901265,nucleoside phosphate binding|GO:0001882,nucleoside binding|GO:0043168,anion binding|GO:0051082,unfolded protein binding|GO:0000166,nucleotide binding|GO:0001883,purine nucleoside binding|GO:0032549,ribonucleoside binding|GO:0017076,purine nucleotide b…		http://www.uniprot.org/uniprot/H9JPQ3	False
Q1HPU0-2	1	0.0			Q1HPU0	Q1HPU0					http://www.uniprot.org/uniprot/Q1HPU0	False
Q1HPN2	1	0.0	100.00	3e-129	Q1HPN2	LOC778468			GO:0005212,structural constituent of eye lens|GO:0005198,structural molecule activity	bmor04141,Protein processing in endoplasmic reticulum|bmor04213,Longevity regulating pathway - multiple species	http://www.uniprot.org/uniprot/Q1HPN2	False
H9JHC4	1	0.0	100.00	5e-129	H9JHC4	Ef1beta	GO:0044249,cellular biosynthetic process|GO:0034641,cellular nitrogen compound metabolic process|GO:0006807,nitrogen compound metabolic process|GO:0034645,cellular macromolecule biosynthetic process|GO:1901576,organic substance biosynthetic process|GO:0044267,cellular protein metabolic process|GO:0044260,cellular macromolecule metabolic process|GO:0043043,peptide biosynthetic process|GO:0071704,o…	GO:0043234,protein complex|GO:0005737,cytoplasm|GO:0032991,macromolecular complex|GO:0005853,eukaryotic translation elongation factor 1 complex|GO:0044464,cell part|GO:0005623,cell|GO:0005622,intracellular|GO:0044444,cytoplasmic part|GO:0044424,intracellular part	GO:0097159,organic cyclic compound binding|GO:0008135,translation factor activity, RNA binding|GO:0003723,RNA binding|GO:0003676,nucleic acid binding|GO:0003746,translation elongation factor activity|GO:1901363,heterocyclic compound binding|GO:0005488,binding		http://www.uniprot.org/uniprot/H9JHC4	False
H9JVZ2	1	0.0	100.00	0.0	H9JVZ2	LOC101738705	GO:0032259,methylation|GO:0008152,metabolic process		GO:0017174,glycine N-methyltransferase activity|GO:0008757,S-adenosylmethionine-dependent methyltransferase activity|GO:0008170,N-methyltransferase activity|GO:0003824,catalytic activity|GO:0016740,transferase activity|GO:0016741,transferase activity, transferring one-carbon groups|GO:0008168,methyltransferase activity	bmor00260,Glycine, serine and threonine metabolism	http://www.uniprot.org/uniprot/H9JVZ2	False
H9JJJ8	1	0.0	100.00	0.0	H9JJJ8	LOC101743807	GO:0044267,cellular protein metabolic process|GO:0006457,protein folding|GO:0044260,cellular macromolecule metabolic process|GO:0044238,primary metabolic process|GO:0019538,protein metabolic process|GO:0009987,cellular process|GO:0044237,cellular metabolic process|GO:0043170,macromolecule metabolic process|GO:0071704,organic substance metabolic process|GO:0008152,metabolic process	GO:0005737,cytoplasm|GO:0044464,cell part|GO:0005623,cell|GO:0005622,intracellular|GO:0044424,intracellular part	GO:0035639,purine ribonucleoside triphosphate binding|GO:0005488,binding|GO:0043167,ion binding|GO:1901363,heterocyclic compound binding|GO:1901265,nucleoside phosphate binding|GO:0001882,nucleoside binding|GO:0043168,anion binding|GO:0051082,unfolded protein binding|GO:0000166,nucleotide binding|GO:0001883,purine nucleoside binding|GO:0032549,ribonucleoside binding|GO:0017076,purine nucleotide b…		http://www.uniprot.org/uniprot/H9JJJ8	False
H9J4F5	1	0.0	100.00	0.0	H9J4F5	Bmo.4927		GO:0005576,extracellular region			http://www.uniprot.org/uniprot/H9J4F5	False
H9JHF8	1	0.0	100.00	0.0	H9JHF8	LOC101739703	GO:0051049,regulation of transport|GO:0006820,anion transport|GO:0034765,regulation of ion transmembrane transport|GO:0044070,regulation of anion transport|GO:1903959,regulation of anion transmembrane transport|GO:0050789,regulation of biological process|GO:0044699,single-organism process|GO:0051234,establishment of localization|GO:0051179,localization|GO:0065007,biological regulation|GO:0034762,…	GO:0031975,envelope|GO:0043229,intracellular organelle|GO:0043227,membrane-bounded organelle|GO:0043226,organelle|GO:0005737,cytoplasm|GO:0031090,organelle membrane|GO:0098805,whole membrane|GO:0016020,membrane|GO:0005740,mitochondrial envelope|GO:0005739,mitochondrion|GO:0031968,organelle outer membrane|GO:0098588,bounding membrane of organelle|GO:0031967,organelle envelope|GO:0031966,mitochondr…	GO:0022891,substrate-specific transmembrane transporter activity|GO:0005244,voltage-gated ion channel activity|GO:0005215,transporter activity|GO:0008509,anion transmembrane transporter activity|GO:0008308,voltage-gated anion channel activity|GO:0015075,ion transmembrane transporter activity|GO:0022832,voltage-gated channel activity|GO:0022857,transmembrane transporter activity|GO:0022892,substra…		http://www.uniprot.org/uniprot/H9JHF8	False
H9JDX6	1	0.0	100.00	0.0	H9JDX6	LOC101737545	GO:0044712,single-organism catabolic process|GO:0044710,single-organism metabolic process|GO:0009987,cellular process|GO:0046185,aldehyde catabolic process|GO:0006081,cellular aldehyde metabolic process|GO:0046292,formaldehyde metabolic process|GO:0046294,formaldehyde catabolic process|GO:0044237,cellular metabolic process|GO:0044248,cellular catabolic process|GO:0071704,organic substance metabol…	GO:0005737,cytoplasm|GO:0044464,cell part|GO:0005623,cell|GO:0005622,intracellular|GO:0044424,intracellular part	GO:0016787,hydrolase activity|GO:0016790,thiolester hydrolase activity|GO:0016788,hydrolase activity, acting on ester bonds|GO:0003824,catalytic activity|GO:0018738,S-formylglutathione hydrolase activity|GO:0052689,carboxylic ester hydrolase activity		http://www.uniprot.org/uniprot/H9JDX6	False
Q6T3A7	1	0.0	100.00	3e-146	Q6T3A7	Jafrac1	GO:0008152,metabolic process|GO:0044710,single-organism metabolic process|GO:0044699,single-organism process|GO:0055114,oxidation-reduction process|GO:0019725,cellular homeostasis|GO:0042592,homeostatic process|GO:0042221,response to chemical|GO:0050896,response to stimulus|GO:0009987,cellular process|GO:0009636,response to toxic substance|GO:0050794,regulation of cellular process|GO:0098869,cell…	GO:0005623,cell	GO:0016209,antioxidant activity|GO:0051920,peroxiredoxin activity|GO:0003824,catalytic activity|GO:0016684,oxidoreductase activity, acting on peroxide as acceptor|GO:0016491,oxidoreductase activity	bmor04146,Peroxisome	http://www.uniprot.org/uniprot/Q6T3A7	False
H9JK82	1	0.0	20.74	3e-09	H9JBG1	LOC692894	GO:0009892,negative regulation of metabolic process|GO:0080090,regulation of primary metabolic process|GO:0019222,regulation of metabolic process|GO:0031324,negative regulation of cellular metabolic process|GO:0031323,regulation of cellular metabolic process|GO:0043086,negative regulation of catalytic activity|GO:0044267,cellular protein metabolic process|GO:0051248,negative regulation of protein…	GO:0005576,extracellular region|GO:0043231,intracellular membrane-bounded organelle|GO:0005634,nucleus|GO:0016020,membrane|GO:0044464,cell part|GO:0005623,cell|GO:0043226,organelle|GO:0043229,intracellular organelle|GO:0044424,intracellular part|GO:0044425,membrane part|GO:0005622,intracellular|GO:0043227,membrane-bounded organelle|GO:0016021,integral component of membrane|GO:0031224,intrinsic co…	GO:0005488,binding|GO:0043169,cation binding|GO:0046872,metal ion binding|GO:0051539,4 iron, 4 sulfur cluster binding|GO:0030234,enzyme regulator activity|GO:0061134,peptidase regulator activity|GO:0043167,ion binding|GO:0005509,calcium ion binding|GO:0030414,peptidase inhibitor activity|GO:0004857,enzyme inhibitor activity|GO:0098772,molecular function regulator|GO:0051536,iron-sulfur cluster bi…		http://www.uniprot.org/uniprot/H9JBG1	False
H9JDY1	1	0.0	25.30	0.009	H9JN97	LOC692920	GO:0044238,primary metabolic process|GO:0044710,single-organism metabolic process|GO:0009987,cellular process|GO:1901564,organonitrogen compound metabolic process|GO:0006082,organic acid metabolic process|GO:0019538,protein metabolic process|GO:0044237,cellular metabolic process|GO:0006520,cellular amino acid metabolic process|GO:0019752,carboxylic acid metabolic process|GO:0043170,macromolecule …	GO:0005737,cytoplasm|GO:0044464,cell part|GO:0005623,cell|GO:0005622,intracellular|GO:0044424,intracellular part	GO:0004046,aminoacylase activity|GO:0016787,hydrolase activity|GO:0043169,cation binding|GO:0016810,hydrolase activity, acting on carbon-nitrogen (but not peptide) bonds|GO:0016811,hydrolase activity, acting on carbon-nitrogen (but not peptide) bonds, in linear amides|GO:0043167,ion binding|GO:0003824,catalytic activity|GO:0070011,peptidase activity, acting on L-amino acid peptides|GO:0005488,bin…	bmor01230,Biosynthesis of amino acids|bmor01100,Metabolic pathways|bmor00220,Arginine biosynthesis|bmor01210,2-Oxocarboxylic acid metabolism	http://www.uniprot.org/uniprot/H9JN97	False
Q5UAN6	1	0.0	100.00	7e-153	Q5UAN6	RpS8	GO:0044249,cellular biosynthetic process|GO:0034641,cellular nitrogen compound metabolic process|GO:0006807,nitrogen compound metabolic process|GO:0034645,cellular macromolecule biosynthetic process|GO:1901576,organic substance biosynthetic process|GO:0044267,cellular protein metabolic process|GO:0044260,cellular macromolecule metabolic process|GO:0043043,peptide biosynthetic process|GO:0071704,o…	GO:0005737,cytoplasm|GO:0032991,macromolecular complex|GO:0005840,ribosome|GO:0043232,intracellular non-membrane-bounded organelle|GO:0044464,cell part|GO:0044444,cytoplasmic part|GO:0005623,cell|GO:0030529,intracellular ribonucleoprotein complex|GO:0043229,intracellular organelle|GO:0043228,non-membrane-bounded organelle|GO:0044424,intracellular part|GO:0005622,intracellular|GO:0043226,organelle…	GO:0003735,structural constituent of ribosome|GO:0005198,structural molecule activity	bmor03010,Ribosome	http://www.uniprot.org/uniprot/Q5UAN6	False
H9J1H4	1	0.0			H9J1H4	H9J1H4					http://www.uniprot.org/uniprot/H9J1H4	False
H9JK60	1	0.0	100.00	0.0	H9JK60	LOC101739389	GO:0044267,cellular protein metabolic process|GO:0044260,cellular macromolecule metabolic process|GO:0044238,primary metabolic process|GO:0019538,protein metabolic process|GO:0009987,cellular process|GO:0044237,cellular metabolic process|GO:0043170,macromolecule metabolic process|GO:0071704,organic substance metabolic process|GO:0043412,macromolecule modification|GO:0036211,protein modification p…		GO:0035639,purine ribonucleoside triphosphate binding|GO:0016881,acid-amino acid ligase activity|GO:0005488,binding|GO:0000166,nucleotide binding|GO:1901363,heterocyclic compound binding|GO:1901265,nucleoside phosphate binding|GO:0001882,nucleoside binding|GO:0043168,anion binding|GO:0008641,small protein activating enzyme activity|GO:0043167,ion binding|GO:0016879,ligase activity, forming carbon…	bmor04120,Ubiquitin mediated proteolysis	http://www.uniprot.org/uniprot/H9JK60	False
H9B457	1	0.0	100.00	5e-180	H9B457	LOC101735775		GO:0005576,extracellular region			http://www.uniprot.org/uniprot/H9B457	False
H9JVN0	1	0.0			H9JVN0	LOC692833					http://www.uniprot.org/uniprot/H9JVN0	False
F8UN42	1	0.0	87.97	0.0	F8UN43	LOC100862772			GO:0043168,anion binding|GO:0005488,binding|GO:0030554,adenyl nucleotide binding|GO:0035639,purine ribonucleoside triphosphate binding|GO:0097367,carbohydrate derivative binding|GO:1901363,heterocyclic compound binding|GO:1901265,nucleoside phosphate binding|GO:0000166,nucleotide binding|GO:0036094,small molecule binding|GO:0032553,ribonucleotide binding|GO:0032559,adenyl ribonucleotide binding|G…	bmor04213,Longevity regulating pathway - multiple species|bmor04141,Protein processing in endoplasmic reticulum|bmor04144,Endocytosis|bmor03040,Spliceosome	http://www.uniprot.org/uniprot/F8UN43	False
Q2F640	1	0.0	100.00	0.0	Q2F640	Uqcrc2	GO:0008152,metabolic process		GO:0043169,cation binding|GO:0043167,ion binding|GO:0003824,catalytic activity|GO:0005488,binding|GO:0046872,metal ion binding	bmor01100,Metabolic pathways|bmor00190,Oxidative phosphorylation	http://www.uniprot.org/uniprot/Q2F640	False
Q1HPL2	1	0.0	89.39	0.0	H9JYG9	H9JYG9	GO:0006810,transport|GO:0051179,localization|GO:0051234,establishment of localization	GO:0044425,membrane part|GO:0016021,integral component of membrane|GO:0016020,membrane|GO:0031224,intrinsic component of membrane			http://www.uniprot.org/uniprot/H9JYG9	False
Q1HPU7	1	0.0	100.00	0.0	H9JNR4	LOC100101173	GO:0044710,single-organism metabolic process|GO:0006730,one-carbon metabolic process|GO:0009987,cellular process|GO:0044237,cellular metabolic process|GO:0044763,single-organism cellular process|GO:0044281,small molecule metabolic process|GO:0008152,metabolic process|GO:0044699,single-organism process		GO:0016787,hydrolase activity|GO:0016801,hydrolase activity, acting on ether bonds|GO:0004013,adenosylhomocysteinase activity|GO:0016802,trialkylsulfonium hydrolase activity|GO:0003824,catalytic activity		http://www.uniprot.org/uniprot/H9JNR4	False
A0A1L6UW57	1	0.0	100.00	0.0	H9JGA4	LOC101746297			GO:0043168,anion binding|GO:0005488,binding|GO:0030554,adenyl nucleotide binding|GO:0035639,purine ribonucleoside triphosphate binding|GO:0097367,carbohydrate derivative binding|GO:1901363,heterocyclic compound binding|GO:1901265,nucleoside phosphate binding|GO:0000166,nucleotide binding|GO:0036094,small molecule binding|GO:0032553,ribonucleotide binding|GO:0032559,adenyl ribonucleotide binding|G…		http://www.uniprot.org/uniprot/H9JGA4	False
Q285R3	1	0.0	69.27	0.0	Q0PZE7	eIF4AIII	GO:0008152,metabolic process		GO:0035639,purine ribonucleoside triphosphate binding|GO:0005488,binding|GO:0003676,nucleic acid binding|GO:0043167,ion binding|GO:1901363,heterocyclic compound binding|GO:1901265,nucleoside phosphate binding|GO:0001882,nucleoside binding|GO:0043168,anion binding|GO:0000166,nucleotide binding|GO:0001883,purine nucleoside binding|GO:0032549,ribonucleoside binding|GO:0017076,purine nucleotide bindi…	bmor03040,Spliceosome|bmor03015,mRNA surveillance pathway|bmor03013,RNA transport	http://www.uniprot.org/uniprot/Q0PZE7	False
H9JC76	1	0.0	100.00	0.0	H9JC76	LOC101738186	GO:0044238,primary metabolic process|GO:0044710,single-organism metabolic process|GO:0015980,energy derivation by oxidation of organic compounds|GO:0006082,organic acid metabolic process|GO:0044699,single-organism process|GO:0009987,cellular process|GO:0044763,single-organism cellular process|GO:0019752,carboxylic acid metabolic process|GO:0071704,organic substance metabolic process|GO:0006099,tr…		GO:0051539,4 iron, 4 sulfur cluster binding|GO:0016835,carbon-oxygen lyase activity|GO:0016836,hydro-lyase activity|GO:0003824,catalytic activity|GO:0005488,binding|GO:0051536,iron-sulfur cluster binding|GO:0003994,aconitate hydratase activity|GO:0016829,lyase activity|GO:0051540,metal cluster binding		http://www.uniprot.org/uniprot/H9JC76	False
H9JUX8	1	0.0	100.00	0.0	H9JUX8	H9JUX8	GO:0033036,macromolecule localization|GO:0006869,lipid transport|GO:0006810,transport|GO:0044765,single-organism transport|GO:1902578,single-organism localization|GO:0071702,organic substance transport|GO:0051234,establishment of localization|GO:0010876,lipid localization|GO:0051179,localization|GO:0044699,single-organism process		GO:0005319,lipid transporter activity|GO:0005215,transporter activity|GO:0022892,substrate-specific transporter activity		http://www.uniprot.org/uniprot/H9JUX8	False
H9J814	1	0.0	33.59	7e-40	H9J7N6	LOC101737137	GO:0008152,metabolic process		GO:0003824,catalytic activity	bmor01100,Metabolic pathways|bmor00280,Valine, leucine and isoleucine degradation	http://www.uniprot.org/uniprot/H9J7N6	False
H9IZ85	1	0.0	100.00	0.0	H9IZ85	LOC101745402	GO:0044249,cellular biosynthetic process|GO:0034645,cellular macromolecule biosynthetic process|GO:0009100,glycoprotein metabolic process|GO:0009101,glycoprotein biosynthetic process|GO:0044699,single-organism process|GO:0044267,cellular protein metabolic process|GO:0044710,single-organism metabolic process|GO:0044260,cellular macromolecule metabolic process|GO:0071704,organic substance metabolic…	GO:0005783,endoplasmic reticulum|GO:0005789,endoplasmic reticulum membrane|GO:0042175,nuclear outer membrane-endoplasmic reticulum membrane network|GO:0043229,intracellular organelle|GO:0043227,membrane-bounded organelle|GO:0043226,organelle|GO:0031224,intrinsic component of membrane|GO:0005737,cytoplasm|GO:0031090,organelle membrane|GO:0016021,integral component of membrane|GO:0016020,membrane|G…	GO:0003824,catalytic activity|GO:0016740,transferase activity|GO:0004576,oligosaccharyl transferase activity|GO:0016757,transferase activity, transferring glycosyl groups|GO:0016758,transferase activity, transferring hexosyl groups|GO:0004579,dolichyl-diphosphooligosaccharide-protein glycotransferase activity		http://www.uniprot.org/uniprot/H9IZ85	False
H9J1D2	1	0.0	100.00	0.0	H9J1D2	LOC101736083	GO:0044238,primary metabolic process|GO:0044710,single-organism metabolic process|GO:0009987,cellular process|GO:1901564,organonitrogen compound metabolic process|GO:0006082,organic acid metabolic process|GO:0044237,cellular metabolic process|GO:0006520,cellular amino acid metabolic process|GO:0019752,carboxylic acid metabolic process|GO:0071704,organic substance metabolic process|GO:0009058,bios…		GO:0043168,anion binding|GO:0008483,transaminase activity|GO:0097159,organic cyclic compound binding|GO:0003824,catalytic activity|GO:0070546,L-phenylalanine aminotransferase activity|GO:1901363,heterocyclic compound binding|GO:0004069,L-aspartate:2-oxoglutarate aminotransferase activity|GO:0016740,transferase activity|GO:0048037,cofactor binding|GO:0080130,L-phenylalanine:2-oxoglutarate aminotra…		http://www.uniprot.org/uniprot/H9J1D2	False
H9IT11	1	0.0	100.00	0.0	H9IT11	LOC101735940	GO:0046390,ribose phosphate biosynthetic process|GO:0009167,purine ribonucleoside monophosphate metabolic process|GO:0034641,cellular nitrogen compound metabolic process|GO:0009165,nucleotide biosynthetic process|GO:0046040,IMP metabolic process|GO:0044281,small molecule metabolic process|GO:0009161,ribonucleoside monophosphate metabolic process|GO:0009123,nucleoside monophosphate metabolic proce…		GO:0003824,catalytic activity|GO:0004642,phosphoribosylformylglycinamidine synthase activity|GO:0016879,ligase activity, forming carbon-nitrogen bonds|GO:0016884,carbon-nitrogen ligase activity, with glutamine as amido-N-donor|GO:0016874,ligase activity	bmor01100,Metabolic pathways|bmor00230,Purine metabolism	http://www.uniprot.org/uniprot/H9IT11	False
Q2F699	1	0.0	99.76	0.0	H9JD41	Fah	GO:0044238,primary metabolic process|GO:0044710,single-organism metabolic process|GO:0009987,cellular process|GO:1901564,organonitrogen compound metabolic process|GO:0006082,organic acid metabolic process|GO:0044699,single-organism process|GO:1901360,organic cyclic compound metabolic process|GO:0006520,cellular amino acid metabolic process|GO:0006725,cellular aromatic compound metabolic process|G…		GO:0016823,hydrolase activity, acting on acid carbon-carbon bonds, in ketonic substances|GO:0016787,hydrolase activity|GO:0016822,hydrolase activity, acting on acid carbon-carbon bonds|GO:0004334,fumarylacetoacetase activity|GO:0003824,catalytic activity		http://www.uniprot.org/uniprot/H9JD41	False
H9J598	1	0.0	100.00	0.0	H9J598	LOC101739960	GO:0044238,primary metabolic process|GO:0019538,protein metabolic process|GO:0043170,macromolecule metabolic process|GO:0071704,organic substance metabolic process|GO:0008152,metabolic process|GO:0006508,proteolysis|GO:1901564,organonitrogen compound metabolic process|GO:0006807,nitrogen compound metabolic process	GO:0005737,cytoplasm|GO:0044464,cell part|GO:0005623,cell|GO:0005622,intracellular|GO:0044424,intracellular part	GO:0004177,aminopeptidase activity|GO:0016787,hydrolase activity|GO:0003824,catalytic activity|GO:0008239,dipeptidyl-peptidase activity|GO:0008238,exopeptidase activity|GO:0070011,peptidase activity, acting on L-amino acid peptides|GO:0008233,peptidase activity|GO:0043169,cation binding|GO:0043167,ion binding|GO:0005488,binding|GO:0046872,metal ion binding|GO:0008237,metallopeptidase activity		http://www.uniprot.org/uniprot/H9J598	False
Q60GK5	1	0.0	100.00	4e-141	Q60GK5	GST delta	GO:0008152,metabolic process		GO:0003824,catalytic activity|GO:0016740,transferase activity	bmor00980,Metabolism of xenobiotics by cytochrome P450|bmor00982,Drug metabolism - cytochrome P450|bmor00480,Glutathione metabolism	http://www.uniprot.org/uniprot/Q60GK5	False
Q68AX3	1	0.0	99.43	0.0	H9JSP9	G3pdh-1	GO:0044238,primary metabolic process|GO:0044710,single-organism metabolic process|GO:0009987,cellular process|GO:0005975,carbohydrate metabolic process|GO:0052646,alditol phosphate metabolic process|GO:0046168,glycerol-3-phosphate catabolic process|GO:1901136,carbohydrate derivative catabolic process|GO:1901135,carbohydrate derivative metabolic process|GO:0006793,phosphorus metabolic process|GO:1…	GO:0043234,protein complex|GO:0005737,cytoplasm|GO:0032991,macromolecular complex|GO:1902494,catalytic complex|GO:0009331,glycerol-3-phosphate dehydrogenase complex|GO:0044464,cell part|GO:0005623,cell|GO:1990204,oxidoreductase complex|GO:0044444,cytoplasmic part|GO:0044424,intracellular part|GO:0005622,intracellular	GO:0004367,glycerol-3-phosphate dehydrogenase [NAD+] activity|GO:0050662,coenzyme binding|GO:0016614,oxidoreductase activity, acting on CH-OH group of donors|GO:0016616,oxidoreductase activity, acting on the CH-OH group of donors, NAD or NADP as acceptor|GO:0051287,NAD binding|GO:0000166,nucleotide binding|GO:0036094,small molecule binding|GO:0003824,catalytic activity|GO:0048037,cofactor binding…		http://www.uniprot.org/uniprot/H9JSP9	False
H9JPZ5	1	0.0	100.00	0.0	H9JPZ5	LOC101745259	GO:0008152,metabolic process		GO:0043168,anion binding|GO:0003824,catalytic activity|GO:0097159,organic cyclic compound binding|GO:0016769,transferase activity, transferring nitrogenous groups|GO:0008483,transaminase activity|GO:0016740,transferase activity|GO:0048037,cofactor binding|GO:0030170,pyridoxal phosphate binding|GO:0043167,ion binding|GO:1901363,heterocyclic compound binding|GO:0005488,binding|GO:0019842,vitamin bi…		http://www.uniprot.org/uniprot/H9JPZ5	False
H9J6X0	1	0.0	100.00	0.0	H9J6X0	LOC101746796	GO:0044238,primary metabolic process|GO:0044710,single-organism metabolic process|GO:0009987,cellular process|GO:1901564,organonitrogen compound metabolic process|GO:0006082,organic acid metabolic process|GO:0044699,single-organism process|GO:1901360,organic cyclic compound metabolic process|GO:0006520,cellular amino acid metabolic process|GO:0006725,cellular aromatic compound metabolic process|G…		GO:0043169,cation binding|GO:0051213,dioxygenase activity|GO:0003824,catalytic activity|GO:0043167,ion binding|GO:0016702,oxidoreductase activity, acting on single donors with incorporation of molecular oxygen, incorporation of two atoms of oxygen|GO:0016701,oxidoreductase activity, acting on single donors with incorporation of molecular oxygen|GO:0003868,4-hydroxyphenylpyruvate dioxygenase activ…		http://www.uniprot.org/uniprot/H9J6X0	False
H9JV06	1	0.0	100.00	0.0	H9JV06	LOC101736001	GO:0007160,cell-matrix adhesion|GO:0007155,cell adhesion|GO:0031589,cell-substrate adhesion|GO:0022610,biological adhesion		GO:0008092,cytoskeletal protein binding|GO:0051015,actin filament binding|GO:0003779,actin binding|GO:0044877,macromolecular complex binding|GO:0005488,binding|GO:0005515,protein binding|GO:0032403,protein complex binding		http://www.uniprot.org/uniprot/H9JV06	False
Q5CCL3	1	0.0	99.39	6e-120	H9IYU4	Cypa	GO:0044267,cellular protein metabolic process|GO:0000413,protein peptidyl-prolyl isomerization|GO:0006457,protein folding|GO:0018208,peptidyl-proline modification|GO:0044260,cellular macromolecule metabolic process|GO:0044238,primary metabolic process|GO:0019538,protein metabolic process|GO:0044237,cellular metabolic process|GO:0009987,cellular process|GO:0006464,cellular protein modification pro…		GO:0003824,catalytic activity|GO:0016853,isomerase activity|GO:0003755,peptidyl-prolyl cis-trans isomerase activity|GO:0016859,cis-trans isomerase activity		http://www.uniprot.org/uniprot/H9IYU4	False
H9J0D1	1	0.0	100.00	0.0	H9J0D1	LOC692820	GO:0034440,lipid oxidation|GO:0006631,fatty acid metabolic process|GO:0006635,fatty acid beta-oxidation|GO:0019752,carboxylic acid metabolic process|GO:0044248,cellular catabolic process|GO:0009062,fatty acid catabolic process|GO:0044281,small molecule metabolic process|GO:0044282,small molecule catabolic process|GO:0044242,cellular lipid catabolic process|GO:0044699,single-organism process|GO:00…	GO:0031974,membrane-enclosed lumen|GO:0043229,intracellular organelle|GO:0043227,membrane-bounded organelle|GO:0043226,organelle|GO:0005737,cytoplasm|GO:0036125,fatty acid beta-oxidation multienzyme complex|GO:0005739,mitochondrion|GO:0005759,mitochondrial matrix|GO:0043234,protein complex|GO:0032991,macromolecular complex|GO:0043231,intracellular membrane-bounded organelle|GO:0043233,organelle l…	GO:0016614,oxidoreductase activity, acting on CH-OH group of donors|GO:0016616,oxidoreductase activity, acting on the CH-OH group of donors, NAD or NADP as acceptor|GO:0003824,catalytic activity|GO:0016835,carbon-oxygen lyase activity|GO:0016836,hydro-lyase activity|GO:0004300,enoyl-CoA hydratase activity|GO:0003857,3-hydroxyacyl-CoA dehydrogenase activity|GO:0016829,lyase activity|GO:0016491,oxi…		http://www.uniprot.org/uniprot/H9J0D1	False
H9J723	1	0.0	100.00	0.0	H9J723	Bmo.1192	GO:0044238,primary metabolic process|GO:0009894,regulation of catabolic process|GO:0080090,regulation of primary metabolic process|GO:0019222,regulation of metabolic process|GO:0071704,organic substance metabolic process|GO:0060255,regulation of macromolecule metabolic process|GO:0050790,regulation of catalytic activity|GO:0051246,regulation of protein metabolic process|GO:1901575,organic substan…	GO:0043234,protein complex|GO:0032991,macromolecular complex|GO:0044464,cell part|GO:0005623,cell|GO:0005622,intracellular|GO:0044424,intracellular part|GO:0000502,proteasome complex	GO:0030234,enzyme regulator activity|GO:0098772,molecular function regulator		http://www.uniprot.org/uniprot/H9J723	False
H9JDT4	1	0.0	100.00	0.0	H9JDT4	LOC101739645	GO:0009185,ribonucleoside diphosphate metabolic process|GO:0006732,coenzyme metabolic process|GO:0009141,nucleoside triphosphate metabolic process|GO:0009144,purine nucleoside triphosphate metabolic process|GO:0019752,carboxylic acid metabolic process|GO:0044723,single-organism carbohydrate metabolic process|GO:0034641,cellular nitrogen compound metabolic process|GO:0006807,nitrogen compound meta…		GO:0035639,purine ribonucleoside triphosphate binding|GO:0005488,binding|GO:0000166,nucleotide binding|GO:1901363,heterocyclic compound binding|GO:1901265,nucleoside phosphate binding|GO:0001882,nucleoside binding|GO:0043168,anion binding|GO:0043167,ion binding|GO:0016740,transferase activity|GO:0001883,purine nucleoside binding|GO:0032549,ribonucleoside binding|GO:0017076,purine nucleotide bindi…		http://www.uniprot.org/uniprot/H9JDT4	False
H9JDV4	1	0.0	28.86	1e-16	H9JCX0	LOC101739864	GO:0009218,pyrimidine ribonucleotide metabolic process|GO:0009165,nucleotide biosynthetic process|GO:0009163,nucleoside biosynthetic process|GO:0046134,pyrimidine nucleoside biosynthetic process|GO:1901362,organic cyclic compound biosynthetic process|GO:0046131,pyrimidine ribonucleoside metabolic process|GO:0046132,pyrimidine ribonucleoside biosynthetic process|GO:0044710,single-organism metaboli…		GO:0019205,nucleobase-containing compound kinase activity|GO:0035639,purine ribonucleoside triphosphate binding|GO:0005488,binding|GO:0043167,ion binding|GO:1901363,heterocyclic compound binding|GO:1901265,nucleoside phosphate binding|GO:0001882,nucleoside binding|GO:0043168,anion binding|GO:0000166,nucleotide binding|GO:0016740,transferase activity|GO:0001883,purine nucleoside binding|GO:0032549…	bmor01100,Metabolic pathways|bmor00230,Purine metabolism|bmor00240,Pyrimidine metabolism	http://www.uniprot.org/uniprot/H9JCX0	False
H9JV54	1	0.0	100.00	0.0	H9JV54	H9JV54			GO:0008092,cytoskeletal protein binding|GO:0051015,actin filament binding|GO:0003779,actin binding|GO:0044877,macromolecular complex binding|GO:0005488,binding|GO:0005515,protein binding|GO:0032403,protein complex binding		http://www.uniprot.org/uniprot/H9JV54	False
C6L8Q2	1	0.0	98.02	0.0	H9JSZ7	H9JSZ7	GO:0008152,metabolic process		GO:0003824,catalytic activity|GO:0016740,transferase activity|GO:0016746,transferase activity, transferring acyl groups|GO:0016747,transferase activity, transferring acyl groups other than amino-acyl groups		http://www.uniprot.org/uniprot/H9JSZ7	False
Q5UAT4	1	0.0	100.00	6e-172	Q5UAT4	RpL7		GO:0005737,cytoplasm|GO:0032991,macromolecular complex|GO:0005840,ribosome|GO:0043232,intracellular non-membrane-bounded organelle|GO:0044464,cell part|GO:0044444,cytoplasmic part|GO:0005623,cell|GO:0030529,intracellular ribonucleoprotein complex|GO:0043229,intracellular organelle|GO:0043228,non-membrane-bounded organelle|GO:0044424,intracellular part|GO:0005622,intracellular|GO:0043226,organelle…		bmor03010,Ribosome	http://www.uniprot.org/uniprot/Q5UAT4	False
H9IVX5	1	0.0	100.00	0.0	H9IVX5	LOC101744569	GO:0044267,cellular protein metabolic process|GO:0006457,protein folding|GO:0044260,cellular macromolecule metabolic process|GO:0044238,primary metabolic process|GO:0019538,protein metabolic process|GO:0009987,cellular process|GO:0044237,cellular metabolic process|GO:0043170,macromolecule metabolic process|GO:0071704,organic substance metabolic process|GO:0008152,metabolic process	GO:0005737,cytoplasm|GO:0044464,cell part|GO:0005623,cell|GO:0005622,intracellular|GO:0044424,intracellular part	GO:0035639,purine ribonucleoside triphosphate binding|GO:0005488,binding|GO:0043167,ion binding|GO:1901363,heterocyclic compound binding|GO:1901265,nucleoside phosphate binding|GO:0001882,nucleoside binding|GO:0043168,anion binding|GO:0051082,unfolded protein binding|GO:0000166,nucleotide binding|GO:0001883,purine nucleoside binding|GO:0032549,ribonucleoside binding|GO:0017076,purine nucleotide b…		http://www.uniprot.org/uniprot/H9IVX5	False
H9J5R9	1	0.0	100.00	0.0	H9J5R9	LOC101743965	GO:0008152,metabolic process		GO:0003824,catalytic activity|GO:0016829,lyase activity		http://www.uniprot.org/uniprot/H9J5R9	False
H9IZ59	1	0.0	100.00	0.0	H9IZ59	LOC101741026		GO:0005856,cytoskeleton|GO:0005737,cytoplasm|GO:0043232,intracellular non-membrane-bounded organelle|GO:0016020,membrane|GO:0044464,cell part|GO:0005623,cell|GO:0019898,extrinsic component of membrane|GO:0043229,intracellular organelle|GO:0043228,non-membrane-bounded organelle|GO:0044424,intracellular part|GO:0044425,membrane part|GO:0005622,intracellular|GO:0043226,organelle	GO:0003779,actin binding|GO:0005488,binding|GO:0005515,protein binding|GO:0008092,cytoskeletal protein binding		http://www.uniprot.org/uniprot/H9IZ59	False
H9IUV5	1	0.0	100.00	0.0	H9IUV5	LOC101740233	GO:0009259,ribonucleotide metabolic process|GO:0044237,cellular metabolic process|GO:0009167,purine ribonucleoside monophosphate metabolic process|GO:0034641,cellular nitrogen compound metabolic process|GO:0009165,nucleotide biosynthetic process|GO:0009163,nucleoside biosynthetic process|GO:0009161,ribonucleoside monophosphate metabolic process|GO:0009123,nucleoside monophosphate metabolic proces…	GO:0005737,cytoplasm|GO:0044464,cell part|GO:0005623,cell|GO:0005622,intracellular|GO:0044424,intracellular part	GO:0043169,cation binding|GO:0016614,oxidoreductase activity, acting on CH-OH group of donors|GO:0016616,oxidoreductase activity, acting on the CH-OH group of donors, NAD or NADP as acceptor|GO:0003938,IMP dehydrogenase activity|GO:0043167,ion binding|GO:0003824,catalytic activity|GO:0005488,binding|GO:0046872,metal ion binding|GO:0016491,oxidoreductase activity|GO:0097159,organic cyclic compound…	bmor01100,Metabolic pathways|bmor00983,Drug metabolism - other enzymes|bmor00230,Purine metabolism	http://www.uniprot.org/uniprot/H9IUV5	False
H9JLD7	1	0.0	100.00	0.0	H9JLD7	H9JLD7	GO:0008152,metabolic process|GO:0044710,single-organism metabolic process|GO:0044699,single-organism process|GO:0055114,oxidation-reduction process		GO:0003824,catalytic activity|GO:0016491,oxidoreductase activity		http://www.uniprot.org/uniprot/H9JLD7	False
H9JNC6	1	0.0	100.00	0.0	H9JNC6	Aact	GO:0008152,metabolic process		GO:0003824,catalytic activity|GO:0016740,transferase activity|GO:0016746,transferase activity, transferring acyl groups|GO:0016747,transferase activity, transferring acyl groups other than amino-acyl groups		http://www.uniprot.org/uniprot/H9JNC6	False
Q1HPP5	1	0.0	100.00	3e-76	H9ISA2	LOC100101180	GO:0006996,organelle organization|GO:0007015,actin filament organization|GO:0032984,macromolecular complex disassembly|GO:0043624,cellular protein complex disassembly|GO:0007010,cytoskeleton organization|GO:0071822,protein complex subunit organization|GO:0030029,actin filament-based process|GO:0043933,macromolecular complex subunit organization|GO:0071840,cellular component organization or biogen…	GO:0005856,cytoskeleton|GO:0015629,actin cytoskeleton|GO:0043232,intracellular non-membrane-bounded organelle|GO:0044464,cell part|GO:0005623,cell|GO:0005622,intracellular|GO:0043229,intracellular organelle|GO:0043228,non-membrane-bounded organelle|GO:0044424,intracellular part|GO:0043226,organelle	GO:0003779,actin binding|GO:0005488,binding|GO:0005515,protein binding|GO:0008092,cytoskeletal protein binding		http://www.uniprot.org/uniprot/H9ISA2	False
Q5UAS9	1	0.0	100.00	1e-134	H9J1F0	RpL10A	GO:0044249,cellular biosynthetic process|GO:0034641,cellular nitrogen compound metabolic process|GO:0006807,nitrogen compound metabolic process|GO:0034645,cellular macromolecule biosynthetic process|GO:1901576,organic substance biosynthetic process|GO:0044267,cellular protein metabolic process|GO:0044260,cellular macromolecule metabolic process|GO:0043043,peptide biosynthetic process|GO:0071704,o…	GO:0005737,cytoplasm|GO:0005622,intracellular|GO:0015934,large ribosomal subunit|GO:0005840,ribosome|GO:0043232,intracellular non-membrane-bounded organelle|GO:0044464,cell part|GO:0044444,cytoplasmic part|GO:0005623,cell|GO:0044391,ribosomal subunit|GO:0044446,intracellular organelle part|GO:0043229,intracellular organelle|GO:0043228,non-membrane-bounded organelle|GO:0044424,intracellular part|G…	GO:0097159,organic cyclic compound binding|GO:0005198,structural molecule activity|GO:0003735,structural constituent of ribosome|GO:0003723,RNA binding|GO:0003676,nucleic acid binding|GO:1901363,heterocyclic compound binding|GO:0005488,binding		http://www.uniprot.org/uniprot/H9J1F0	False
Q4JI71	1	0.0	100.00	9e-164	Q4JI71	FKBP45	GO:0044267,cellular protein metabolic process|GO:0000413,protein peptidyl-prolyl isomerization|GO:0006457,protein folding|GO:0018208,peptidyl-proline modification|GO:0044260,cellular macromolecule metabolic process|GO:0044238,primary metabolic process|GO:0019538,protein metabolic process|GO:0044237,cellular metabolic process|GO:0009987,cellular process|GO:0006464,cellular protein modification pro…	GO:0043232,intracellular non-membrane-bounded organelle|GO:0031981,nuclear lumen|GO:0043233,organelle lumen|GO:0005634,nucleus|GO:0005730,nucleolus|GO:0044464,cell part|GO:0031974,membrane-enclosed lumen|GO:0005622,intracellular|GO:0044446,intracellular organelle part|GO:0070013,intracellular organelle lumen|GO:0043229,intracellular organelle|GO:0043228,non-membrane-bounded organelle|GO:0044428,n…	GO:0003824,catalytic activity|GO:0016853,isomerase activity|GO:0003755,peptidyl-prolyl cis-trans isomerase activity|GO:0016859,cis-trans isomerase activity|GO:0097159,organic cyclic compound binding|GO:1901363,heterocyclic compound binding|GO:0005528,FK506 binding|GO:0005488,binding|GO:0008144,drug binding|GO:0005527,macrolide binding		http://www.uniprot.org/uniprot/Q4JI71	False
Q1HPZ6	1	0.0	99.83	0.0	H9J3M5	LOC732953	GO:0006633,fatty acid biosynthetic process|GO:0006631,fatty acid metabolic process|GO:0006636,unsaturated fatty acid biosynthetic process|GO:0019752,carboxylic acid metabolic process|GO:1901564,organonitrogen compound metabolic process|GO:0044249,cellular biosynthetic process|GO:0034641,cellular nitrogen compound metabolic process|GO:0006807,nitrogen compound metabolic process|GO:0044281,small mo…	GO:0005737,cytoplasm|GO:0032991,macromolecular complex|GO:0005840,ribosome|GO:0043232,intracellular non-membrane-bounded organelle|GO:0044464,cell part|GO:0044444,cytoplasmic part|GO:0005623,cell|GO:0030529,intracellular ribonucleoprotein complex|GO:0043229,intracellular organelle|GO:0043228,non-membrane-bounded organelle|GO:0044424,intracellular part|GO:0005622,intracellular|GO:0043226,organelle…	GO:0016787,hydrolase activity|GO:0046914,transition metal ion binding|GO:0043169,cation binding|GO:0043167,ion binding|GO:0005198,structural molecule activity|GO:0003735,structural constituent of ribosome|GO:0003824,catalytic activity|GO:0070011,peptidase activity, acting on L-amino acid peptides|GO:0008270,zinc ion binding|GO:0008233,peptidase activity|GO:0046872,metal ion binding|GO:0008237,met…		http://www.uniprot.org/uniprot/H9J3M5	False
H9J2B5	1	0.0	100.00	0.0	H9J2B5	LOC101743323		GO:0016020,membrane|GO:0044464,cell part|GO:0031974,membrane-enclosed lumen|GO:0031975,envelope|GO:0043229,intracellular organelle|GO:0043228,non-membrane-bounded organelle|GO:0043227,membrane-bounded organelle|GO:0043226,organelle|GO:0034399,nuclear periphery|GO:0045111,intermediate filament cytoskeleton|GO:0031090,organelle membrane|GO:0005638,lamin filament|GO:0005637,nuclear inner membrane|GO…	GO:0005198,structural molecule activity	bmor04214,Apoptosis - fly	http://www.uniprot.org/uniprot/H9J2B5	False
H9ITY5	1	0.0	35.82	2e-77	H9JUC7	LOC101743734	GO:0008152,metabolic process|GO:0044710,single-organism metabolic process|GO:0044699,single-organism process|GO:0055114,oxidation-reduction process		GO:0043168,anion binding|GO:0050662,coenzyme binding|GO:0050660,flavin adenine dinucleotide binding|GO:0097159,organic cyclic compound binding|GO:0016627,oxidoreductase activity, acting on the CH-CH group of donors|GO:0000166,nucleotide binding|GO:0036094,small molecule binding|GO:0003824,catalytic activity|GO:0048037,cofactor binding|GO:0005488,binding|GO:0003995,acyl-CoA dehydrogenase activity|…	bmor01100,Metabolic pathways|bmor00071,Fatty acid degradation|bmor01200,Carbon metabolism|bmor00650,Butanoate metabolism|bmor01212,Fatty acid metabolism|bmor00280,Valine, leucine and isoleucine degradation	http://www.uniprot.org/uniprot/H9JUC7	False
H9JV99	1	0.0	25.69	5e-32	H9J0Q2	H9J0Q2	GO:0071704,organic substance metabolic process|GO:0044267,cellular protein metabolic process|GO:0044260,cellular macromolecule metabolic process|GO:0044238,primary metabolic process|GO:0016311,dephosphorylation|GO:0006470,protein dephosphorylation|GO:0009987,cellular process|GO:0043412,macromolecule modification|GO:0006464,cellular protein modification process|GO:0043170,macromolecule metabolic p…		GO:0016787,hydrolase activity|GO:0016791,phosphatase activity|GO:0004725,protein tyrosine phosphatase activity|GO:0016788,hydrolase activity, acting on ester bonds|GO:0042578,phosphoric ester hydrolase activity|GO:0003824,catalytic activity|GO:0004721,phosphoprotein phosphatase activity		http://www.uniprot.org/uniprot/H9J0Q2	False
Q2F6C4	1	0.0	95.16	0.0	H9JMB3	LOC692795	GO:0044267,cellular protein metabolic process|GO:0006457,protein folding|GO:0044260,cellular macromolecule metabolic process|GO:0044238,primary metabolic process|GO:0019538,protein metabolic process|GO:0009987,cellular process|GO:0044237,cellular metabolic process|GO:0043170,macromolecule metabolic process|GO:0071704,organic substance metabolic process|GO:0008152,metabolic process	GO:0005737,cytoplasm|GO:0044464,cell part|GO:0005623,cell|GO:0005622,intracellular|GO:0044424,intracellular part	GO:0035639,purine ribonucleoside triphosphate binding|GO:0005488,binding|GO:0043167,ion binding|GO:1901363,heterocyclic compound binding|GO:1901265,nucleoside phosphate binding|GO:0001882,nucleoside binding|GO:0043168,anion binding|GO:0051082,unfolded protein binding|GO:0000166,nucleotide binding|GO:0001883,purine nucleoside binding|GO:0032549,ribonucleoside binding|GO:0017076,purine nucleotide b…		http://www.uniprot.org/uniprot/H9JMB3	False
H9J2F1	1	0.0	100.00	0.0	H9J2F1	LOC101740108	GO:0008152,metabolic process		GO:0016787,hydrolase activity|GO:0016788,hydrolase activity, acting on ester bonds|GO:0003824,catalytic activity		http://www.uniprot.org/uniprot/H9J2F1	False
H9JWQ7	1	0.0			H9JWQ7	LOC101744771					http://www.uniprot.org/uniprot/H9JWQ7	False
H9ISV2	1	0.0	100.00	0.0	H9ISV2	CPR41			GO:0042302,structural constituent of cuticle|GO:0005198,structural molecule activity		http://www.uniprot.org/uniprot/H9ISV2	False
H9JX54	1	0.0	100.00	0.0	H9JX54	LOC101737524	GO:0046390,ribose phosphate biosynthetic process|GO:0009167,purine ribonucleoside monophosphate metabolic process|GO:0034641,cellular nitrogen compound metabolic process|GO:0009165,nucleotide biosynthetic process|GO:0046040,IMP metabolic process|GO:0044281,small molecule metabolic process|GO:0009161,ribonucleoside monophosphate metabolic process|GO:0046112,nucleobase biosynthetic process|GO:00091…	GO:0005737,cytoplasm|GO:0044464,cell part|GO:0005623,cell|GO:0005622,intracellular|GO:0044424,intracellular part	GO:0035639,purine ribonucleoside triphosphate binding|GO:0016882,cyclo-ligase activity|GO:0005488,binding|GO:0008168,methyltransferase activity|GO:0043167,ion binding|GO:1901363,heterocyclic compound binding|GO:0001883,purine nucleoside binding|GO:0001882,nucleoside binding|GO:0043168,anion binding|GO:0016740,transferase activity|GO:0000166,nucleotide binding|GO:0016742,hydroxymethyl-, formyl- an…		http://www.uniprot.org/uniprot/H9JX54	False
H9JFZ5	1	0.0	100.00	0.0	H9JFZ5	LOC101737640	GO:0046364,monosaccharide biosynthetic process|GO:0019752,carboxylic acid metabolic process|GO:0044723,single-organism carbohydrate metabolic process|GO:0044281,small molecule metabolic process|GO:0006090,pyruvate metabolic process|GO:0044699,single-organism process|GO:0006094,gluconeogenesis|GO:1901576,organic substance biosynthetic process|GO:0044710,single-organism metabolic process|GO:0044711…		GO:0035639,purine ribonucleoside triphosphate binding|GO:0009374,biotin binding|GO:0016885,ligase activity, forming carbon-carbon bonds|GO:0005488,binding|GO:0043167,ion binding|GO:1901363,heterocyclic compound binding|GO:1901265,nucleoside phosphate binding|GO:0001882,nucleoside binding|GO:1901681,sulfur compound binding|GO:0043169,cation binding|GO:0004736,pyruvate carboxylase activity|GO:00001…		http://www.uniprot.org/uniprot/H9JFZ5	False
A2TK65	1	0.0	100.00	4e-124	Q75VN3	Tctp		GO:0005737,cytoplasm|GO:0044464,cell part|GO:0005623,cell|GO:0005622,intracellular|GO:0044424,intracellular part			http://www.uniprot.org/uniprot/Q75VN3	False
Q1HPX4	1	0.0	100.00	0.0	Q1HPX4	LOC732965	GO:0009167,purine ribonucleoside monophosphate metabolic process|GO:0009165,nucleotide biosynthetic process|GO:0009163,nucleoside biosynthetic process|GO:0009161,ribonucleoside monophosphate metabolic process|GO:1901362,organic cyclic compound biosynthetic process|GO:0042451,purine nucleoside biosynthetic process|GO:0009168,purine ribonucleoside monophosphate biosynthetic process|GO:0044710,singl…	GO:0045261,proton-transporting ATP synthase complex, catalytic core F(1)|GO:0043234,protein complex|GO:0032991,macromolecular complex|GO:0016020,membrane|GO:0044464,cell part|GO:0045259,proton-transporting ATP synthase complex|GO:0005623,cell|GO:0005622,intracellular|GO:0033178,proton-transporting two-sector ATPase complex, catalytic domain|GO:0098796,membrane protein complex|GO:0044424,intracell…	GO:0036442,hydrogen-exporting ATPase activity|GO:0016887,ATPase activity|GO:0042625,ATPase coupled ion transmembrane transporter activity|GO:0042626,ATPase activity, coupled to transmembrane movement of substances|GO:0016820,hydrolase activity, acting on acid anhydrides, catalyzing transmembrane movement of substances|GO:0046933,proton-transporting ATP synthase activity, rotational mechanism|GO:0…	bmor01100,Metabolic pathways|bmor00190,Oxidative phosphorylation	http://www.uniprot.org/uniprot/Q1HPX4	False
Q5UAN4	1	0.0	28.57	1.4	H9IZB2	LOC101741833	GO:0044267,cellular protein metabolic process|GO:0006468,protein phosphorylation|GO:0044260,cellular macromolecule metabolic process|GO:0044238,primary metabolic process|GO:0019538,protein metabolic process|GO:0016310,phosphorylation|GO:0009987,cellular process|GO:0043412,macromolecule modification|GO:0006464,cellular protein modification process|GO:0043170,macromolecule metabolic process|GO:0071…	GO:0044425,membrane part|GO:0016021,integral component of membrane|GO:0016020,membrane|GO:0031224,intrinsic component of membrane	GO:0035639,purine ribonucleoside triphosphate binding|GO:0004672,protein kinase activity|GO:0000166,nucleotide binding|GO:1901363,heterocyclic compound binding|GO:0001883,purine nucleoside binding|GO:0001882,nucleoside binding|GO:0043168,anion binding|GO:0043167,ion binding|GO:0016740,transferase activity|GO:1901265,nucleoside phosphate binding|GO:0032549,ribonucleoside binding|GO:0017076,purine …		http://www.uniprot.org/uniprot/H9IZB2	False
Q68HB4	1	0.0	100.00	3e-90	Q68HB4	Q68HB4		GO:0005856,cytoskeleton|GO:0005737,cytoplasm|GO:0043232,intracellular non-membrane-bounded organelle|GO:0044464,cell part|GO:0005623,cell|GO:0005622,intracellular|GO:0043229,intracellular organelle|GO:0043228,non-membrane-bounded organelle|GO:0044424,intracellular part|GO:0043226,organelle	GO:0003779,actin binding|GO:0005488,binding|GO:0005515,protein binding|GO:0008092,cytoskeletal protein binding	bmor04013,MAPK signaling pathway - fly	http://www.uniprot.org/uniprot/Q68HB4	False
H9JC74	1	0.0	100.00	0.0	H9JC74	LOC101737927	GO:0046129,purine ribonucleoside biosynthetic process|GO:0046390,ribose phosphate biosynthetic process|GO:0009167,purine ribonucleoside monophosphate metabolic process|GO:0034641,cellular nitrogen compound metabolic process|GO:0009165,nucleotide biosynthetic process|GO:0046040,IMP metabolic process|GO:0009163,nucleoside biosynthetic process|GO:0009161,ribonucleoside monophosphate metabolic proces…		GO:0004018,N6-(1,2-dicarboxyethyl)AMP AMP-lyase (fumarate-forming) activity|GO:0016840,carbon-nitrogen lyase activity|GO:0016842,amidine-lyase activity|GO:0016829,lyase activity|GO:0070626,(S)-2-(5-amino-1-(5-phospho-D-ribosyl)imidazole-4-carboxamido)succinate AMP-lyase (fumarate-forming) activity|GO:0003824,catalytic activity		http://www.uniprot.org/uniprot/H9JC74	False
Q7Z1E6	1	0.0	100.00	0.0	Q7Z1E6	crt	GO:0044267,cellular protein metabolic process|GO:0006457,protein folding|GO:0044260,cellular macromolecule metabolic process|GO:0044238,primary metabolic process|GO:0019538,protein metabolic process|GO:0009987,cellular process|GO:0044237,cellular metabolic process|GO:0043170,macromolecule metabolic process|GO:0071704,organic substance metabolic process|GO:0008152,metabolic process	GO:0005737,cytoplasm|GO:0012505,endomembrane system|GO:0005783,endoplasmic reticulum|GO:0044432,endoplasmic reticulum part|GO:0043233,organelle lumen|GO:0044464,cell part|GO:0044444,cytoplasmic part|GO:0031974,membrane-enclosed lumen|GO:0005622,intracellular|GO:0044446,intracellular organelle part|GO:0070013,intracellular organelle lumen|GO:0043229,intracellular organelle|GO:0005788,endoplasmic r…	GO:0043169,cation binding|GO:0030246,carbohydrate binding|GO:0051082,unfolded protein binding|GO:0043167,ion binding|GO:0005509,calcium ion binding|GO:0005515,protein binding|GO:0046872,metal ion binding|GO:0005488,binding	bmor04141,Protein processing in endoplasmic reticulum|bmor04145,Phagosome	http://www.uniprot.org/uniprot/Q7Z1E6	False
Q2F5J1	1	0.0	26.73	0.013	H9IUH3	LOC101737255	GO:0022607,cellular component assembly|GO:0080090,regulation of primary metabolic process|GO:0019222,regulation of metabolic process|GO:0043933,macromolecular complex subunit organization|GO:2000112,regulation of cellular macromolecule biosynthetic process|GO:0031323,regulation of cellular metabolic process|GO:0044249,cellular biosynthetic process|GO:0034641,cellular nitrogen compound metabolic p…	GO:0043234,protein complex|GO:0005737,cytoplasm|GO:0005852,eukaryotic translation initiation factor 3 complex|GO:0016282,eukaryotic 43S preinitiation complex|GO:0070993,translation preinitiation complex|GO:0005623,cell|GO:0030529,intracellular ribonucleoprotein complex|GO:0044444,cytoplasmic part|GO:0044424,intracellular part|GO:0033290,eukaryotic 48S preinitiation complex|GO:0005622,intracellula…	GO:0005488,binding|GO:0097159,organic cyclic compound binding|GO:0008135,translation factor activity, RNA binding|GO:0003723,RNA binding|GO:0003676,nucleic acid binding|GO:1901363,heterocyclic compound binding|GO:0003743,translation initiation factor activity		http://www.uniprot.org/uniprot/H9IUH3	False
H9JVD5	1	0.0	100.00	0.0	H9JVD5	LOC101740455	GO:0044249,cellular biosynthetic process|GO:0034645,cellular macromolecule biosynthetic process|GO:0009100,glycoprotein metabolic process|GO:0009101,glycoprotein biosynthetic process|GO:0044699,single-organism process|GO:0044267,cellular protein metabolic process|GO:0044710,single-organism metabolic process|GO:0044260,cellular macromolecule metabolic process|GO:0006487,protein N-linked glycosylat…	GO:0005783,endoplasmic reticulum|GO:0005789,endoplasmic reticulum membrane|GO:0042175,nuclear outer membrane-endoplasmic reticulum membrane network|GO:0043229,intracellular organelle|GO:0043227,membrane-bounded organelle|GO:0043226,organelle|GO:0031224,intrinsic component of membrane|GO:0005737,cytoplasm|GO:0031090,organelle membrane|GO:0016021,integral component of membrane|GO:0016020,membrane|G…			http://www.uniprot.org/uniprot/H9JVD5	False
C7A8A2	1	0.0	99.58	0.0	P09334	LP		GO:0005576,extracellular region|GO:0005615,extracellular space|GO:0044421,extracellular region part			http://www.uniprot.org/uniprot/P09334	False
H9J3A0	1	0.0	100.00	3e-147	H9J3A0	LOC101742526	GO:0008152,metabolic process|GO:0044710,single-organism metabolic process|GO:0044699,single-organism process|GO:0055114,oxidation-reduction process		GO:0003824,catalytic activity|GO:0016491,oxidoreductase activity	bmor01100,Metabolic pathways|bmor00790,Folate biosynthesis	http://www.uniprot.org/uniprot/H9J3A0	False
Q5UAR8	1	0.0	100.00	6e-114	Q5UAR8	RpL21	GO:0044249,cellular biosynthetic process|GO:0034641,cellular nitrogen compound metabolic process|GO:0006807,nitrogen compound metabolic process|GO:0034645,cellular macromolecule biosynthetic process|GO:1901576,organic substance biosynthetic process|GO:0044267,cellular protein metabolic process|GO:0044260,cellular macromolecule metabolic process|GO:0043043,peptide biosynthetic process|GO:0071704,o…	GO:0005737,cytoplasm|GO:0032991,macromolecular complex|GO:0005840,ribosome|GO:0043232,intracellular non-membrane-bounded organelle|GO:0044464,cell part|GO:0044444,cytoplasmic part|GO:0005623,cell|GO:0030529,intracellular ribonucleoprotein complex|GO:0043229,intracellular organelle|GO:0043228,non-membrane-bounded organelle|GO:0044424,intracellular part|GO:0005622,intracellular|GO:0043226,organelle…	GO:0003735,structural constituent of ribosome|GO:0005198,structural molecule activity	bmor03010,Ribosome	http://www.uniprot.org/uniprot/Q5UAR8	False
Q64FN2	1	0.0	100.00	5e-172	Q64FN2	Q64FN2	GO:0044249,cellular biosynthetic process|GO:0034641,cellular nitrogen compound metabolic process|GO:0006807,nitrogen compound metabolic process|GO:0034645,cellular macromolecule biosynthetic process|GO:1901576,organic substance biosynthetic process|GO:0044267,cellular protein metabolic process|GO:0044260,cellular macromolecule metabolic process|GO:0043043,peptide biosynthetic process|GO:0071704,o…	GO:0022626,cytosolic ribosome|GO:0015935,small ribosomal subunit|GO:0043229,intracellular organelle|GO:0043228,non-membrane-bounded organelle|GO:0043226,organelle|GO:0022627,cytosolic small ribosomal subunit|GO:0005737,cytoplasm|GO:0044446,intracellular organelle part|GO:0030529,intracellular ribonucleoprotein complex|GO:0044391,ribosomal subunit|GO:0032991,macromolecular complex|GO:0005840,ribos…	GO:0003735,structural constituent of ribosome|GO:0005198,structural molecule activity	bmor03010,Ribosome	http://www.uniprot.org/uniprot/Q64FN2	False
Q1HPL3	1	0.0	100.00	0.0	Q1HPL3	LOC733131		GO:0043234,protein complex|GO:0032991,macromolecular complex|GO:0044464,cell part|GO:0005623,cell|GO:0005622,intracellular|GO:0044424,intracellular part|GO:0000502,proteasome complex|GO:0005838,proteasome regulatory particle|GO:0022624,proteasome accessory complex		bmor03050,Proteasome	http://www.uniprot.org/uniprot/Q1HPL3	False
Q1HPX8	1	0.0	93.58	0.0	H9JRY8	H9JRY8	GO:0006739,NADP metabolic process|GO:0006732,coenzyme metabolic process|GO:0006733,oxidoreduction coenzyme metabolic process|GO:0034641,cellular nitrogen compound metabolic process|GO:0006098,pentose-phosphate shunt|GO:0046496,nicotinamide nucleotide metabolic process|GO:0072524,pyridine-containing compound metabolic process|GO:0044699,single-organism process|GO:0006139,nucleobase-containing comp…		GO:0005488,binding|GO:0050662,coenzyme binding|GO:0050661,NADP binding|GO:0016614,oxidoreductase activity, acting on CH-OH group of donors|GO:0016616,oxidoreductase activity, acting on the CH-OH group of donors, NAD or NADP as acceptor|GO:0097159,organic cyclic compound binding|GO:0000166,nucleotide binding|GO:0036094,small molecule binding|GO:0003824,catalytic activity|GO:0048037,cofactor bindin…		http://www.uniprot.org/uniprot/H9JRY8	False
H9J6P0	1	0.0	100.00	0.0	H9J6P0	LOC101741435	GO:0009311,oligosaccharide metabolic process|GO:0009312,oligosaccharide biosynthetic process|GO:0044249,cellular biosynthetic process|GO:0044237,cellular metabolic process|GO:0044699,single-organism process|GO:1901576,organic substance biosynthetic process|GO:0044710,single-organism metabolic process|GO:0044711,single-organism biosynthetic process|GO:0044262,cellular carbohydrate metabolic proces…		GO:0003824,catalytic activity		http://www.uniprot.org/uniprot/H9J6P0	False
Q6F6B1	1	0.0	99.61	1e-84	H9ITE6	Ybp	GO:0080090,regulation of primary metabolic process|GO:0019222,regulation of metabolic process|GO:0031326,regulation of cellular biosynthetic process|GO:0031323,regulation of cellular metabolic process|GO:0090304,nucleic acid metabolic process|GO:0044249,cellular biosynthetic process|GO:0034641,cellular nitrogen compound metabolic process|GO:0006807,nitrogen compound metabolic process|GO:0034645,c…		GO:0097159,organic cyclic compound binding|GO:0005488,binding|GO:0003676,nucleic acid binding|GO:0003677,DNA binding|GO:1901363,heterocyclic compound binding		http://www.uniprot.org/uniprot/H9ITE6	False
Q5UAS6	1	0.0	100.00	2e-147	Q5UAS6	RpL13	GO:0044249,cellular biosynthetic process|GO:0034641,cellular nitrogen compound metabolic process|GO:0006807,nitrogen compound metabolic process|GO:0034645,cellular macromolecule biosynthetic process|GO:1901576,organic substance biosynthetic process|GO:0044267,cellular protein metabolic process|GO:0044260,cellular macromolecule metabolic process|GO:0043043,peptide biosynthetic process|GO:0071704,o…	GO:0005737,cytoplasm|GO:0032991,macromolecular complex|GO:0005840,ribosome|GO:0043232,intracellular non-membrane-bounded organelle|GO:0044464,cell part|GO:0044444,cytoplasmic part|GO:0005623,cell|GO:0030529,intracellular ribonucleoprotein complex|GO:0043229,intracellular organelle|GO:0043228,non-membrane-bounded organelle|GO:0044424,intracellular part|GO:0005622,intracellular|GO:0043226,organelle…	GO:0003735,structural constituent of ribosome|GO:0005198,structural molecule activity	bmor03010,Ribosome	http://www.uniprot.org/uniprot/Q5UAS6	False
H9IX59	1	0.0	26.47	0.25	H9JYC9	LOC101738728	GO:0032502,developmental process|GO:0032501,multicellular organismal process|GO:0044707,single-multicellular organism process|GO:0048856,anatomical structure development|GO:0044767,single-organism developmental process|GO:0007275,multicellular organism development|GO:0044699,single-organism process	GO:0043231,intracellular membrane-bounded organelle|GO:0005634,nucleus|GO:0044464,cell part|GO:0005623,cell|GO:0005622,intracellular|GO:0043229,intracellular organelle|GO:0044424,intracellular part|GO:0043227,membrane-bounded organelle|GO:0043226,organelle	GO:0097159,organic cyclic compound binding|GO:0005488,binding|GO:0003676,nucleic acid binding|GO:0003677,DNA binding|GO:1901363,heterocyclic compound binding		http://www.uniprot.org/uniprot/H9JYC9	False
H9IZ84	1	0.0	100.00	0.0	H9IZ84	LOC101745692	GO:0019725,cellular homeostasis|GO:0009987,cellular process|GO:0050794,regulation of cellular process|GO:0042592,homeostatic process|GO:0044763,single-organism cellular process|GO:0008152,metabolic process|GO:0065007,biological regulation|GO:0045454,cell redox homeostasis|GO:0065008,regulation of biological quality|GO:0050789,regulation of biological process|GO:0044699,single-organism process	GO:0005623,cell	GO:0003824,catalytic activity|GO:0016853,isomerase activity		http://www.uniprot.org/uniprot/H9IZ84	False
Q1HPQ0	1	0.0			Q1HPQ0	Q1HPQ0					http://www.uniprot.org/uniprot/Q1HPQ0	False
H9JCR4	1	0.0	99.67	2e-180	Q5UAP4	Q5UAP4	GO:0022607,cellular component assembly|GO:0043933,macromolecular complex subunit organization|GO:0042255,ribosome assembly|GO:0000028,ribosomal small subunit assembly|GO:0044249,cellular biosynthetic process|GO:0034641,cellular nitrogen compound metabolic process|GO:0006807,nitrogen compound metabolic process|GO:0034645,cellular macromolecule biosynthetic process|GO:0034622,cellular macromolecula…	GO:0022626,cytosolic ribosome|GO:0015935,small ribosomal subunit|GO:0043229,intracellular organelle|GO:0043228,non-membrane-bounded organelle|GO:0043226,organelle|GO:0022627,cytosolic small ribosomal subunit|GO:0005737,cytoplasm|GO:0044446,intracellular organelle part|GO:0030529,intracellular ribonucleoprotein complex|GO:0044391,ribosomal subunit|GO:0032991,macromolecular complex|GO:0005840,ribos…	GO:0003735,structural constituent of ribosome|GO:0005198,structural molecule activity	bmor03010,Ribosome	http://www.uniprot.org/uniprot/Q5UAP4	False
H9IVU1	1	0.0	100.00	0.0	H9IVU1	H9IVU1	GO:0007155,cell adhesion|GO:0022610,biological adhesion		GO:0008092,cytoskeletal protein binding|GO:0051015,actin filament binding|GO:0003779,actin binding|GO:0044877,macromolecular complex binding|GO:0005488,binding|GO:0005515,protein binding|GO:0032403,protein complex binding		http://www.uniprot.org/uniprot/H9IVU1	False
H9JTB8	1	0.0	100.00	0.0	H9JTB8	LOC101735810	GO:0008152,metabolic process|GO:0044238,primary metabolic process|GO:0044710,single-organism metabolic process|GO:0015980,energy derivation by oxidation of organic compounds|GO:0006082,organic acid metabolic process|GO:0044699,single-organism process|GO:0009987,cellular process|GO:0044763,single-organism cellular process|GO:0019752,carboxylic acid metabolic process|GO:0071704,organic substance me…	GO:0005737,cytoplasm|GO:0043231,intracellular membrane-bounded organelle|GO:0044464,cell part|GO:0043229,intracellular organelle|GO:0005739,mitochondrion|GO:0005622,intracellular|GO:0044444,cytoplasmic part|GO:0005623,cell|GO:0044424,intracellular part|GO:0043227,membrane-bounded organelle|GO:0043226,organelle	GO:0048037,cofactor binding|GO:0003824,catalytic activity|GO:0016874,ligase activity|GO:0005488,binding|GO:0016878,acid-thiol ligase activity|GO:0097159,organic cyclic compound binding|GO:0036094,small molecule binding|GO:0000166,nucleotide binding|GO:0016405,CoA-ligase activity|GO:0004774,succinate-CoA ligase activity|GO:0004775,succinate-CoA ligase (ADP-forming) activity|GO:0004776,succinate-Co…	bmor01200,Carbon metabolism|bmor01100,Metabolic pathways|bmor00640,Propanoate metabolism|bmor00020,Citrate cycle (TCA cycle)	http://www.uniprot.org/uniprot/H9JTB8	False
Q65Y02	1	0.0	97.29	5e-159	H9JD56	Sod2	GO:0000305,response to oxygen radical|GO:0000303,response to superoxide|GO:0000302,response to reactive oxygen species|GO:0006801,superoxide metabolic process|GO:0070887,cellular response to chemical stimulus|GO:0044699,single-organism process|GO:0044710,single-organism metabolic process|GO:0071451,cellular response to superoxide|GO:0071450,cellular response to oxygen radical|GO:0009987,cellular …		GO:0016721,oxidoreductase activity, acting on superoxide radicals as acceptor|GO:0043169,cation binding|GO:0016209,antioxidant activity|GO:0043167,ion binding|GO:0003824,catalytic activity|GO:0005488,binding|GO:0004784,superoxide dismutase activity|GO:0046872,metal ion binding|GO:0016491,oxidoreductase activity		http://www.uniprot.org/uniprot/H9JD56	False
G0T422	1	0.0	25.89	4e-10	Q02912	SDH	GO:0008152,metabolic process|GO:0044710,single-organism metabolic process|GO:0044699,single-organism process|GO:0055114,oxidation-reduction process		GO:0005488,binding|GO:0043169,cation binding|GO:0016614,oxidoreductase activity, acting on CH-OH group of donors|GO:0003939,L-iditol 2-dehydrogenase activity|GO:0016616,oxidoreductase activity, acting on the CH-OH group of donors, NAD or NADP as acceptor|GO:0043167,ion binding|GO:0046914,transition metal ion binding|GO:0003824,catalytic activity|GO:0008270,zinc ion binding|GO:0046872,metal ion bi…	bmor01100,Metabolic pathways|bmor00040,Pentose and glucuronate interconversions|bmor00051,Fructose and mannose metabolism	http://www.uniprot.org/uniprot/Q02912	False
Q5UAT1	1	0.0	100.00	9e-139	Q5UAT1	RpL9	GO:0044249,cellular biosynthetic process|GO:0034641,cellular nitrogen compound metabolic process|GO:0006807,nitrogen compound metabolic process|GO:0034645,cellular macromolecule biosynthetic process|GO:1901576,organic substance biosynthetic process|GO:0044267,cellular protein metabolic process|GO:0044260,cellular macromolecule metabolic process|GO:0043043,peptide biosynthetic process|GO:0071704,o…	GO:0005737,cytoplasm|GO:0032991,macromolecular complex|GO:0005840,ribosome|GO:0043232,intracellular non-membrane-bounded organelle|GO:0044464,cell part|GO:0044444,cytoplasmic part|GO:0005623,cell|GO:0030529,intracellular ribonucleoprotein complex|GO:0043229,intracellular organelle|GO:0043228,non-membrane-bounded organelle|GO:0044424,intracellular part|GO:0005622,intracellular|GO:0043226,organelle…	GO:0097159,organic cyclic compound binding|GO:0019843,rRNA binding|GO:0003735,structural constituent of ribosome|GO:0003723,RNA binding|GO:0003676,nucleic acid binding|GO:0005198,structural molecule activity|GO:1901363,heterocyclic compound binding|GO:0005488,binding	bmor03010,Ribosome	http://www.uniprot.org/uniprot/Q5UAT1	False
H9JES6	1	0.0	100.00	0.0	H9JES6	H9JES6	GO:0019725,cellular homeostasis|GO:0009987,cellular process|GO:0050794,regulation of cellular process|GO:0042592,homeostatic process|GO:0044763,single-organism cellular process|GO:0065007,biological regulation|GO:0045454,cell redox homeostasis|GO:0065008,regulation of biological quality|GO:0050789,regulation of biological process|GO:0044699,single-organism process	GO:0005623,cell			http://www.uniprot.org/uniprot/H9JES6	False
Q3HR35	1	0.0	99.75	0.0	H9J385	Sps1	GO:0008152,metabolic process		GO:0035639,purine ribonucleoside triphosphate binding|GO:0005488,binding|GO:0043167,ion binding|GO:1901363,heterocyclic compound binding|GO:1901265,nucleoside phosphate binding|GO:0001882,nucleoside binding|GO:0043168,anion binding|GO:0000166,nucleotide binding|GO:0001883,purine nucleoside binding|GO:0032549,ribonucleoside binding|GO:0017076,purine nucleotide binding|GO:0005524,ATP binding|GO:003…		http://www.uniprot.org/uniprot/H9J385	False
H9JGM3	1	0.0	100.00	0.0	H9JGM3	LOC692925	GO:0009167,purine ribonucleoside monophosphate metabolic process|GO:0009165,nucleotide biosynthetic process|GO:0009163,nucleoside biosynthetic process|GO:0009161,ribonucleoside monophosphate metabolic process|GO:1901362,organic cyclic compound biosynthetic process|GO:0042451,purine nucleoside biosynthetic process|GO:0009168,purine ribonucleoside monophosphate biosynthetic process|GO:0044710,singl…	GO:0044464,cell part|GO:0031975,envelope|GO:0043229,intracellular organelle|GO:0043227,membrane-bounded organelle|GO:0043226,organelle|GO:0005737,cytoplasm|GO:0045263,proton-transporting ATP synthase complex, coupling factor F(o)|GO:0031090,organelle membrane|GO:0098796,membrane protein complex|GO:0016020,membrane|GO:0044444,cytoplasmic part|GO:0005739,mitochondrion|GO:0098800,inner mitochondrial…	GO:0022891,substrate-specific transmembrane transporter activity|GO:0022890,inorganic cation transmembrane transporter activity|GO:0022892,substrate-specific transporter activity|GO:0005215,transporter activity|GO:0008324,cation transmembrane transporter activity|GO:0022857,transmembrane transporter activity|GO:0015075,ion transmembrane transporter activity|GO:0015077,monovalent inorganic cation …		http://www.uniprot.org/uniprot/H9JGM3	False
H9JDG1	1	0.0			H9JDG1	Bmo.2352					http://www.uniprot.org/uniprot/H9JDG1	False
Q5UAP3	1	0.0	100.00	4e-147	Q5UAP3	RpS2	GO:0044249,cellular biosynthetic process|GO:0034641,cellular nitrogen compound metabolic process|GO:0006807,nitrogen compound metabolic process|GO:0034645,cellular macromolecule biosynthetic process|GO:1901576,organic substance biosynthetic process|GO:0044267,cellular protein metabolic process|GO:0044260,cellular macromolecule metabolic process|GO:0043043,peptide biosynthetic process|GO:0071704,o…	GO:0005737,cytoplasm|GO:0005622,intracellular|GO:0032991,macromolecular complex|GO:0005840,ribosome|GO:0043232,intracellular non-membrane-bounded organelle|GO:0044464,cell part|GO:0044444,cytoplasmic part|GO:0005623,cell|GO:0044391,ribosomal subunit|GO:0044446,intracellular organelle part|GO:0043229,intracellular organelle|GO:0043228,non-membrane-bounded organelle|GO:0044424,intracellular part|GO…	GO:0097159,organic cyclic compound binding|GO:0005198,structural molecule activity|GO:0003735,structural constituent of ribosome|GO:0003723,RNA binding|GO:0003676,nucleic acid binding|GO:1901363,heterocyclic compound binding|GO:0005488,binding	bmor03010,Ribosome	http://www.uniprot.org/uniprot/Q5UAP3	False
H9J2M1	1	0.0	100.00	0.0	H9J2M1	LOC732872	GO:0034504,protein localization to nucleus|GO:0051169,nuclear transport|GO:0008104,protein localization|GO:0051641,cellular localization|GO:0044699,single-organism process|GO:0070727,cellular macromolecule localization|GO:0006886,intracellular protein transport|GO:0071702,organic substance transport|GO:0033036,macromolecule localization|GO:0034613,cellular protein localization|GO:0017038,protein …	GO:0005737,cytoplasm|GO:0043231,intracellular membrane-bounded organelle|GO:0005634,nucleus|GO:0044464,cell part|GO:0005623,cell|GO:0005622,intracellular|GO:0043229,intracellular organelle|GO:0044424,intracellular part|GO:0043227,membrane-bounded organelle|GO:0043226,organelle	GO:0008565,protein transporter activity|GO:0005215,transporter activity|GO:0022892,substrate-specific transporter activity|GO:0015197,peptide transporter activity		http://www.uniprot.org/uniprot/H9J2M1	False
H9IZB1	1	0.0	100.00	0.0	H9IZB1	Bmo.1504	GO:0008152,metabolic process		GO:0003824,catalytic activity|GO:0016740,transferase activity|GO:0016757,transferase activity, transferring glycosyl groups		http://www.uniprot.org/uniprot/H9IZB1	False
Q2F6A0	1	0.0	93.92	0.0	H9JWT2	LOC692812			GO:0097159,organic cyclic compound binding|GO:1901363,heterocyclic compound binding|GO:0003676,nucleic acid binding|GO:0005488,binding		http://www.uniprot.org/uniprot/H9JWT2	False
H9JPZ6	1	0.0	100.00	0.0	H9JPZ6	LOC101744960	GO:0044238,primary metabolic process|GO:0019752,carboxylic acid metabolic process|GO:0090304,nucleic acid metabolic process|GO:0044249,cellular biosynthetic process|GO:0034641,cellular nitrogen compound metabolic process|GO:0006807,nitrogen compound metabolic process|GO:0044281,small molecule metabolic process|GO:0034645,cellular macromolecule biosynthetic process|GO:0034660,ncRNA metabolic proce…		GO:0035639,purine ribonucleoside triphosphate binding|GO:0008483,transaminase activity|GO:0030170,pyridoxal phosphate binding|GO:0003676,nucleic acid binding|GO:0043167,ion binding|GO:1901363,heterocyclic compound binding|GO:0001883,purine nucleoside binding|GO:0001882,nucleoside binding|GO:0043168,anion binding|GO:0004813,alanine-tRNA ligase activity|GO:0004812,aminoacyl-tRNA ligase activity|GO:…		http://www.uniprot.org/uniprot/H9JPZ6	False
Q2F6C3	1	0.0	100.00	0.0	Q2F6C3	LOC692796	GO:0044267,cellular protein metabolic process|GO:0006457,protein folding|GO:0044260,cellular macromolecule metabolic process|GO:0044238,primary metabolic process|GO:0019538,protein metabolic process|GO:0009987,cellular process|GO:0044237,cellular metabolic process|GO:0043170,macromolecule metabolic process|GO:0071704,organic substance metabolic process|GO:0008152,metabolic process	GO:0005737,cytoplasm|GO:0044464,cell part|GO:0005623,cell|GO:0005622,intracellular|GO:0044424,intracellular part	GO:0035639,purine ribonucleoside triphosphate binding|GO:0005488,binding|GO:0043167,ion binding|GO:1901363,heterocyclic compound binding|GO:1901265,nucleoside phosphate binding|GO:0001882,nucleoside binding|GO:0043168,anion binding|GO:0051082,unfolded protein binding|GO:0000166,nucleotide binding|GO:0001883,purine nucleoside binding|GO:0032549,ribonucleoside binding|GO:0017076,purine nucleotide b…		http://www.uniprot.org/uniprot/Q2F6C3	False
H9JC16	1	0.0	100.00	0.0	H9JC16	LOC692390	GO:0044238,primary metabolic process|GO:0019222,regulation of metabolic process|GO:0019538,protein metabolic process|GO:0050790,regulation of catalytic activity|GO:0043170,macromolecule metabolic process|GO:0071704,organic substance metabolic process|GO:0065007,biological regulation|GO:0008152,metabolic process|GO:0006508,proteolysis|GO:0065009,regulation of molecular function|GO:0050789,regulati…		GO:0016787,hydrolase activity|GO:0004175,endopeptidase activity|GO:0070011,peptidase activity, acting on L-amino acid peptides|GO:0003824,catalytic activity|GO:0004197,cysteine-type endopeptidase activity|GO:0008233,peptidase activity|GO:0008234,cysteine-type peptidase activity		http://www.uniprot.org/uniprot/H9JC16	False
H9J591	1	0.0	100.00	0.0	H9J591	Tua3	GO:0051258,protein polymerization|GO:0007017,microtubule-based process|GO:0071822,protein complex subunit organization|GO:0070271,protein complex biogenesis|GO:0043933,macromolecular complex subunit organization|GO:0006461,protein complex assembly|GO:0016043,cellular component organization|GO:0065003,macromolecular complex assembly|GO:0022607,cellular component assembly|GO:0044763,single-organism…	GO:0005856,cytoskeleton|GO:0043234,protein complex|GO:0015630,microtubule cytoskeleton|GO:0043228,non-membrane-bounded organelle|GO:0043232,intracellular non-membrane-bounded organelle|GO:0044464,cell part|GO:0005623,cell|GO:0005737,cytoplasm|GO:0044446,intracellular organelle part|GO:0043229,intracellular organelle|GO:0044430,cytoskeletal part|GO:0044424,intracellular part|GO:0032991,macromolecu…	GO:0005200,structural constituent of cytoskeleton|GO:0035639,purine ribonucleoside triphosphate binding|GO:0005488,binding|GO:0005198,structural molecule activity|GO:1901363,heterocyclic compound binding|GO:1901265,nucleoside phosphate binding|GO:0001882,nucleoside binding|GO:0043168,anion binding|GO:0016462,pyrophosphatase activity|GO:0000166,nucleotide binding|GO:0032561,guanyl ribonucleotide b…		http://www.uniprot.org/uniprot/H9J591	False
H9ITD6	1	0.0	100.00	0.0	H9ITD6	LOC101745047			GO:0097159,organic cyclic compound binding|GO:0005488,binding|GO:0003676,nucleic acid binding|GO:1901363,heterocyclic compound binding|GO:0003723,RNA binding		http://www.uniprot.org/uniprot/H9ITD6	False
H9J9R7	1	0.0	100.00	0.0	H9J9R7	H9J9R7			GO:0097159,organic cyclic compound binding|GO:0000166,nucleotide binding|GO:0036094,small molecule binding|GO:0005488,binding|GO:0003676,nucleic acid binding|GO:1901363,heterocyclic compound binding|GO:1901265,nucleoside phosphate binding|GO:0003723,RNA binding		http://www.uniprot.org/uniprot/H9J9R7	False
H9JV53	1	0.0	100.00	0.0	H9JV53	H9JV53			GO:0008092,cytoskeletal protein binding|GO:0051015,actin filament binding|GO:0003779,actin binding|GO:0044877,macromolecular complex binding|GO:0005488,binding|GO:0005515,protein binding|GO:0032403,protein complex binding		http://www.uniprot.org/uniprot/H9JV53	False
Q5R1P5	1	0.0	43.96	1e-18	H9J540	LOC101743710				bmor04141,Protein processing in endoplasmic reticulum|bmor04213,Longevity regulating pathway - multiple species	http://www.uniprot.org/uniprot/H9J540	False
H9J4L6	1	0.0	100.00	0.0	H9J4L6	LOC101743488		GO:0005576,extracellular region			http://www.uniprot.org/uniprot/H9J4L6	False
A0A1C9CW41	1	0.0	100.00	0.0	H9JMU4	H9JMU4	GO:0071704,organic substance metabolic process|GO:0008152,metabolic process		GO:0016866,intramolecular transferase activity|GO:0003824,catalytic activity|GO:0016853,isomerase activity|GO:0016868,intramolecular transferase activity, phosphotransferases		http://www.uniprot.org/uniprot/H9JMU4	False
H9IXJ3	1	0.0	100.00	0.0	H9IXJ3	LOC101741185	GO:0044267,cellular protein metabolic process|GO:0018149,peptide cross-linking|GO:0044260,cellular macromolecule metabolic process|GO:0044238,primary metabolic process|GO:0019538,protein metabolic process|GO:0009987,cellular process|GO:0044237,cellular metabolic process|GO:0043170,macromolecule metabolic process|GO:0071704,organic substance metabolic process|GO:0043412,macromolecule modification|…		GO:0043169,cation binding|GO:0003810,protein-glutamine gamma-glutamyltransferase activity|GO:0043167,ion binding|GO:0003824,catalytic activity|GO:0016740,transferase activity|GO:0016746,transferase activity, transferring acyl groups|GO:0005488,binding|GO:0016755,transferase activity, transferring amino-acyl groups|GO:0046872,metal ion binding		http://www.uniprot.org/uniprot/H9IXJ3	False
H9IZR5	1	0.0	100.00	0.0	H9IZR5	LOC733134	GO:0006637,acyl-CoA metabolic process|GO:0006732,coenzyme metabolic process|GO:0019752,carboxylic acid metabolic process|GO:0044249,cellular biosynthetic process|GO:0009108,coenzyme biosynthetic process|GO:0044281,small molecule metabolic process|GO:0006090,pyruvate metabolic process|GO:0044699,single-organism process|GO:1901576,organic substance biosynthetic process|GO:0044710,single-organism me…		GO:0004738,pyruvate dehydrogenase activity|GO:0004739,pyruvate dehydrogenase (acetyl-transferring) activity|GO:0016624,oxidoreductase activity, acting on the aldehyde or oxo group of donors, disulfide as acceptor|GO:0003824,catalytic activity|GO:0016903,oxidoreductase activity, acting on the aldehyde or oxo group of donors|GO:0016491,oxidoreductase activity		http://www.uniprot.org/uniprot/H9IZR5	False
H9J4G3	1	0.0	100.00	0.0	H9J4G3	LOC101746745		GO:0005576,extracellular region			http://www.uniprot.org/uniprot/H9J4G3	False
Q5UAM6	1	0.0	32.28	2e-06	H9J3J1	LOC101745649	GO:0044249,cellular biosynthetic process|GO:0034641,cellular nitrogen compound metabolic process|GO:0006807,nitrogen compound metabolic process|GO:0034645,cellular macromolecule biosynthetic process|GO:1901576,organic substance biosynthetic process|GO:0044267,cellular protein metabolic process|GO:0044260,cellular macromolecule metabolic process|GO:0043043,peptide biosynthetic process|GO:0071704,o…	GO:0005737,cytoplasm|GO:0032991,macromolecular complex|GO:0005840,ribosome|GO:0043232,intracellular non-membrane-bounded organelle|GO:0044464,cell part|GO:0044444,cytoplasmic part|GO:0005623,cell|GO:0030529,intracellular ribonucleoprotein complex|GO:0043229,intracellular organelle|GO:0043228,non-membrane-bounded organelle|GO:0044424,intracellular part|GO:0005622,intracellular|GO:0043226,organelle…	GO:0003735,structural constituent of ribosome|GO:0005198,structural molecule activity	bmor03010,Ribosome	http://www.uniprot.org/uniprot/H9J3J1	False
H9IVS0	1	0.0	56.05	5e-125	H9IVT6	LOC101746802	GO:0008152,metabolic process|GO:0044710,single-organism metabolic process|GO:0044699,single-organism process|GO:0055114,oxidation-reduction process		GO:0003824,catalytic activity|GO:0016491,oxidoreductase activity	bmor01100,Metabolic pathways|bmor00561,Glycerolipid metabolism|bmor00052,Galactose metabolism|bmor00040,Pentose and glucuronate interconversions|bmor00051,Fructose and mannose metabolism	http://www.uniprot.org/uniprot/H9IVT6	False
H9ITV0	1	0.0	100.00	0.0	H9ITV0	H9ITV0	GO:0044283,small molecule biosynthetic process|GO:0019752,carboxylic acid metabolic process|GO:0044249,cellular biosynthetic process|GO:0006807,nitrogen compound metabolic process|GO:0044281,small molecule metabolic process|GO:0009064,glutamine family amino acid metabolic process|GO:0044699,single-organism process|GO:1901576,organic substance biosynthetic process|GO:0044710,single-organism metabo…		GO:0035639,purine ribonucleoside triphosphate binding|GO:0016211,ammonia ligase activity|GO:0016880,acid-ammonia (or amide) ligase activity|GO:0005488,binding|GO:0043167,ion binding|GO:1901363,heterocyclic compound binding|GO:1901265,nucleoside phosphate binding|GO:0001882,nucleoside binding|GO:0043168,anion binding|GO:0000166,nucleotide binding|GO:0016879,ligase activity, forming carbon-nitrogen…		http://www.uniprot.org/uniprot/H9ITV0	False
H9JY11	1	0.0	100.00	1e-148	H9JY11	Sp	GO:0044238,primary metabolic process|GO:0019538,protein metabolic process|GO:0043170,macromolecule metabolic process|GO:0071704,organic substance metabolic process|GO:0008152,metabolic process|GO:0006508,proteolysis|GO:1901564,organonitrogen compound metabolic process|GO:0006807,nitrogen compound metabolic process		GO:0004252,serine-type endopeptidase activity|GO:0004175,endopeptidase activity|GO:0017171,serine hydrolase activity|GO:0016787,hydrolase activity|GO:0003824,catalytic activity|GO:0070011,peptidase activity, acting on L-amino acid peptides|GO:0008233,peptidase activity|GO:0008236,serine-type peptidase activity		http://www.uniprot.org/uniprot/H9JY11	False
Q1HQC6	1	0.0	45.24	1e-95	H9JXB2	LOC101747034	GO:0044238,primary metabolic process|GO:1901575,organic substance catabolic process|GO:0019538,protein metabolic process|GO:0043170,macromolecule metabolic process|GO:0071704,organic substance metabolic process|GO:0030163,protein catabolic process|GO:0008152,metabolic process|GO:0009056,catabolic process|GO:0009057,macromolecule catabolic process|GO:1901564,organonitrogen compound metabolic proce…	GO:0005737,cytoplasm|GO:0044464,cell part|GO:0005623,cell|GO:0005622,intracellular|GO:0044424,intracellular part	GO:0035639,purine ribonucleoside triphosphate binding|GO:0005488,binding|GO:0043167,ion binding|GO:1901363,heterocyclic compound binding|GO:1901265,nucleoside phosphate binding|GO:0001882,nucleoside binding|GO:0043168,anion binding|GO:0000166,nucleotide binding|GO:0001883,purine nucleoside binding|GO:0032549,ribonucleoside binding|GO:0017076,purine nucleotide binding|GO:0005524,ATP binding|GO:001…	bmor03050,Proteasome	http://www.uniprot.org/uniprot/H9JXB2	False
H9JJU8	1	0.0	100.00	0.0	H9JJU8	H9JJU8	GO:0008152,metabolic process|GO:0044710,single-organism metabolic process|GO:0044699,single-organism process|GO:0055114,oxidation-reduction process		GO:0003824,catalytic activity|GO:0016491,oxidoreductase activity		http://www.uniprot.org/uniprot/H9JJU8	False
P82205	1	0.0	100.00	2e-108	P82205	P82205	GO:0000305,response to oxygen radical|GO:0000303,response to superoxide|GO:0000302,response to reactive oxygen species|GO:0006801,superoxide metabolic process|GO:0070887,cellular response to chemical stimulus|GO:0044699,single-organism process|GO:0044710,single-organism metabolic process|GO:0071451,cellular response to superoxide|GO:0071450,cellular response to oxygen radical|GO:0009987,cellular …	GO:0005737,cytoplasm|GO:0044464,cell part|GO:0005623,cell|GO:0005622,intracellular|GO:0044424,intracellular part	GO:0016721,oxidoreductase activity, acting on superoxide radicals as acceptor|GO:0043169,cation binding|GO:0016209,antioxidant activity|GO:0043167,ion binding|GO:0003824,catalytic activity|GO:0005488,binding|GO:0004784,superoxide dismutase activity|GO:0046872,metal ion binding|GO:0016491,oxidoreductase activity	bmor04213,Longevity regulating pathway - multiple species|bmor04146,Peroxisome	http://www.uniprot.org/uniprot/P82205	False
H9IV39	1	0.0	100.00	0.0	H9IV39	LOC101738804	GO:0033036,macromolecule localization|GO:0006810,transport|GO:0019222,regulation of metabolic process|GO:0050790,regulation of catalytic activity|GO:0051179,localization|GO:0045184,establishment of protein localization|GO:0008104,protein localization|GO:0065007,biological regulation|GO:0008152,metabolic process|GO:0071702,organic substance transport|GO:0015031,protein transport|GO:0065009,regulat…	GO:0005737,cytoplasm|GO:0044464,cell part|GO:0005623,cell|GO:0005622,intracellular|GO:0044424,intracellular part	GO:0005092,GDP-dissociation inhibitor activity|GO:0005093,Rab GDP-dissociation inhibitor activity|GO:0030234,enzyme regulator activity|GO:0030695,GTPase regulator activity|GO:0098772,molecular function regulator|GO:0060589,nucleoside-triphosphatase regulator activity|GO:0003824,catalytic activity|GO:0005096,GTPase activator activity|GO:0008047,enzyme activator activity|GO:0016491,oxidoreductase a…		http://www.uniprot.org/uniprot/H9IV39	False
H9IWX1	1	0.0	100.00	0.0	H9IWX1	H9IWX1			GO:0003779,actin binding|GO:0005488,binding|GO:0005515,protein binding|GO:0008092,cytoskeletal protein binding|GO:0051015,actin filament binding|GO:0044877,macromolecular complex binding|GO:0032403,protein complex binding		http://www.uniprot.org/uniprot/H9IWX1	False
Q1HPX2	1	0.0	96.98	3e-138	H9JPP9	LOC733114	GO:0009167,purine ribonucleoside monophosphate metabolic process|GO:0009165,nucleotide biosynthetic process|GO:0009163,nucleoside biosynthetic process|GO:0009161,ribonucleoside monophosphate metabolic process|GO:1901362,organic cyclic compound biosynthetic process|GO:0042451,purine nucleoside biosynthetic process|GO:0009168,purine ribonucleoside monophosphate biosynthetic process|GO:0044710,singl…		GO:0016887,ATPase activity|GO:0042625,ATPase coupled ion transmembrane transporter activity|GO:0042626,ATPase activity, coupled to transmembrane movement of substances|GO:0016820,hydrolase activity, acting on acid anhydrides, catalyzing transmembrane movement of substances|GO:0046933,proton-transporting ATP synthase activity, rotational mechanism|GO:0015077,monovalent inorganic cation transmembra…		http://www.uniprot.org/uniprot/H9JPP9	False
H9JAR1	1	0.0	100.00	0.0	H9JAR1	LOC101735616	GO:0008152,metabolic process|GO:0044710,single-organism metabolic process|GO:0044699,single-organism process|GO:0055114,oxidation-reduction process		GO:0003824,catalytic activity|GO:0016903,oxidoreductase activity, acting on the aldehyde or oxo group of donors|GO:0016620,oxidoreductase activity, acting on the aldehyde or oxo group of donors, NAD or NADP as acceptor|GO:0016491,oxidoreductase activity		http://www.uniprot.org/uniprot/H9JAR1	False
C3UZ72	1	0.0	33.71	2.9	H9JIY8	H9JIY8		GO:0044425,membrane part|GO:0016021,integral component of membrane|GO:0016020,membrane|GO:0031224,intrinsic component of membrane			http://www.uniprot.org/uniprot/H9JIY8	False
Q5UAN0	1	0.0	100.00	4e-108	Q5UAN0	RpS13	GO:0044249,cellular biosynthetic process|GO:0034641,cellular nitrogen compound metabolic process|GO:0006807,nitrogen compound metabolic process|GO:0034645,cellular macromolecule biosynthetic process|GO:1901576,organic substance biosynthetic process|GO:0044267,cellular protein metabolic process|GO:0044260,cellular macromolecule metabolic process|GO:0043043,peptide biosynthetic process|GO:0071704,o…	GO:0005737,cytoplasm|GO:0032991,macromolecular complex|GO:0005840,ribosome|GO:0043232,intracellular non-membrane-bounded organelle|GO:0044464,cell part|GO:0044444,cytoplasmic part|GO:0005623,cell|GO:0030529,intracellular ribonucleoprotein complex|GO:0043229,intracellular organelle|GO:0043228,non-membrane-bounded organelle|GO:0044424,intracellular part|GO:0005622,intracellular|GO:0043226,organelle…	GO:0003735,structural constituent of ribosome|GO:0005198,structural molecule activity	bmor03010,Ribosome	http://www.uniprot.org/uniprot/Q5UAN0	False
A5JTL8	1	0.0	100.00	0.0	A5JTL8	l(b002)	GO:0009185,ribonucleoside diphosphate metabolic process|GO:0006732,coenzyme metabolic process|GO:0009141,nucleoside triphosphate metabolic process|GO:0009144,purine nucleoside triphosphate metabolic process|GO:0019752,carboxylic acid metabolic process|GO:0044723,single-organism carbohydrate metabolic process|GO:0034641,cellular nitrogen compound metabolic process|GO:0006807,nitrogen compound meta…	GO:0043231,intracellular membrane-bounded organelle|GO:0044464,cell part|GO:0005623,cell|GO:0005622,intracellular|GO:0043229,intracellular organelle|GO:0044424,intracellular part|GO:0043227,membrane-bounded organelle|GO:0043226,organelle	GO:0004738,pyruvate dehydrogenase activity|GO:0004739,pyruvate dehydrogenase (acetyl-transferring) activity|GO:0016624,oxidoreductase activity, acting on the aldehyde or oxo group of donors, disulfide as acceptor|GO:0003824,catalytic activity|GO:0016903,oxidoreductase activity, acting on the aldehyde or oxo group of donors|GO:0016491,oxidoreductase activity	bmor01200,Carbon metabolism|bmor00620,Pyruvate metabolism|bmor00010,Glycolysis / Gluconeogenesis|bmor01100,Metabolic pathways|bmor00020,Citrate cycle (TCA cycle)	http://www.uniprot.org/uniprot/A5JTL8	False
H9J0B7	1	0.0	100.00	0.0	H9J0B7	LOC101746211	GO:0044238,primary metabolic process|GO:0009894,regulation of catabolic process|GO:0080090,regulation of primary metabolic process|GO:0019222,regulation of metabolic process|GO:0071704,organic substance metabolic process|GO:0060255,regulation of macromolecule metabolic process|GO:0050790,regulation of catalytic activity|GO:0051246,regulation of protein metabolic process|GO:1901575,organic substan…	GO:0043234,protein complex|GO:0032991,macromolecular complex|GO:0044464,cell part|GO:0005623,cell|GO:0005622,intracellular|GO:0044424,intracellular part|GO:0000502,proteasome complex	GO:0030234,enzyme regulator activity|GO:0098772,molecular function regulator	bmor03050,Proteasome	http://www.uniprot.org/uniprot/H9J0B7	False
H9IYC6	1	0.0	100.00	2e-87	H9IYC6	MLC-2			GO:0043169,cation binding|GO:0043167,ion binding|GO:0005488,binding|GO:0046872,metal ion binding|GO:0005509,calcium ion binding		http://www.uniprot.org/uniprot/H9IYC6	False
B5AK67	1	0.0	100.00	7e-116	Q1HPS0	Q1HPS0		GO:0005856,cytoskeleton|GO:0043234,protein complex|GO:0043228,non-membrane-bounded organelle|GO:0015629,actin cytoskeleton|GO:0043232,intracellular non-membrane-bounded organelle|GO:0044464,cell part|GO:0005623,cell|GO:0005622,intracellular|GO:0044446,intracellular organelle part|GO:0043229,intracellular organelle|GO:0016459,myosin complex|GO:0044430,cytoskeletal part|GO:0044424,intracellular par…	GO:0043169,cation binding|GO:0043167,ion binding|GO:0005488,binding|GO:0046872,metal ion binding|GO:0005509,calcium ion binding		http://www.uniprot.org/uniprot/Q1HPS0	False
H9IT19	1	0.0	100.00	0.0	H9IT19	LOC101737459	GO:0044712,single-organism catabolic process|GO:0044710,single-organism metabolic process|GO:0008152,metabolic process|GO:0044699,single-organism process|GO:0009987,cellular process|GO:1901575,organic substance catabolic process|GO:0044237,cellular metabolic process|GO:0044248,cellular catabolic process|GO:0071704,organic substance metabolic process|GO:0044763,single-organism cellular process|GO:…	GO:0005737,cytoplasm|GO:0043231,intracellular membrane-bounded organelle|GO:0044464,cell part|GO:0043229,intracellular organelle|GO:0005739,mitochondrion|GO:0005622,intracellular|GO:0044444,cytoplasmic part|GO:0005623,cell|GO:0044424,intracellular part|GO:0043227,membrane-bounded organelle|GO:0043226,organelle	GO:0016782,transferase activity, transferring sulfur-containing groups|GO:0008410,CoA-transferase activity|GO:0003824,catalytic activity|GO:0016740,transferase activity|GO:0008260,3-oxoacid CoA-transferase activity	bmor00280,Valine, leucine and isoleucine degradation|bmor00650,Butanoate metabolism|bmor00072,Synthesis and degradation of ketone bodies	http://www.uniprot.org/uniprot/H9IT19	False
H9IZ97	1	0.0	100.00	0.0	H9IZ97	Bmo.1178	GO:0008152,metabolic process		GO:0043169,cation binding|GO:0043167,ion binding|GO:0003824,catalytic activity|GO:0005488,binding|GO:0046872,metal ion binding		http://www.uniprot.org/uniprot/H9IZ97	False
H9JUN1	1	0.0	100.00	0.0	H9JUN1	Pglym	GO:0009185,ribonucleoside diphosphate metabolic process|GO:0006732,coenzyme metabolic process|GO:0009141,nucleoside triphosphate metabolic process|GO:0009144,purine nucleoside triphosphate metabolic process|GO:0019752,carboxylic acid metabolic process|GO:0044723,single-organism carbohydrate metabolic process|GO:0034641,cellular nitrogen compound metabolic process|GO:0006807,nitrogen compound meta…		GO:0016853,isomerase activity|GO:0003824,catalytic activity|GO:0016868,intramolecular transferase activity, phosphotransferases|GO:0016866,intramolecular transferase activity|GO:0004619,phosphoglycerate mutase activity|GO:0004082,bisphosphoglycerate mutase activity		http://www.uniprot.org/uniprot/H9JUN1	False
H9JLS0	1	0.0	100.00	0.0	H9JLS0	LOC101737504		GO:0044425,membrane part|GO:0016021,integral component of membrane|GO:0016020,membrane|GO:0031224,intrinsic component of membrane			http://www.uniprot.org/uniprot/H9JLS0	False
H9JLS3	1	0.0	100.00	0.0	H9JLS3	Hop	GO:0007017,microtubule-based process|GO:0009987,cellular process|GO:0007018,microtubule-based movement|GO:0006928,movement of cell or subcellular component|GO:0044763,single-organism cellular process|GO:0008152,metabolic process|GO:0044699,single-organism process	GO:0005856,cytoskeleton|GO:0043234,protein complex|GO:0015630,microtubule cytoskeleton|GO:0043228,non-membrane-bounded organelle|GO:1902494,catalytic complex|GO:0043232,intracellular non-membrane-bounded organelle|GO:0044464,cell part|GO:0005623,cell|GO:0043226,organelle|GO:0044446,intracellular organelle part|GO:0043229,intracellular organelle|GO:0044430,cytoskeletal part|GO:0032991,macromolecul…	GO:0016787,hydrolase activity|GO:0016818,hydrolase activity, acting on acid anhydrides, in phosphorus-containing anhydrides|GO:0003824,catalytic activity|GO:0016817,hydrolase activity, acting on acid anhydrides|GO:0017111,nucleoside-triphosphatase activity|GO:0016462,pyrophosphatase activity|GO:0003774,motor activity|GO:0003777,microtubule motor activity		http://www.uniprot.org/uniprot/H9JLS3	False
H9JDP0	1	0.0	100.00	0.0	H9JDP0	LOC692991	GO:0044238,primary metabolic process|GO:0019752,carboxylic acid metabolic process|GO:0090304,nucleic acid metabolic process|GO:0044249,cellular biosynthetic process|GO:0034641,cellular nitrogen compound metabolic process|GO:0006807,nitrogen compound metabolic process|GO:0044281,small molecule metabolic process|GO:0034645,cellular macromolecule biosynthetic process|GO:0034660,ncRNA metabolic proce…	GO:0005737,cytoplasm|GO:0044464,cell part|GO:0005623,cell|GO:0005622,intracellular|GO:0044424,intracellular part	GO:0035639,purine ribonucleoside triphosphate binding|GO:0005488,binding|GO:0000166,nucleotide binding|GO:1901363,heterocyclic compound binding|GO:1901265,nucleoside phosphate binding|GO:0001882,nucleoside binding|GO:0043168,anion binding|GO:0004812,aminoacyl-tRNA ligase activity|GO:0043167,ion binding|GO:0001883,purine nucleoside binding|GO:0032549,ribonucleoside binding|GO:0017076,purine nucleo…		http://www.uniprot.org/uniprot/H9JDP0	False
Q04451	1	0.0	100.00	0.0	Q04451	Q04451	GO:0044238,primary metabolic process|GO:0019752,carboxylic acid metabolic process|GO:0090304,nucleic acid metabolic process|GO:0034654,nucleobase-containing compound biosynthetic process|GO:0034641,cellular nitrogen compound metabolic process|GO:0009165,nucleotide biosynthetic process|GO:0006807,nitrogen compound metabolic process|GO:0044281,small molecule metabolic process|GO:0034645,cellular ma…	GO:0005737,cytoplasm|GO:0044464,cell part|GO:0005623,cell|GO:0005622,intracellular|GO:0044424,intracellular part	GO:0035639,purine ribonucleoside triphosphate binding|GO:0005488,binding|GO:0000166,nucleotide binding|GO:1901363,heterocyclic compound binding|GO:1901265,nucleoside phosphate binding|GO:0001882,nucleoside binding|GO:0043168,anion binding|GO:0004812,aminoacyl-tRNA ligase activity|GO:0043167,ion binding|GO:0001883,purine nucleoside binding|GO:0032549,ribonucleoside binding|GO:0017076,purine nucleo…		http://www.uniprot.org/uniprot/Q04451	False
Q19AA9	1	0.0	100.00	0.0	Q19AA9	Sec61alpha	GO:0033036,macromolecule localization|GO:0008104,protein localization|GO:0006810,transport|GO:0045184,establishment of protein localization|GO:0071702,organic substance transport|GO:0015031,protein transport|GO:0051234,establishment of localization|GO:0051179,localization|GO:0042886,amide transport|GO:0071705,nitrogen compound transport|GO:0015833,peptide transport	GO:0044425,membrane part|GO:0016021,integral component of membrane|GO:0016020,membrane|GO:0031224,intrinsic component of membrane		bmor04141,Protein processing in endoplasmic reticulum|bmor04145,Phagosome|bmor03060,Protein export	http://www.uniprot.org/uniprot/Q19AA9	False
Q2F689	1	0.0	99.21	0.0	H9JQL3	GSTo1	GO:0008152,metabolic process	GO:0005737,cytoplasm|GO:0044464,cell part|GO:0005623,cell|GO:0005622,intracellular|GO:0044424,intracellular part	GO:0016765,transferase activity, transferring alkyl or aryl (other than methyl) groups|GO:0016740,transferase activity|GO:0004364,glutathione transferase activity|GO:0003824,catalytic activity		http://www.uniprot.org/uniprot/H9JQL3	False
H9J6H5	1	0.0	100.00	0.0	H9J6H5	LOC101739247	GO:0044238,primary metabolic process|GO:0006433,prolyl-tRNA aminoacylation|GO:0019752,carboxylic acid metabolic process|GO:0090304,nucleic acid metabolic process|GO:0044249,cellular biosynthetic process|GO:0034641,cellular nitrogen compound metabolic process|GO:0006807,nitrogen compound metabolic process|GO:0044281,small molecule metabolic process|GO:0034645,cellular macromolecule biosynthetic pr…	GO:0005737,cytoplasm|GO:0044464,cell part|GO:0005623,cell|GO:0005622,intracellular|GO:0044424,intracellular part	GO:0035639,purine ribonucleoside triphosphate binding|GO:0005488,binding|GO:0000166,nucleotide binding|GO:1901363,heterocyclic compound binding|GO:1901265,nucleoside phosphate binding|GO:0001882,nucleoside binding|GO:0043168,anion binding|GO:0004812,aminoacyl-tRNA ligase activity|GO:0043167,ion binding|GO:0001883,purine nucleoside binding|GO:0032549,ribonucleoside binding|GO:0017076,purine nucleo…		http://www.uniprot.org/uniprot/H9J6H5	False
E5EVW3	1	0.0	100.00	2e-179	E5EVW3	LOC101746088		GO:0005576,extracellular region			http://www.uniprot.org/uniprot/E5EVW3	False
H9JQ68	1	0.0	100.00	0.0	H9JQ68	LOC101743240	GO:0044238,primary metabolic process|GO:0019538,protein metabolic process|GO:0043170,macromolecule metabolic process|GO:0071704,organic substance metabolic process|GO:0008152,metabolic process|GO:0006508,proteolysis|GO:1901564,organonitrogen compound metabolic process|GO:0006807,nitrogen compound metabolic process		GO:0016787,hydrolase activity|GO:0046914,transition metal ion binding|GO:0043169,cation binding|GO:0043167,ion binding|GO:0003824,catalytic activity|GO:0070011,peptidase activity, acting on L-amino acid peptides|GO:0008270,zinc ion binding|GO:0008233,peptidase activity|GO:0046872,metal ion binding|GO:0008237,metallopeptidase activity|GO:0005488,binding|GO:0004177,aminopeptidase activity|GO:000823…		http://www.uniprot.org/uniprot/H9JQ68	False
Q5UAM2	1	0.0	100.00	1e-85	Q5UAM2	RpS20	GO:0044249,cellular biosynthetic process|GO:0034641,cellular nitrogen compound metabolic process|GO:0006807,nitrogen compound metabolic process|GO:0034645,cellular macromolecule biosynthetic process|GO:1901576,organic substance biosynthetic process|GO:0044267,cellular protein metabolic process|GO:0044260,cellular macromolecule metabolic process|GO:0043043,peptide biosynthetic process|GO:0071704,o…	GO:0005737,cytoplasm|GO:0005622,intracellular|GO:0032991,macromolecular complex|GO:0005840,ribosome|GO:0043232,intracellular non-membrane-bounded organelle|GO:0044464,cell part|GO:0044444,cytoplasmic part|GO:0005623,cell|GO:0044391,ribosomal subunit|GO:0044446,intracellular organelle part|GO:0043229,intracellular organelle|GO:0043228,non-membrane-bounded organelle|GO:0044424,intracellular part|GO…	GO:0003735,structural constituent of ribosome|GO:0005198,structural molecule activity	bmor03010,Ribosome	http://www.uniprot.org/uniprot/Q5UAM2	False
H9JHZ1	1	0.0	100.00	0.0	H9JHZ1	LOC101737724	GO:0044238,primary metabolic process|GO:0019538,protein metabolic process|GO:0043170,macromolecule metabolic process|GO:0071704,organic substance metabolic process|GO:0008152,metabolic process|GO:0006508,proteolysis|GO:1901564,organonitrogen compound metabolic process|GO:0006807,nitrogen compound metabolic process		GO:0016787,hydrolase activity|GO:0003824,catalytic activity|GO:0070011,peptidase activity, acting on L-amino acid peptides|GO:0008233,peptidase activity|GO:0008234,cysteine-type peptidase activity		http://www.uniprot.org/uniprot/H9JHZ1	False
H9JTH7	1	0.0	100.00	4e-63	H9JTH7	LOC101740828	GO:0009058,biosynthetic process|GO:0008152,metabolic process		GO:0016742,hydroxymethyl-, formyl- and related transferase activity|GO:0003824,catalytic activity|GO:0016740,transferase activity|GO:0016741,transferase activity, transferring one-carbon groups		http://www.uniprot.org/uniprot/H9JTH7	False
H9JCZ3	1	0.0	100.00	0.0	H9JCZ3	H9JCZ3	GO:0033036,macromolecule localization|GO:0006869,lipid transport|GO:0006810,transport|GO:0044765,single-organism transport|GO:1902578,single-organism localization|GO:0071702,organic substance transport|GO:0051234,establishment of localization|GO:0010876,lipid localization|GO:0051179,localization|GO:0044699,single-organism process		GO:0005319,lipid transporter activity|GO:0005215,transporter activity|GO:0022892,substrate-specific transporter activity		http://www.uniprot.org/uniprot/H9JCZ3	False
H9JHX3	1	0.0	100.00	0.0	H9JHX3	H9JHX3		GO:0005856,cytoskeleton|GO:0043232,intracellular non-membrane-bounded organelle|GO:0044464,cell part|GO:0005623,cell|GO:0005622,intracellular|GO:0043229,intracellular organelle|GO:0043228,non-membrane-bounded organelle|GO:0044424,intracellular part|GO:0043226,organelle	GO:0008092,cytoskeletal protein binding|GO:0005198,structural molecule activity|GO:0003779,actin binding|GO:0005488,binding|GO:0005515,protein binding		http://www.uniprot.org/uniprot/H9JHX3	False
H9JYF8	1	0.0	100.00	2e-41	H9JYF8	LOC101737042	GO:0034728,nucleosome organization|GO:0071103,DNA conformation change|GO:0022607,cellular component assembly|GO:0070271,protein complex biogenesis|GO:0043933,macromolecular complex subunit organization|GO:0016043,cellular component organization|GO:0031497,chromatin assembly|GO:0034622,cellular macromolecular complex assembly|GO:0071840,cellular component organization or biogenesis|GO:0071824,prot…	GO:0044815,DNA packaging complex|GO:0043229,intracellular organelle|GO:0043228,non-membrane-bounded organelle|GO:0000785,chromatin|GO:0000786,nucleosome|GO:0043227,membrane-bounded organelle|GO:0043226,organelle|GO:0005634,nucleus|GO:0005694,chromosome|GO:0043234,protein complex|GO:0032991,macromolecular complex|GO:0043231,intracellular membrane-bounded organelle|GO:0043232,intracellular non-memb…	GO:0097159,organic cyclic compound binding|GO:0005488,binding|GO:0003676,nucleic acid binding|GO:0003677,DNA binding|GO:1901363,heterocyclic compound binding		http://www.uniprot.org/uniprot/H9JYF8	False
H9B450	1	0.0	99.61	3e-169	H9J4L5	LOC101746885		GO:0005576,extracellular region			http://www.uniprot.org/uniprot/H9J4L5	False
H9J651	1	0.0	100.00	3e-46	H9J651	LOC101740316	GO:0009058,biosynthetic process|GO:0008152,metabolic process		GO:0016844,strictosidine synthase activity|GO:0016840,carbon-nitrogen lyase activity|GO:0016843,amine-lyase activity|GO:0016829,lyase activity|GO:0003824,catalytic activity		http://www.uniprot.org/uniprot/H9J651	False
Q9GN07	1	0.0	80.00	1e-92	Q9GSB6	Hsp20.4				bmor04141,Protein processing in endoplasmic reticulum|bmor04213,Longevity regulating pathway - multiple species	http://www.uniprot.org/uniprot/Q9GSB6	False
H9IT12	1	0.0	100.00	0.0	H9IT12	LOC101736065	GO:0006546,glycine catabolic process|GO:0019752,carboxylic acid metabolic process|GO:0044248,cellular catabolic process|GO:0006807,nitrogen compound metabolic process|GO:0044281,small molecule metabolic process|GO:0044282,small molecule catabolic process|GO:0009069,serine family amino acid metabolic process|GO:0044699,single-organism process|GO:0044712,single-organism catabolic process|GO:0044710…	GO:0005737,cytoplasm|GO:0043231,intracellular membrane-bounded organelle|GO:0044464,cell part|GO:0043229,intracellular organelle|GO:0005739,mitochondrion|GO:0005622,intracellular|GO:0044444,cytoplasmic part|GO:0005623,cell|GO:0044424,intracellular part|GO:0043227,membrane-bounded organelle|GO:0043226,organelle	GO:0004375,glycine dehydrogenase (decarboxylating) activity|GO:0016638,oxidoreductase activity, acting on the CH-NH2 group of donors|GO:0016642,oxidoreductase activity, acting on the CH-NH2 group of donors, disulfide as acceptor|GO:0003824,catalytic activity|GO:0016491,oxidoreductase activity|GO:0016829,lyase activity		http://www.uniprot.org/uniprot/H9IT12	False
E5EVW5	1	0.0	32.94	0.072	Q8T8C0	NOS	GO:0044710,single-organism metabolic process|GO:0044271,cellular nitrogen compound biosynthetic process|GO:1903409,reactive oxygen species biosynthetic process|GO:0044237,cellular metabolic process|GO:0009987,cellular process|GO:0009058,biosynthetic process|GO:0072593,reactive oxygen species metabolic process|GO:2001057,reactive nitrogen species metabolic process|GO:0044249,cellular biosynthetic …		GO:0004497,monooxygenase activity|GO:0005488,binding|GO:0043167,ion binding|GO:1901363,heterocyclic compound binding|GO:1901265,nucleoside phosphate binding|GO:0016491,oxidoreductase activity|GO:0043168,anion binding|GO:0043169,cation binding|GO:0050661,NADP binding|GO:0050660,flavin adenine dinucleotide binding|GO:0046914,transition metal ion binding|GO:0016709,oxidoreductase activity, acting on…	bmor04145,Phagosome|bmor01100,Metabolic pathways|bmor00220,Arginine biosynthesis|bmor00330,Arginine and proline metabolism	http://www.uniprot.org/uniprot/Q8T8C0	False
H9JC69	1	0.0	99.14	0.0	Q1HDZ5	eIF3-S9	GO:0022607,cellular component assembly|GO:0080090,regulation of primary metabolic process|GO:0019222,regulation of metabolic process|GO:0043933,macromolecular complex subunit organization|GO:2000112,regulation of cellular macromolecule biosynthetic process|GO:0031323,regulation of cellular metabolic process|GO:0044249,cellular biosynthetic process|GO:0034641,cellular nitrogen compound metabolic p…	GO:0043234,protein complex|GO:0005737,cytoplasm|GO:0005852,eukaryotic translation initiation factor 3 complex|GO:0016282,eukaryotic 43S preinitiation complex|GO:0070993,translation preinitiation complex|GO:0005623,cell|GO:0030529,intracellular ribonucleoprotein complex|GO:0044444,cytoplasmic part|GO:0044424,intracellular part|GO:0033290,eukaryotic 48S preinitiation complex|GO:0005622,intracellula…	GO:0005488,binding|GO:0005515,protein binding|GO:0097159,organic cyclic compound binding|GO:0008135,translation factor activity, RNA binding|GO:0000166,nucleotide binding|GO:0036094,small molecule binding|GO:0003723,RNA binding|GO:0003676,nucleic acid binding|GO:0031369,translation initiation factor binding|GO:1901363,heterocyclic compound binding|GO:1901265,nucleoside phosphate binding|GO:000374…	bmor03013,RNA transport	http://www.uniprot.org/uniprot/Q1HDZ5	False
Q5UAR7	1	0.0	100.00	4e-69	Q5UAR7	RpL22	GO:0044249,cellular biosynthetic process|GO:0034641,cellular nitrogen compound metabolic process|GO:0006807,nitrogen compound metabolic process|GO:0034645,cellular macromolecule biosynthetic process|GO:1901576,organic substance biosynthetic process|GO:0044267,cellular protein metabolic process|GO:0044260,cellular macromolecule metabolic process|GO:0043043,peptide biosynthetic process|GO:0071704,o…	GO:0005737,cytoplasm|GO:0032991,macromolecular complex|GO:0005840,ribosome|GO:0043232,intracellular non-membrane-bounded organelle|GO:0044464,cell part|GO:0044444,cytoplasmic part|GO:0005623,cell|GO:0030529,intracellular ribonucleoprotein complex|GO:0043229,intracellular organelle|GO:0043228,non-membrane-bounded organelle|GO:0044424,intracellular part|GO:0005622,intracellular|GO:0043226,organelle…	GO:0003735,structural constituent of ribosome|GO:0005198,structural molecule activity	bmor03010,Ribosome	http://www.uniprot.org/uniprot/Q5UAR7	False
H9JC73	1	0.0	100.00	0.0	H9JC73	LOC732974	GO:0008152,metabolic process|GO:0044710,single-organism metabolic process|GO:0044699,single-organism process|GO:0055114,oxidation-reduction process		GO:0003824,catalytic activity|GO:0016491,oxidoreductase activity		http://www.uniprot.org/uniprot/H9JC73	False
Q5UAN9	1	0.0	100.00	2e-164	Q5UAN9	RpS5	GO:0044249,cellular biosynthetic process|GO:0034641,cellular nitrogen compound metabolic process|GO:0006807,nitrogen compound metabolic process|GO:0034645,cellular macromolecule biosynthetic process|GO:1901576,organic substance biosynthetic process|GO:0044267,cellular protein metabolic process|GO:0044260,cellular macromolecule metabolic process|GO:0043043,peptide biosynthetic process|GO:0071704,o…	GO:0005737,cytoplasm|GO:0005622,intracellular|GO:0032991,macromolecular complex|GO:0005840,ribosome|GO:0043232,intracellular non-membrane-bounded organelle|GO:0044464,cell part|GO:0044444,cytoplasmic part|GO:0005623,cell|GO:0044391,ribosomal subunit|GO:0044446,intracellular organelle part|GO:0043229,intracellular organelle|GO:0043228,non-membrane-bounded organelle|GO:0044424,intracellular part|GO…	GO:0097159,organic cyclic compound binding|GO:0005198,structural molecule activity|GO:0003735,structural constituent of ribosome|GO:0003723,RNA binding|GO:0003676,nucleic acid binding|GO:1901363,heterocyclic compound binding|GO:0005488,binding	bmor03010,Ribosome	http://www.uniprot.org/uniprot/Q5UAN9	False
Q2F5S1	1	0.0	89.86	2e-88	H9J3F1	H9J3F1		GO:0005856,cytoskeleton|GO:0015630,microtubule cytoskeleton|GO:0099512,supramolecular fiber|GO:0099513,polymeric cytoskeletal fiber|GO:0043232,intracellular non-membrane-bounded organelle|GO:0044464,cell part|GO:0005623,cell|GO:0005622,intracellular|GO:0044446,intracellular organelle part|GO:0043229,intracellular organelle|GO:0044430,cytoskeletal part|GO:0044424,intracellular part|GO:0043228,non-…	GO:0015631,tubulin binding|GO:0008092,cytoskeletal protein binding|GO:0008017,microtubule binding|GO:0044877,macromolecular complex binding|GO:0005488,binding|GO:0005515,protein binding|GO:0032403,protein complex binding		http://www.uniprot.org/uniprot/H9J3F1	False
H9IYK6	1	0.0	100.00	0.0	H9IYK6	LOC101741848	GO:0022607,cellular component assembly|GO:0019220,regulation of phosphate metabolic process|GO:0080090,regulation of primary metabolic process|GO:0019222,regulation of metabolic process|GO:0070271,protein complex biogenesis|GO:0043933,macromolecular complex subunit organization|GO:0010921,regulation of phosphatase activity|GO:0031323,regulation of cellular metabolic process|GO:0034047,regulation …		GO:0019888,protein phosphatase regulator activity|GO:0019208,phosphatase regulator activity|GO:0008601,protein phosphatase type 2A regulator activity|GO:0098772,molecular function regulator|GO:0030234,enzyme regulator activity	bmor04350,TGF-beta signaling pathway|bmor03015,mRNA surveillance pathway|bmor04391,Hippo signaling pathway - fly	http://www.uniprot.org/uniprot/H9IYK6	False
H9JQ92	1	0.0	100.00	7e-107	H9JQ92	LOC101738412	GO:0008152,metabolic process		GO:0003824,catalytic activity|GO:0019239,deaminase activity		http://www.uniprot.org/uniprot/H9JQ92	False
H9IZX9	1	0.0	100.00	0.0	H9IZX9	LOC778504	GO:0044249,cellular biosynthetic process|GO:0034645,cellular macromolecule biosynthetic process|GO:0009100,glycoprotein metabolic process|GO:0009101,glycoprotein biosynthetic process|GO:0044699,single-organism process|GO:0044267,cellular protein metabolic process|GO:0044710,single-organism metabolic process|GO:0044260,cellular macromolecule metabolic process|GO:0006487,protein N-linked glycosylat…	GO:0005783,endoplasmic reticulum|GO:0005789,endoplasmic reticulum membrane|GO:0042175,nuclear outer membrane-endoplasmic reticulum membrane network|GO:0043229,intracellular organelle|GO:0043227,membrane-bounded organelle|GO:0043226,organelle|GO:0031224,intrinsic component of membrane|GO:0005737,cytoplasm|GO:0031090,organelle membrane|GO:0016021,integral component of membrane|GO:0016020,membrane|G…	GO:0003824,catalytic activity|GO:0016740,transferase activity|GO:0004576,oligosaccharyl transferase activity|GO:0016757,transferase activity, transferring glycosyl groups|GO:0016758,transferase activity, transferring hexosyl groups|GO:0004579,dolichyl-diphosphooligosaccharide-protein glycotransferase activity		http://www.uniprot.org/uniprot/H9IZX9	False
H9ISA5	1	0.0	100.00	0.0	H9ISA5	LOC101739156	GO:0044238,primary metabolic process|GO:0005975,carbohydrate metabolic process|GO:0008152,metabolic process|GO:0071704,organic substance metabolic process		GO:0016787,hydrolase activity|GO:0030246,carbohydrate binding|GO:0016798,hydrolase activity, acting on glycosyl bonds|GO:0003824,catalytic activity|GO:0005488,binding|GO:0004553,hydrolase activity, hydrolyzing O-glycosyl compounds		http://www.uniprot.org/uniprot/H9ISA5	False
P21894	1	0.0	100.00	0.0	P21894	P21894	GO:0044238,primary metabolic process|GO:0019752,carboxylic acid metabolic process|GO:0090304,nucleic acid metabolic process|GO:0044249,cellular biosynthetic process|GO:0034641,cellular nitrogen compound metabolic process|GO:0006807,nitrogen compound metabolic process|GO:0044281,small molecule metabolic process|GO:0034645,cellular macromolecule biosynthetic process|GO:0034660,ncRNA metabolic proce…	GO:0005737,cytoplasm|GO:0044464,cell part|GO:0005623,cell|GO:0005622,intracellular|GO:0044424,intracellular part	GO:0035639,purine ribonucleoside triphosphate binding|GO:0008270,zinc ion binding|GO:0003676,nucleic acid binding|GO:0043167,ion binding|GO:1901363,heterocyclic compound binding|GO:1901265,nucleoside phosphate binding|GO:0001882,nucleoside binding|GO:0043168,anion binding|GO:0043169,cation binding|GO:0004813,alanine-tRNA ligase activity|GO:0004812,aminoacyl-tRNA ligase activity|GO:0046914,transit…	bmor00970,Aminoacyl-tRNA biosynthesis	http://www.uniprot.org/uniprot/P21894	False
Q1HPJ9	1	0.0	98.48	0.0	H9ITL6	LOC733031	GO:1902600,hydrogen ion transmembrane transport|GO:0044699,single-organism process|GO:0015992,proton transport|GO:0015991,ATP hydrolysis coupled proton transport|GO:0055085,transmembrane transport|GO:0098662,inorganic cation transmembrane transport|GO:0006810,transport|GO:0098660,inorganic ion transmembrane transport|GO:0015672,monovalent inorganic cation transport|GO:0006818,hydrogen transport|G…	GO:0043229,intracellular organelle|GO:0000221,vacuolar proton-transporting V-type ATPase, V1 domain|GO:0043227,membrane-bounded organelle|GO:0043226,organelle|GO:0005737,cytoplasm|GO:0044446,intracellular organelle part|GO:0031090,organelle membrane|GO:0005773,vacuole|GO:0098805,whole membrane|GO:0016020,membrane|GO:0005774,vacuolar membrane|GO:0033180,proton-transporting V-type ATPase, V1 domain…	GO:0036442,hydrogen-exporting ATPase activity|GO:0016887,ATPase activity|GO:0042625,ATPase coupled ion transmembrane transporter activity|GO:0042626,ATPase activity, coupled to transmembrane movement of substances|GO:0016820,hydrolase activity, acting on acid anhydrides, catalyzing transmembrane movement of substances|GO:0042623,ATPase activity, coupled|GO:0015077,monovalent inorganic cation tran…		http://www.uniprot.org/uniprot/H9ITL6	False
H9JH82	1	0.0	100.00	0.0	H9JH82	H9JH82	GO:1902600,hydrogen ion transmembrane transport|GO:0044699,single-organism process|GO:0015992,proton transport|GO:0015991,ATP hydrolysis coupled proton transport|GO:0055085,transmembrane transport|GO:0098662,inorganic cation transmembrane transport|GO:0006810,transport|GO:0098660,inorganic ion transmembrane transport|GO:0015672,monovalent inorganic cation transport|GO:0006818,hydrogen transport|G…	GO:0043229,intracellular organelle|GO:0000221,vacuolar proton-transporting V-type ATPase, V1 domain|GO:0043227,membrane-bounded organelle|GO:0043226,organelle|GO:0005737,cytoplasm|GO:0044446,intracellular organelle part|GO:0031090,organelle membrane|GO:0005773,vacuole|GO:0098805,whole membrane|GO:0016020,membrane|GO:0005774,vacuolar membrane|GO:0033180,proton-transporting V-type ATPase, V1 domain…	GO:0036442,hydrogen-exporting ATPase activity|GO:0016887,ATPase activity|GO:0042625,ATPase coupled ion transmembrane transporter activity|GO:0042626,ATPase activity, coupled to transmembrane movement of substances|GO:0016820,hydrolase activity, acting on acid anhydrides, catalyzing transmembrane movement of substances|GO:0042623,ATPase activity, coupled|GO:0015077,monovalent inorganic cation tran…		http://www.uniprot.org/uniprot/H9JH82	False
H9IZ08	1	0.0	100.00	0.0	H9IZ08	LOC101746307	GO:0080090,regulation of primary metabolic process|GO:0019222,regulation of metabolic process|GO:0031326,regulation of cellular biosynthetic process|GO:0031323,regulation of cellular metabolic process|GO:0090304,nucleic acid metabolic process|GO:0044249,cellular biosynthetic process|GO:0034641,cellular nitrogen compound metabolic process|GO:0006807,nitrogen compound metabolic process|GO:0034645,c…		GO:0003700,transcription factor activity, sequence-specific DNA binding|GO:0001071,nucleic acid binding transcription factor activity		http://www.uniprot.org/uniprot/H9IZ08	False
H9JXF1	1	0.0	100.00	0.0	H9JXF1	LOC101737841	GO:0006084,acetyl-CoA metabolic process|GO:0035383,thioester metabolic process|GO:0051186,cofactor metabolic process|GO:0006637,acyl-CoA metabolic process|GO:0006732,coenzyme metabolic process|GO:0009987,cellular process|GO:0044237,cellular metabolic process|GO:0071704,organic substance metabolic process|GO:0006790,sulfur compound metabolic process|GO:0008152,metabolic process|GO:0006793,phosphor…		GO:0003824,catalytic activity		http://www.uniprot.org/uniprot/H9JXF1	False
H9IVV5	1	0.0	100.00	0.0	H9IVV5	LOC692963	GO:0009117,nucleotide metabolic process|GO:0044249,cellular biosynthetic process|GO:0034641,cellular nitrogen compound metabolic process|GO:0009165,nucleotide biosynthetic process|GO:0044281,small molecule metabolic process|GO:0009161,ribonucleoside monophosphate metabolic process|GO:0009123,nucleoside monophosphate metabolic process|GO:1901362,organic cyclic compound biosynthetic process|GO:0044…		GO:0043169,cation binding|GO:0016778,diphosphotransferase activity|GO:0016772,transferase activity, transferring phosphorus-containing groups|GO:0000287,magnesium ion binding|GO:0043167,ion binding|GO:0004749,ribose phosphate diphosphokinase activity|GO:0003824,catalytic activity|GO:0016740,transferase activity|GO:0005488,binding|GO:0046872,metal ion binding		http://www.uniprot.org/uniprot/H9IVV5	False
H9J0D6	1	0.0	100.00	0.0	H9J0D6	LOC101742901	GO:0033036,macromolecule localization|GO:0051169,nuclear transport|GO:0034613,cellular protein localization|GO:0046907,intracellular transport|GO:0070727,cellular macromolecule localization|GO:0006886,intracellular protein transport|GO:0006810,transport|GO:0006913,nucleocytoplasmic transport|GO:0045184,establishment of protein localization|GO:0008104,protein localization|GO:0051641,cellular local…	GO:0044464,cell part|GO:0005623,cell|GO:0005622,intracellular	GO:0008565,protein transporter activity|GO:0022892,substrate-specific transporter activity|GO:0005215,transporter activity|GO:0008536,Ran GTPase binding|GO:0019899,enzyme binding|GO:0017016,Ras GTPase binding|GO:0031267,small GTPase binding|GO:0051020,GTPase binding|GO:0005488,binding|GO:0005515,protein binding		http://www.uniprot.org/uniprot/H9J0D6	False
H9JH50	1	0.0	100.00	3e-118	H9JH50	H9JH50		GO:0044425,membrane part|GO:0016021,integral component of membrane|GO:0016020,membrane|GO:0031224,intrinsic component of membrane			http://www.uniprot.org/uniprot/H9JH50	False
H9IWD9	1	0.0	100.00	0.0	H9IWD9	LOC733021	GO:0009117,nucleotide metabolic process|GO:0044249,cellular biosynthetic process|GO:0034641,cellular nitrogen compound metabolic process|GO:0009165,nucleotide biosynthetic process|GO:0044281,small molecule metabolic process|GO:0009161,ribonucleoside monophosphate metabolic process|GO:0009123,nucleoside monophosphate metabolic process|GO:1901362,organic cyclic compound biosynthetic process|GO:0044…		GO:0043169,cation binding|GO:0016778,diphosphotransferase activity|GO:0016772,transferase activity, transferring phosphorus-containing groups|GO:0000287,magnesium ion binding|GO:0043167,ion binding|GO:0004749,ribose phosphate diphosphokinase activity|GO:0003824,catalytic activity|GO:0016740,transferase activity|GO:0005488,binding|GO:0046872,metal ion binding		http://www.uniprot.org/uniprot/H9IWD9	False
H9JNW9	1	0.0	33.33	0.089	H9J3Q3	LOC101744540	GO:0008152,metabolic process		GO:0003824,catalytic activity|GO:0016874,ligase activity	bmor01100,Metabolic pathways|bmor00280,Valine, leucine and isoleucine degradation	http://www.uniprot.org/uniprot/H9J3Q3	False
D2Y4R4	1	0.0	99.89	0.0	H9J305	COPB2	GO:0033036,macromolecule localization|GO:0034613,cellular protein localization|GO:0016192,vesicle-mediated transport|GO:0046907,intracellular transport|GO:0070727,cellular macromolecule localization|GO:0006886,intracellular protein transport|GO:0006810,transport|GO:0045184,establishment of protein localization|GO:0008104,protein localization|GO:0071702,organic substance transport|GO:0015031,prote…	GO:0043234,protein complex|GO:0005737,cytoplasm|GO:0032991,macromolecular complex|GO:0016020,membrane|GO:0044464,cell part|GO:0005623,cell|GO:0005622,intracellular|GO:0098796,membrane protein complex|GO:0044444,cytoplasmic part|GO:0030117,membrane coat|GO:0044424,intracellular part|GO:0044425,membrane part|GO:0048475,coated membrane|GO:0043229,intracellular organelle|GO:0030135,coated vesicle|GO:…	GO:0005198,structural molecule activity		http://www.uniprot.org/uniprot/H9J305	False
Q5UAS1	1	0.0	100.00	3e-117	Q5UAS1	RpL18	GO:0044249,cellular biosynthetic process|GO:0034641,cellular nitrogen compound metabolic process|GO:0006807,nitrogen compound metabolic process|GO:0034645,cellular macromolecule biosynthetic process|GO:1901576,organic substance biosynthetic process|GO:0044267,cellular protein metabolic process|GO:0044260,cellular macromolecule metabolic process|GO:0043043,peptide biosynthetic process|GO:0071704,o…	GO:0005737,cytoplasm|GO:0032991,macromolecular complex|GO:0005840,ribosome|GO:0043232,intracellular non-membrane-bounded organelle|GO:0044464,cell part|GO:0044444,cytoplasmic part|GO:0005623,cell|GO:0030529,intracellular ribonucleoprotein complex|GO:0043229,intracellular organelle|GO:0043228,non-membrane-bounded organelle|GO:0044424,intracellular part|GO:0005622,intracellular|GO:0043226,organelle…	GO:0003735,structural constituent of ribosome|GO:0005198,structural molecule activity	bmor03010,Ribosome	http://www.uniprot.org/uniprot/Q5UAS1	False
Q5UAN7	1	0.0	97.85	4e-129	H9J4B7	RpS7	GO:0044249,cellular biosynthetic process|GO:0034641,cellular nitrogen compound metabolic process|GO:0006807,nitrogen compound metabolic process|GO:0034645,cellular macromolecule biosynthetic process|GO:1901576,organic substance biosynthetic process|GO:0044267,cellular protein metabolic process|GO:0044260,cellular macromolecule metabolic process|GO:0043043,peptide biosynthetic process|GO:0071704,o…	GO:0005737,cytoplasm|GO:0032991,macromolecular complex|GO:0005840,ribosome|GO:0043232,intracellular non-membrane-bounded organelle|GO:0044464,cell part|GO:0044444,cytoplasmic part|GO:0005623,cell|GO:0030529,intracellular ribonucleoprotein complex|GO:0043229,intracellular organelle|GO:0043228,non-membrane-bounded organelle|GO:0044424,intracellular part|GO:0005622,intracellular|GO:0043226,organelle…	GO:0003735,structural constituent of ribosome|GO:0005198,structural molecule activity		http://www.uniprot.org/uniprot/H9J4B7	False
H9JV55	1	0.0	100.00	3e-134	H9JV55	H9JV55	GO:0006996,organelle organization|GO:0032502,developmental process|GO:0009987,cellular process|GO:0007010,cytoskeleton organization|GO:0030029,actin filament-based process|GO:0048869,cellular developmental process|GO:0071840,cellular component organization or biogenesis|GO:0030154,cell differentiation|GO:0030036,actin cytoskeleton organization|GO:0044767,single-organism developmental process|GO:1…		GO:0003779,actin binding|GO:0005488,binding|GO:0005515,protein binding|GO:0008092,cytoskeletal protein binding		http://www.uniprot.org/uniprot/H9JV55	False
Q2F5X9	1	0.0	100.00	0.0	H9JI99	LOC692892	GO:0034728,nucleosome organization|GO:0071103,DNA conformation change|GO:0022607,cellular component assembly|GO:0070271,protein complex biogenesis|GO:0043933,macromolecular complex subunit organization|GO:0016043,cellular component organization|GO:0031497,chromatin assembly|GO:0034622,cellular macromolecular complex assembly|GO:0071840,cellular component organization or biogenesis|GO:0071824,prot…	GO:0043231,intracellular membrane-bounded organelle|GO:0005634,nucleus|GO:0044464,cell part|GO:0005623,cell|GO:0005622,intracellular|GO:0043229,intracellular organelle|GO:0044424,intracellular part|GO:0043227,membrane-bounded organelle|GO:0043226,organelle			http://www.uniprot.org/uniprot/H9JI99	False
Q2F5N1	1	0.0	100.00	4e-167	Q2F5N1	LOC693108		GO:0016020,membrane			http://www.uniprot.org/uniprot/Q2F5N1	False
H9JEA1	1	0.0	100.00	0.0	H9JEA1	LOC101743034	GO:0008152,metabolic process|GO:0044710,single-organism metabolic process|GO:0044699,single-organism process|GO:0055114,oxidation-reduction process		GO:0003824,catalytic activity|GO:0016491,oxidoreductase activity	bmor00260,Glycine, serine and threonine metabolism|bmor01100,Metabolic pathways	http://www.uniprot.org/uniprot/H9JEA1	False
Q5UAT5	1	0.0	94.78	7e-145	H9JU64	RpL6	GO:0044249,cellular biosynthetic process|GO:0034641,cellular nitrogen compound metabolic process|GO:0006807,nitrogen compound metabolic process|GO:0034645,cellular macromolecule biosynthetic process|GO:1901576,organic substance biosynthetic process|GO:0044267,cellular protein metabolic process|GO:0044260,cellular macromolecule metabolic process|GO:0043043,peptide biosynthetic process|GO:0071704,o…	GO:0005737,cytoplasm|GO:0032991,macromolecular complex|GO:0005840,ribosome|GO:0043232,intracellular non-membrane-bounded organelle|GO:0044464,cell part|GO:0044444,cytoplasmic part|GO:0005623,cell|GO:0030529,intracellular ribonucleoprotein complex|GO:0043229,intracellular organelle|GO:0043228,non-membrane-bounded organelle|GO:0044424,intracellular part|GO:0005622,intracellular|GO:0043226,organelle…	GO:0003735,structural constituent of ribosome|GO:0005198,structural molecule activity		http://www.uniprot.org/uniprot/H9JU64	False
H9JU96	1	0.0	100.00	0.0	H9JU96	LOC692632	GO:0033036,macromolecule localization|GO:0006869,lipid transport|GO:0006810,transport|GO:0044765,single-organism transport|GO:1902578,single-organism localization|GO:0071702,organic substance transport|GO:0051234,establishment of localization|GO:0010876,lipid localization|GO:0051179,localization|GO:0044699,single-organism process	GO:0005576,extracellular region	GO:0008289,lipid binding|GO:0005488,binding		http://www.uniprot.org/uniprot/H9JU96	False
Q1HPK0	1	0.0	100.00	0.0	H9IX91	LOC100101183	GO:0008152,metabolic process|GO:0044710,single-organism metabolic process|GO:0044699,single-organism process|GO:0055114,oxidation-reduction process		GO:0005488,binding|GO:0043169,cation binding|GO:0046914,transition metal ion binding|GO:0043167,ion binding|GO:0003824,catalytic activity|GO:0008270,zinc ion binding|GO:0046872,metal ion binding|GO:0016491,oxidoreductase activity		http://www.uniprot.org/uniprot/H9IX91	False
Q5UAM4	1	0.0	100.00	3e-82	H9J110	RpS18	GO:0044249,cellular biosynthetic process|GO:0034641,cellular nitrogen compound metabolic process|GO:0006807,nitrogen compound metabolic process|GO:0034645,cellular macromolecule biosynthetic process|GO:1901576,organic substance biosynthetic process|GO:0044267,cellular protein metabolic process|GO:0044260,cellular macromolecule metabolic process|GO:0043043,peptide biosynthetic process|GO:0071704,o…	GO:0005737,cytoplasm|GO:0032991,macromolecular complex|GO:0005840,ribosome|GO:0043232,intracellular non-membrane-bounded organelle|GO:0044464,cell part|GO:0044444,cytoplasmic part|GO:0005623,cell|GO:0030529,intracellular ribonucleoprotein complex|GO:0043229,intracellular organelle|GO:0043228,non-membrane-bounded organelle|GO:0044424,intracellular part|GO:0005622,intracellular|GO:0043226,organelle…	GO:0097159,organic cyclic compound binding|GO:0005198,structural molecule activity|GO:0003735,structural constituent of ribosome|GO:0003723,RNA binding|GO:0003676,nucleic acid binding|GO:1901363,heterocyclic compound binding|GO:0005488,binding		http://www.uniprot.org/uniprot/H9J110	False
H9J8Q5	1	0.0	100.00	0.0	H9J8Q5	LOC101742094	GO:0008152,metabolic process|GO:0009308,amine metabolic process|GO:1901576,organic substance biosynthetic process|GO:0009987,cellular process|GO:0044271,cellular nitrogen compound biosynthetic process|GO:1901566,organonitrogen compound biosynthetic process|GO:0006576,cellular biogenic amine metabolic process|GO:0042401,cellular biogenic amine biosynthetic process|GO:0009309,amine biosynthetic pro…		GO:0003824,catalytic activity|GO:0016740,transferase activity	bmor00270,Cysteine and methionine metabolism|bmor01100,Metabolic pathways|bmor00480,Glutathione metabolism|bmor00410,beta-Alanine metabolism|bmor00330,Arginine and proline metabolism	http://www.uniprot.org/uniprot/H9J8Q5	False
Q2F5M1	1	0.0	100.00	1e-160	Q2F5M1	LOC692970	GO:0051169,nuclear transport|GO:0008104,protein localization|GO:0023052,signaling|GO:0007165,signal transduction|GO:0051641,cellular localization|GO:0035556,intracellular signal transduction|GO:0050789,regulation of biological process|GO:0044699,single-organism process|GO:0051716,cellular response to stimulus|GO:0051234,establishment of localization|GO:0070727,cellular macromolecule localization|…	GO:0043231,intracellular membrane-bounded organelle|GO:0005634,nucleus|GO:0044464,cell part|GO:0005623,cell|GO:0005622,intracellular|GO:0043229,intracellular organelle|GO:0044424,intracellular part|GO:0043227,membrane-bounded organelle|GO:0043226,organelle|GO:0018995,host|GO:0044217,other organism part|GO:0044215,other organism|GO:0043657,host cell|GO:0044216,other organism cell	GO:0035639,purine ribonucleoside triphosphate binding|GO:0005488,binding|GO:0043167,ion binding|GO:1901363,heterocyclic compound binding|GO:1901265,nucleoside phosphate binding|GO:0001882,nucleoside binding|GO:0043168,anion binding|GO:0016462,pyrophosphatase activity|GO:0000166,nucleotide binding|GO:0032561,guanyl ribonucleotide binding|GO:0001883,purine nucleoside binding|GO:0032549,ribonucleosi…	bmor03008,Ribosome biogenesis in eukaryotes|bmor03013,RNA transport	http://www.uniprot.org/uniprot/Q2F5M1	False
H9J5W5	1	0.0	100.00	0.0	H9J5W5	RpS25			GO:0043168,anion binding|GO:0005488,binding|GO:0030554,adenyl nucleotide binding|GO:0035639,purine ribonucleoside triphosphate binding|GO:0097367,carbohydrate derivative binding|GO:1901363,heterocyclic compound binding|GO:1901265,nucleoside phosphate binding|GO:0000166,nucleotide binding|GO:0036094,small molecule binding|GO:0032553,ribonucleotide binding|GO:0032559,adenyl ribonucleotide binding|G…		http://www.uniprot.org/uniprot/H9J5W5	False
H9JAG5	1	0.0	100.00	7e-124	H9JAG5	LOC101745298			GO:0043169,cation binding|GO:0043167,ion binding|GO:0005488,binding|GO:0046872,metal ion binding|GO:0005509,calcium ion binding		http://www.uniprot.org/uniprot/H9JAG5	False
H9J8B0	1	0.0	100.00	0.0	H9J8B0	LOC101742969	GO:0044238,primary metabolic process|GO:0019538,protein metabolic process|GO:0043170,macromolecule metabolic process|GO:0071704,organic substance metabolic process|GO:0008152,metabolic process|GO:0006508,proteolysis|GO:1901564,organonitrogen compound metabolic process|GO:0006807,nitrogen compound metabolic process		GO:0004252,serine-type endopeptidase activity|GO:0004175,endopeptidase activity|GO:0017171,serine hydrolase activity|GO:0016787,hydrolase activity|GO:0003824,catalytic activity|GO:0070011,peptidase activity, acting on L-amino acid peptides|GO:0008233,peptidase activity|GO:0008236,serine-type peptidase activity		http://www.uniprot.org/uniprot/H9J8B0	False
H9IVU0	1	0.0	100.00	0.0	H9IVU0	H9IVU0	GO:0007155,cell adhesion|GO:0022610,biological adhesion		GO:0008092,cytoskeletal protein binding|GO:0051015,actin filament binding|GO:0003779,actin binding|GO:0044877,macromolecular complex binding|GO:0005488,binding|GO:0005515,protein binding|GO:0032403,protein complex binding		http://www.uniprot.org/uniprot/H9IVU0	False
Q9BLG6	1	0.0	99.28	0.0	Q27452	Q27452	GO:0019752,carboxylic acid metabolic process|GO:0044249,cellular biosynthetic process|GO:0006807,nitrogen compound metabolic process|GO:0044281,small molecule metabolic process|GO:1901362,organic cyclic compound biosynthetic process|GO:0044699,single-organism process|GO:1901576,organic substance biosynthetic process|GO:0044710,single-organism metabolic process|GO:0044711,single-organism biosynthe…	GO:0005576,extracellular region	GO:0043169,cation binding|GO:0004497,monooxygenase activity|GO:0016716,oxidoreductase activity, acting on paired donors, with incorporation or reduction of molecular oxygen, another compound as one donor, and incorporation of one atom of oxygen|GO:0004503,monophenol monooxygenase activity|GO:0016705,oxidoreductase activity, acting on paired donors, with incorporation or reduction of molecular oxy…		http://www.uniprot.org/uniprot/Q27452	False
H9J896	1	0.0	43.93	7e-118	H9JV64	LOC101743015	GO:0044700,single organism signaling|GO:0051716,cellular response to stimulus|GO:0050896,response to stimulus|GO:0009987,cellular process|GO:0044763,single-organism cellular process|GO:0050794,regulation of cellular process|GO:0065007,biological regulation|GO:0023052,signaling|GO:0007165,signal transduction|GO:0007154,cell communication|GO:0050789,regulation of biological process|GO:0044699,singl…				http://www.uniprot.org/uniprot/H9JV64	False
H9JDK4	1	0.0	100.00	0.0	H9JDK4	LOC101741966	GO:0044238,primary metabolic process|GO:0044283,small molecule biosynthetic process|GO:0019752,carboxylic acid metabolic process|GO:0044249,cellular biosynthetic process|GO:0006807,nitrogen compound metabolic process|GO:0044281,small molecule metabolic process|GO:0009064,glutamine family amino acid metabolic process|GO:1901362,organic cyclic compound biosynthetic process|GO:0044699,single-organis…		GO:0003824,catalytic activity|GO:0016646,oxidoreductase activity, acting on the CH-NH group of donors, NAD or NADP as acceptor|GO:0016645,oxidoreductase activity, acting on the CH-NH group of donors|GO:0016620,oxidoreductase activity, acting on the aldehyde or oxo group of donors, NAD or NADP as acceptor|GO:0003842,1-pyrroline-5-carboxylate dehydrogenase activity|GO:0016903,oxidoreductase activit…	bmor00250,Alanine, aspartate and glutamate metabolism|bmor01100,Metabolic pathways|bmor00330,Arginine and proline metabolism	http://www.uniprot.org/uniprot/H9JDK4	False
H9J5R2	1	0.0	100.00	0.0	H9J5R2	LOC101743064	GO:0008104,protein localization|GO:0016482,cytosolic transport|GO:0044699,single-organism process|GO:0006888,ER to Golgi vesicle-mediated transport|GO:0070727,cellular macromolecule localization|GO:0006886,intracellular protein transport|GO:0071702,organic substance transport|GO:0033036,macromolecule localization|GO:0006810,transport|GO:0048193,Golgi vesicle transport|GO:0034613,cellular protein …	GO:0030135,coated vesicle|GO:0043226,organelle|GO:0043229,intracellular organelle|GO:0030117,membrane coat|GO:0030133,transport vesicle|GO:0043227,membrane-bounded organelle|GO:0030134,ER to Golgi transport vesicle|GO:0005737,cytoplasm|GO:0031982,vesicle|GO:0030662,coated vesicle membrane|GO:0016023,cytoplasmic, membrane-bounded vesicle|GO:0031410,cytoplasmic vesicle|GO:0098805,whole membrane|GO:…	GO:0043169,cation binding|GO:0046914,transition metal ion binding|GO:0043167,ion binding|GO:0005488,binding|GO:0046872,metal ion binding|GO:0008270,zinc ion binding		http://www.uniprot.org/uniprot/H9J5R2	False
H9IXM2	1	0.0	100.00	0.0	H9IXM2	LOC101738591	GO:0006810,transport|GO:0009987,cellular process|GO:0051179,localization|GO:0044765,single-organism transport|GO:0044763,single-organism cellular process|GO:1902578,single-organism localization|GO:0051234,establishment of localization|GO:0055085,transmembrane transport|GO:0044699,single-organism process	GO:0044464,cell part|GO:0031975,envelope|GO:0043229,intracellular organelle|GO:0043227,membrane-bounded organelle|GO:0043226,organelle|GO:0031224,intrinsic component of membrane|GO:0005737,cytoplasm|GO:0031090,organelle membrane|GO:0016021,integral component of membrane|GO:0016020,membrane|GO:0044444,cytoplasmic part|GO:0005739,mitochondrion|GO:0031967,organelle envelope|GO:0031966,mitochondrial …	GO:0005215,transporter activity		http://www.uniprot.org/uniprot/H9IXM2	False
Q5FYZ4	1	0.0	80.73	1e-54	H9IUV1	H9IUV1		GO:0015629,actin cytoskeleton|GO:0030016,myofibril|GO:0030017,sarcomere|GO:0043229,intracellular organelle|GO:0043228,non-membrane-bounded organelle|GO:0043226,organelle|GO:0005856,cytoskeleton|GO:0044430,cytoskeletal part|GO:0005737,cytoplasm|GO:0043292,contractile fiber|GO:0043234,protein complex|GO:0005865,striated muscle thin filament|GO:0005861,troponin complex|GO:0036379,myofilament|GO:0032…			http://www.uniprot.org/uniprot/H9IUV1	False
Q5UAS4	1	0.0	99.31	8e-102	H9JX29	RpL14	GO:0044249,cellular biosynthetic process|GO:0034641,cellular nitrogen compound metabolic process|GO:0006807,nitrogen compound metabolic process|GO:0034645,cellular macromolecule biosynthetic process|GO:1901576,organic substance biosynthetic process|GO:0044267,cellular protein metabolic process|GO:0044260,cellular macromolecule metabolic process|GO:0043043,peptide biosynthetic process|GO:0071704,o…	GO:0005737,cytoplasm|GO:0032991,macromolecular complex|GO:0005840,ribosome|GO:0043232,intracellular non-membrane-bounded organelle|GO:0044464,cell part|GO:0044444,cytoplasmic part|GO:0005623,cell|GO:0030529,intracellular ribonucleoprotein complex|GO:0043229,intracellular organelle|GO:0043228,non-membrane-bounded organelle|GO:0044424,intracellular part|GO:0005622,intracellular|GO:0043226,organelle…	GO:0003735,structural constituent of ribosome|GO:0005198,structural molecule activity		http://www.uniprot.org/uniprot/H9JX29	False
H9JRG6	1	0.0	100.00	0.0	H9JRG6	LOC101745929	GO:0022607,cellular component assembly|GO:0080090,regulation of primary metabolic process|GO:0019222,regulation of metabolic process|GO:0043933,macromolecular complex subunit organization|GO:2000112,regulation of cellular macromolecule biosynthetic process|GO:0031323,regulation of cellular metabolic process|GO:0044249,cellular biosynthetic process|GO:0034641,cellular nitrogen compound metabolic p…	GO:0043234,protein complex|GO:0005737,cytoplasm|GO:0005852,eukaryotic translation initiation factor 3 complex|GO:0016282,eukaryotic 43S preinitiation complex|GO:0070993,translation preinitiation complex|GO:0005623,cell|GO:0030529,intracellular ribonucleoprotein complex|GO:0044444,cytoplasmic part|GO:0044424,intracellular part|GO:0033290,eukaryotic 48S preinitiation complex|GO:0005622,intracellula…	GO:0005488,binding|GO:0097159,organic cyclic compound binding|GO:0008135,translation factor activity, RNA binding|GO:0003723,RNA binding|GO:0003676,nucleic acid binding|GO:1901363,heterocyclic compound binding|GO:0003743,translation initiation factor activity		http://www.uniprot.org/uniprot/H9JRG6	False
H9IX66	1	0.0	100.00	0.0	H9IX66	LOC101740700	GO:0006435,threonyl-tRNA aminoacylation|GO:0044238,primary metabolic process|GO:0019752,carboxylic acid metabolic process|GO:0090304,nucleic acid metabolic process|GO:0044249,cellular biosynthetic process|GO:0034641,cellular nitrogen compound metabolic process|GO:0006807,nitrogen compound metabolic process|GO:0044281,small molecule metabolic process|GO:0034645,cellular macromolecule biosynthetic …	GO:0005737,cytoplasm|GO:0044464,cell part|GO:0005623,cell|GO:0005622,intracellular|GO:0044424,intracellular part	GO:0035639,purine ribonucleoside triphosphate binding|GO:0005488,binding|GO:0000166,nucleotide binding|GO:1901363,heterocyclic compound binding|GO:1901265,nucleoside phosphate binding|GO:0001882,nucleoside binding|GO:0043168,anion binding|GO:0004812,aminoacyl-tRNA ligase activity|GO:0043167,ion binding|GO:0001883,purine nucleoside binding|GO:0032549,ribonucleoside binding|GO:0017076,purine nucleo…		http://www.uniprot.org/uniprot/H9IX66	False
Q1ET59	1	0.0	96.37	0.0	E3WI98	SDH2b	GO:0008152,metabolic process|GO:0044710,single-organism metabolic process|GO:0044699,single-organism process|GO:0055114,oxidation-reduction process		GO:0005488,binding|GO:0043169,cation binding|GO:0016614,oxidoreductase activity, acting on CH-OH group of donors|GO:0003939,L-iditol 2-dehydrogenase activity|GO:0016616,oxidoreductase activity, acting on the CH-OH group of donors, NAD or NADP as acceptor|GO:0043167,ion binding|GO:0046914,transition metal ion binding|GO:0003824,catalytic activity|GO:0008270,zinc ion binding|GO:0046872,metal ion bi…	bmor01100,Metabolic pathways|bmor00040,Pentose and glucuronate interconversions|bmor00051,Fructose and mannose metabolism	http://www.uniprot.org/uniprot/E3WI98	False
Q5UAR5	1	0.0	100.00	0.11	H9JBE0	RpL23A	GO:0044249,cellular biosynthetic process|GO:0034641,cellular nitrogen compound metabolic process|GO:0006807,nitrogen compound metabolic process|GO:0034645,cellular macromolecule biosynthetic process|GO:1901576,organic substance biosynthetic process|GO:0044267,cellular protein metabolic process|GO:0044260,cellular macromolecule metabolic process|GO:0043043,peptide biosynthetic process|GO:0071704,o…	GO:0005737,cytoplasm|GO:0032991,macromolecular complex|GO:0005840,ribosome|GO:0043232,intracellular non-membrane-bounded organelle|GO:0044464,cell part|GO:0044444,cytoplasmic part|GO:0005623,cell|GO:0030529,intracellular ribonucleoprotein complex|GO:0043229,intracellular organelle|GO:0043228,non-membrane-bounded organelle|GO:0044424,intracellular part|GO:0005622,intracellular|GO:0043226,organelle…	GO:0036094,small molecule binding|GO:0097159,organic cyclic compound binding|GO:0000166,nucleotide binding|GO:0003735,structural constituent of ribosome|GO:0005488,binding|GO:0005198,structural molecule activity|GO:1901363,heterocyclic compound binding|GO:1901265,nucleoside phosphate binding		http://www.uniprot.org/uniprot/H9JBE0	False
Q2F635	1	0.0	100.00	0.0	Q2F635	LOC692855	GO:0046129,purine ribonucleoside biosynthetic process|GO:0016310,phosphorylation|GO:0009167,purine ribonucleoside monophosphate metabolic process|GO:0034641,cellular nitrogen compound metabolic process|GO:0009165,nucleotide biosynthetic process|GO:0009163,nucleoside biosynthetic process|GO:0009161,ribonucleoside monophosphate metabolic process|GO:0009123,nucleoside monophosphate metabolic process…		GO:0016301,kinase activity|GO:0019206,nucleoside kinase activity|GO:0019205,nucleobase-containing compound kinase activity|GO:0016773,phosphotransferase activity, alcohol group as acceptor|GO:0016772,transferase activity, transferring phosphorus-containing groups|GO:0004001,adenosine kinase activity|GO:0003824,catalytic activity|GO:0016740,transferase activity	bmor01100,Metabolic pathways|bmor00230,Purine metabolism	http://www.uniprot.org/uniprot/Q2F635	False
H9J8Q7	1	0.0	99.25	0.0	P49010	P49010	GO:0046348,amino sugar catabolic process|GO:0006807,nitrogen compound metabolic process|GO:1901575,organic substance catabolic process|GO:0071704,organic substance metabolic process|GO:0006030,chitin metabolic process|GO:0006032,chitin catabolic process|GO:0000272,polysaccharide catabolic process|GO:1901072,glucosamine-containing compound catabolic process|GO:0008152,metabolic process|GO:1901564,…		GO:0016787,hydrolase activity|GO:0016798,hydrolase activity, acting on glycosyl bonds|GO:0015929,hexosaminidase activity|GO:0003824,catalytic activity|GO:0004563,beta-N-acetylhexosaminidase activity|GO:0004553,hydrolase activity, hydrolyzing O-glycosyl compounds	bmor00604,Glycosphingolipid biosynthesis - ganglio series|bmor00603,Glycosphingolipid biosynthesis - globo series|bmor00511,Other glycan degradation|bmor01100,Metabolic pathways|bmor00531,Glycosaminoglycan degradation|bmor00520,Amino sugar and nucleotide sugar metabolism|bmor04142,Lysosome	http://www.uniprot.org/uniprot/P49010	False
H9JMJ8	1	0.0	100.00	3e-93	H9JMJ8	LOC101747148				bmor04214,Apoptosis - fly	http://www.uniprot.org/uniprot/H9JMJ8	False
H9JEL8	1	0.0	100.00	3e-129	H9JEL8	H9JEL8			GO:0097159,organic cyclic compound binding|GO:1901363,heterocyclic compound binding|GO:0003676,nucleic acid binding|GO:0005488,binding		http://www.uniprot.org/uniprot/H9JEL8	False
Q5UAT3	1	0.0	100.00	2e-137	Q5UAT3	RpL7A	GO:0022613,ribonucleoprotein complex biogenesis|GO:0044085,cellular component biogenesis|GO:0042254,ribosome biogenesis|GO:0071840,cellular component organization or biogenesis	GO:0005737,cytoplasm|GO:0032991,macromolecular complex|GO:0005840,ribosome|GO:0043232,intracellular non-membrane-bounded organelle|GO:0044464,cell part|GO:0044444,cytoplasmic part|GO:0005623,cell|GO:0030529,intracellular ribonucleoprotein complex|GO:0043229,intracellular organelle|GO:0043228,non-membrane-bounded organelle|GO:0044424,intracellular part|GO:0005622,intracellular|GO:0043226,organelle…		bmor03010,Ribosome	http://www.uniprot.org/uniprot/Q5UAT3	False
H9JCI5	1	0.0	37.82	2e-101	H9J1K8	LOC101742768	GO:0008152,metabolic process		GO:0035639,purine ribonucleoside triphosphate binding|GO:0005488,binding|GO:0043167,ion binding|GO:1901363,heterocyclic compound binding|GO:1901265,nucleoside phosphate binding|GO:0001882,nucleoside binding|GO:0043168,anion binding|GO:0016462,pyrophosphatase activity|GO:0000166,nucleotide binding|GO:0032561,guanyl ribonucleotide binding|GO:0001883,purine nucleoside binding|GO:0032549,ribonucleosi…	bmor03015,mRNA surveillance pathway	http://www.uniprot.org/uniprot/H9J1K8	False
H9J1X8	1	0.0	100.00	0.0	H9J1X8	LOC101737787	GO:0006996,organelle organization|GO:0007015,actin filament organization|GO:0009987,cellular process|GO:0007010,cytoskeleton organization|GO:0000902,cell morphogenesis|GO:0030029,actin filament-based process|GO:0043933,macromolecular complex subunit organization|GO:0048869,cellular developmental process|GO:0071840,cellular component organization or biogenesis|GO:0048856,anatomical structure devel…		GO:0003779,actin binding|GO:0005488,binding|GO:0005515,protein binding|GO:0008092,cytoskeletal protein binding		http://www.uniprot.org/uniprot/H9J1X8	False
H9JTB0	1	0.0	100.00	0.0	H9JTB0	LOC101741115	GO:0008152,metabolic process		GO:0035639,purine ribonucleoside triphosphate binding|GO:0005488,binding|GO:0003676,nucleic acid binding|GO:0043167,ion binding|GO:1901363,heterocyclic compound binding|GO:1901265,nucleoside phosphate binding|GO:0001882,nucleoside binding|GO:0043168,anion binding|GO:0000166,nucleotide binding|GO:0001883,purine nucleoside binding|GO:0032549,ribonucleoside binding|GO:0017076,purine nucleotide bindi…	bmor03040,Spliceosome|bmor03015,mRNA surveillance pathway|bmor03013,RNA transport	http://www.uniprot.org/uniprot/H9JTB0	False
H9JX22	1	0.0	100.00	9e-114	H9JX22	LOC732921	GO:0008152,metabolic process|GO:0044710,single-organism metabolic process|GO:0044699,single-organism process|GO:0055114,oxidation-reduction process|GO:0019725,cellular homeostasis|GO:0009987,cellular process|GO:0050794,regulation of cellular process|GO:0042592,homeostatic process|GO:0065007,biological regulation|GO:0044763,single-organism cellular process|GO:0045454,cell redox homeostasis|GO:0065…	GO:0005623,cell	GO:0003824,catalytic activity|GO:0016491,oxidoreductase activity		http://www.uniprot.org/uniprot/H9JX22	False
Q2F5N7	1	0.0			H9JHL2	H9JHL2					http://www.uniprot.org/uniprot/H9JHL2	False
H9IVV2	1	0.0	100.00	0.0	H9IVV2	LOC101741353	GO:0044238,primary metabolic process|GO:0044710,single-organism metabolic process|GO:0005975,carbohydrate metabolic process|GO:0071704,organic substance metabolic process|GO:0005996,monosaccharide metabolic process|GO:0019318,hexose metabolic process|GO:0006012,galactose metabolic process|GO:0008152,metabolic process|GO:0044723,single-organism carbohydrate metabolic process|GO:0044699,single-orga…		GO:0050662,coenzyme binding|GO:0016854,racemase and epimerase activity|GO:0016853,isomerase activity|GO:0016857,racemase and epimerase activity, acting on carbohydrates and derivatives|GO:0003824,catalytic activity|GO:0048037,cofactor binding|GO:0005488,binding|GO:0003978,UDP-glucose 4-epimerase activity	bmor01100,Metabolic pathways|bmor00052,Galactose metabolism|bmor00520,Amino sugar and nucleotide sugar metabolism	http://www.uniprot.org/uniprot/H9IVV2	False
Q5UAT2	1	0.0	100.00	5e-175	Q5UAT2	RpL8	GO:0044249,cellular biosynthetic process|GO:0034641,cellular nitrogen compound metabolic process|GO:0006807,nitrogen compound metabolic process|GO:0034645,cellular macromolecule biosynthetic process|GO:1901576,organic substance biosynthetic process|GO:0044267,cellular protein metabolic process|GO:0044260,cellular macromolecule metabolic process|GO:0043043,peptide biosynthetic process|GO:0071704,o…	GO:0005737,cytoplasm|GO:0032991,macromolecular complex|GO:0005840,ribosome|GO:0043232,intracellular non-membrane-bounded organelle|GO:0044464,cell part|GO:0044444,cytoplasmic part|GO:0005623,cell|GO:0030529,intracellular ribonucleoprotein complex|GO:0043229,intracellular organelle|GO:0043228,non-membrane-bounded organelle|GO:0044424,intracellular part|GO:0005622,intracellular|GO:0043226,organelle…	GO:0003735,structural constituent of ribosome|GO:0005198,structural molecule activity	bmor03010,Ribosome	http://www.uniprot.org/uniprot/Q5UAT2	False
H9J940	1	0.0	100.00	1e-165	H9J940	LOC101736367	GO:0006139,nucleobase-containing compound metabolic process|GO:0044238,primary metabolic process|GO:0016310,phosphorylation|GO:0009987,cellular process|GO:0006725,cellular aromatic compound metabolic process|GO:0006796,phosphate-containing compound metabolic process|GO:0044237,cellular metabolic process|GO:0071704,organic substance metabolic process|GO:0034641,cellular nitrogen compound metabolic…		GO:0019205,nucleobase-containing compound kinase activity|GO:0035639,purine ribonucleoside triphosphate binding|GO:0005488,binding|GO:0043167,ion binding|GO:1901363,heterocyclic compound binding|GO:1901265,nucleoside phosphate binding|GO:0001882,nucleoside binding|GO:0043168,anion binding|GO:0000166,nucleotide binding|GO:0016740,transferase activity|GO:0001883,purine nucleoside binding|GO:0032549…	bmor01100,Metabolic pathways|bmor00230,Purine metabolism	http://www.uniprot.org/uniprot/H9J940	False
H9JKC3	1	0.0	100.00	0.0	H9JKC3	LOC101736848	GO:0044238,primary metabolic process|GO:0044710,single-organism metabolic process|GO:0015980,energy derivation by oxidation of organic compounds|GO:0006082,organic acid metabolic process|GO:0044699,single-organism process|GO:0009987,cellular process|GO:0044763,single-organism cellular process|GO:0019752,carboxylic acid metabolic process|GO:0071704,organic substance metabolic process|GO:0006099,tr…		GO:1901681,sulfur compound binding|GO:0043168,anion binding|GO:0043169,cation binding|GO:0016624,oxidoreductase activity, acting on the aldehyde or oxo group of donors, disulfide as acceptor|GO:0030976,thiamine pyrophosphate binding|GO:0019842,vitamin binding|GO:0043167,ion binding|GO:0050662,coenzyme binding|GO:0003824,catalytic activity|GO:0016903,oxidoreductase activity, acting on the aldehyde…		http://www.uniprot.org/uniprot/H9JKC3	False
B5BSX5	1	0.0	99.52	0.0	H9JF68	Ppbp2		GO:0005576,extracellular region			http://www.uniprot.org/uniprot/H9JF68	False
H9J516	1	0.0	100.00	9e-122	H9J516	LOC101745277			GO:0005212,structural constituent of eye lens|GO:0005198,structural molecule activity	bmor04141,Protein processing in endoplasmic reticulum|bmor04213,Longevity regulating pathway - multiple species	http://www.uniprot.org/uniprot/H9J516	False
H9J5V4	1	0.0			H9J5V4	H9J5V4					http://www.uniprot.org/uniprot/H9J5V4	False
Q5UAN5	1	0.0	100.00	3e-138	Q5UAN5	RpS9	GO:0044249,cellular biosynthetic process|GO:0034641,cellular nitrogen compound metabolic process|GO:0006807,nitrogen compound metabolic process|GO:0034645,cellular macromolecule biosynthetic process|GO:1901576,organic substance biosynthetic process|GO:0044267,cellular protein metabolic process|GO:0044260,cellular macromolecule metabolic process|GO:0043043,peptide biosynthetic process|GO:0071704,o…	GO:0005737,cytoplasm|GO:0005622,intracellular|GO:0032991,macromolecular complex|GO:0005840,ribosome|GO:0043232,intracellular non-membrane-bounded organelle|GO:0044464,cell part|GO:0044444,cytoplasmic part|GO:0005623,cell|GO:0044391,ribosomal subunit|GO:0044446,intracellular organelle part|GO:0043229,intracellular organelle|GO:0043228,non-membrane-bounded organelle|GO:0044424,intracellular part|GO…	GO:0097159,organic cyclic compound binding|GO:0019843,rRNA binding|GO:0003735,structural constituent of ribosome|GO:0003723,RNA binding|GO:0003676,nucleic acid binding|GO:0005198,structural molecule activity|GO:1901363,heterocyclic compound binding|GO:0005488,binding	bmor03010,Ribosome	http://www.uniprot.org/uniprot/Q5UAN5	False
Q5UAR4	1	0.0	33.33	6.3	H9JKL2	LOC101742627	GO:0044238,primary metabolic process|GO:0019538,protein metabolic process|GO:0043170,macromolecule metabolic process|GO:0071704,organic substance metabolic process|GO:0008152,metabolic process|GO:0006508,proteolysis|GO:1901564,organonitrogen compound metabolic process|GO:0006807,nitrogen compound metabolic process		GO:0004252,serine-type endopeptidase activity|GO:0004175,endopeptidase activity|GO:0017171,serine hydrolase activity|GO:0016787,hydrolase activity|GO:0003824,catalytic activity|GO:0070011,peptidase activity, acting on L-amino acid peptides|GO:0008233,peptidase activity|GO:0008236,serine-type peptidase activity	bmor04080,Neuroactive ligand-receptor interaction	http://www.uniprot.org/uniprot/H9JKL2	False
A9QUN2	1	0.0	38.46	8e-11	H9JSB8	H9JSB8			GO:0097159,organic cyclic compound binding|GO:0000166,nucleotide binding|GO:0036094,small molecule binding|GO:0005488,binding|GO:0003676,nucleic acid binding|GO:1901363,heterocyclic compound binding|GO:1901265,nucleoside phosphate binding|GO:0003723,RNA binding		http://www.uniprot.org/uniprot/H9JSB8	False
A1YM13	1	0.0	99.72	0.0	Q1HQ66	LOC732910	GO:0046390,ribose phosphate biosynthetic process|GO:0009167,purine ribonucleoside monophosphate metabolic process|GO:0034641,cellular nitrogen compound metabolic process|GO:0009165,nucleotide biosynthetic process|GO:0046040,IMP metabolic process|GO:0044281,small molecule metabolic process|GO:0009161,ribonucleoside monophosphate metabolic process|GO:0009123,nucleoside monophosphate metabolic proce…		GO:0035639,purine ribonucleoside triphosphate binding|GO:0016881,acid-amino acid ligase activity|GO:0005488,binding|GO:0043167,ion binding|GO:1901363,heterocyclic compound binding|GO:1901265,nucleoside phosphate binding|GO:0001882,nucleoside binding|GO:0043168,anion binding|GO:0000166,nucleotide binding|GO:0004639,phosphoribosylaminoimidazolesuccinocarboxamide synthase activity|GO:0001883,purine …	bmor01100,Metabolic pathways|bmor00230,Purine metabolism	http://www.uniprot.org/uniprot/Q1HQ66	False
Q5UAN8	1	0.0	99.21	5e-154	H9IW70	RpS6	GO:0044249,cellular biosynthetic process|GO:0034641,cellular nitrogen compound metabolic process|GO:0006807,nitrogen compound metabolic process|GO:0034645,cellular macromolecule biosynthetic process|GO:1901576,organic substance biosynthetic process|GO:0044267,cellular protein metabolic process|GO:0044260,cellular macromolecule metabolic process|GO:0043043,peptide biosynthetic process|GO:0071704,o…	GO:0005737,cytoplasm|GO:0032991,macromolecular complex|GO:0005840,ribosome|GO:0043232,intracellular non-membrane-bounded organelle|GO:0044464,cell part|GO:0044444,cytoplasmic part|GO:0005623,cell|GO:0030529,intracellular ribonucleoprotein complex|GO:0043229,intracellular organelle|GO:0043228,non-membrane-bounded organelle|GO:0044424,intracellular part|GO:0005622,intracellular|GO:0043226,organelle…	GO:0003735,structural constituent of ribosome|GO:0005198,structural molecule activity		http://www.uniprot.org/uniprot/H9IW70	False
Q2QEH2	1	0.0	83.33	2e-47	H9JU99	H9JU99	GO:0006810,transport|GO:0051179,localization|GO:0051234,establishment of localization		GO:0005215,transporter activity|GO:0008289,lipid binding|GO:0005488,binding		http://www.uniprot.org/uniprot/H9JU99	False
H9J564	1	0.0	100.00	8e-104	H9J564	H9J564	GO:0008152,metabolic process		GO:0003824,catalytic activity		http://www.uniprot.org/uniprot/H9J564	False
O96052	1	0.0	100.00	6e-52	O96052	BmorCPR4			GO:0042302,structural constituent of cuticle|GO:0005198,structural molecule activity		http://www.uniprot.org/uniprot/O96052	False
Q5UAS7	1	0.0	100.00	7e-117	Q5UAS7	RpL12	GO:0044249,cellular biosynthetic process|GO:0034641,cellular nitrogen compound metabolic process|GO:0006807,nitrogen compound metabolic process|GO:0034645,cellular macromolecule biosynthetic process|GO:1901576,organic substance biosynthetic process|GO:0044267,cellular protein metabolic process|GO:0044260,cellular macromolecule metabolic process|GO:0043043,peptide biosynthetic process|GO:0071704,o…	GO:0005737,cytoplasm|GO:0032991,macromolecular complex|GO:0005840,ribosome|GO:0043232,intracellular non-membrane-bounded organelle|GO:0044464,cell part|GO:0044444,cytoplasmic part|GO:0005623,cell|GO:0030529,intracellular ribonucleoprotein complex|GO:0043229,intracellular organelle|GO:0043228,non-membrane-bounded organelle|GO:0044424,intracellular part|GO:0005622,intracellular|GO:0043226,organelle…	GO:0003735,structural constituent of ribosome|GO:0005198,structural molecule activity	bmor03010,Ribosome	http://www.uniprot.org/uniprot/Q5UAS7	False
Q1HPW4	1	0.0	100.00	0.0	Q1HPW4	Q1HPW4	GO:0022607,cellular component assembly|GO:0080090,regulation of primary metabolic process|GO:0019222,regulation of metabolic process|GO:0043933,macromolecular complex subunit organization|GO:2000112,regulation of cellular macromolecule biosynthetic process|GO:0031323,regulation of cellular metabolic process|GO:0044249,cellular biosynthetic process|GO:0034641,cellular nitrogen compound metabolic p…	GO:0043234,protein complex|GO:0005737,cytoplasm|GO:0005852,eukaryotic translation initiation factor 3 complex|GO:0016282,eukaryotic 43S preinitiation complex|GO:0070993,translation preinitiation complex|GO:0005623,cell|GO:0030529,intracellular ribonucleoprotein complex|GO:0044444,cytoplasmic part|GO:0044424,intracellular part|GO:0033290,eukaryotic 48S preinitiation complex|GO:0005622,intracellula…	GO:0005488,binding|GO:0097159,organic cyclic compound binding|GO:0008135,translation factor activity, RNA binding|GO:0003723,RNA binding|GO:0003676,nucleic acid binding|GO:1901363,heterocyclic compound binding|GO:0003743,translation initiation factor activity	bmor03013,RNA transport	http://www.uniprot.org/uniprot/Q1HPW4	False
C0J8F8	1	0.0	100.00	0.0	C0J8F8	serpin-7		GO:0005576,extracellular region|GO:0005615,extracellular space|GO:0044421,extracellular region part			http://www.uniprot.org/uniprot/C0J8F8	False
B0ZT34	1	0.0			B0ZT34	LOC100141506					http://www.uniprot.org/uniprot/B0ZT34	False
A0A0B6VHE3	1	0.0			H9JS23	LOC101735439					http://www.uniprot.org/uniprot/H9JS23	False
H9J930	1	0.0	100.00	0.0	H9J930	LOC101738262	GO:0016070,RNA metabolic process|GO:0006139,nucleobase-containing compound metabolic process|GO:0044260,cellular macromolecule metabolic process|GO:0044238,primary metabolic process|GO:0009987,cellular process|GO:0006725,cellular aromatic compound metabolic process|GO:0010467,gene expression|GO:0044237,cellular metabolic process|GO:0043170,macromolecule metabolic process|GO:0090304,nucleic acid m…	GO:0032991,macromolecular complex|GO:0043231,intracellular membrane-bounded organelle|GO:0005634,nucleus|GO:0044464,cell part|GO:0005623,cell|GO:0030529,intracellular ribonucleoprotein complex|GO:0043229,intracellular organelle|GO:0044424,intracellular part|GO:0005622,intracellular|GO:0043227,membrane-bounded organelle|GO:0043226,organelle|GO:1990904,ribonucleoprotein complex	GO:0097159,organic cyclic compound binding|GO:0000166,nucleotide binding|GO:0036094,small molecule binding|GO:0003723,RNA binding|GO:0003676,nucleic acid binding|GO:1901363,heterocyclic compound binding|GO:1901265,nucleoside phosphate binding|GO:0005488,binding		http://www.uniprot.org/uniprot/H9J930	False
Q66SW3	1	0.0	99.26	6e-97	H9JW78	RpS11	GO:0044249,cellular biosynthetic process|GO:0034641,cellular nitrogen compound metabolic process|GO:0006807,nitrogen compound metabolic process|GO:0034645,cellular macromolecule biosynthetic process|GO:1901576,organic substance biosynthetic process|GO:0044267,cellular protein metabolic process|GO:0044260,cellular macromolecule metabolic process|GO:0043043,peptide biosynthetic process|GO:0071704,o…	GO:0005737,cytoplasm|GO:0032991,macromolecular complex|GO:0005840,ribosome|GO:0043232,intracellular non-membrane-bounded organelle|GO:0044464,cell part|GO:0044444,cytoplasmic part|GO:0005623,cell|GO:0030529,intracellular ribonucleoprotein complex|GO:0043229,intracellular organelle|GO:0043228,non-membrane-bounded organelle|GO:0044424,intracellular part|GO:0005622,intracellular|GO:0043226,organelle…	GO:0003735,structural constituent of ribosome|GO:0005198,structural molecule activity		http://www.uniprot.org/uniprot/H9JW78	False
H9JHQ9	1	0.0	100.00	0.0	H9JHQ9	LOC101740913	GO:0006810,transport|GO:0051179,localization|GO:0051234,establishment of localization	GO:0044425,membrane part|GO:0016021,integral component of membrane|GO:0016020,membrane|GO:0031224,intrinsic component of membrane			http://www.uniprot.org/uniprot/H9JHQ9	False
A0A1Q1NKM3	1	0.0	99.38	0.0	H9J390	LOC101743384	GO:0006434,seryl-tRNA aminoacylation|GO:0044238,primary metabolic process|GO:0019752,carboxylic acid metabolic process|GO:0090304,nucleic acid metabolic process|GO:0044249,cellular biosynthetic process|GO:0034641,cellular nitrogen compound metabolic process|GO:0006807,nitrogen compound metabolic process|GO:0044281,small molecule metabolic process|GO:0034645,cellular macromolecule biosynthetic pro…	GO:0005737,cytoplasm|GO:0044464,cell part|GO:0005623,cell|GO:0005622,intracellular|GO:0044424,intracellular part	GO:0035639,purine ribonucleoside triphosphate binding|GO:0005488,binding|GO:0000166,nucleotide binding|GO:1901363,heterocyclic compound binding|GO:1901265,nucleoside phosphate binding|GO:0001882,nucleoside binding|GO:0043168,anion binding|GO:0004812,aminoacyl-tRNA ligase activity|GO:0043167,ion binding|GO:0001883,purine nucleoside binding|GO:0032549,ribonucleoside binding|GO:0017076,purine nucleo…	bmor00970,Aminoacyl-tRNA biosynthesis	http://www.uniprot.org/uniprot/H9J390	False
Q66SV9	1	0.0	100.00	3e-96	Q66SV9	S15	GO:0044249,cellular biosynthetic process|GO:0034641,cellular nitrogen compound metabolic process|GO:0006807,nitrogen compound metabolic process|GO:0034645,cellular macromolecule biosynthetic process|GO:1901576,organic substance biosynthetic process|GO:0044267,cellular protein metabolic process|GO:0044260,cellular macromolecule metabolic process|GO:0043043,peptide biosynthetic process|GO:0071704,o…	GO:0005737,cytoplasm|GO:0005622,intracellular|GO:0032991,macromolecular complex|GO:0005840,ribosome|GO:0043232,intracellular non-membrane-bounded organelle|GO:0044464,cell part|GO:0044444,cytoplasmic part|GO:0005623,cell|GO:0044391,ribosomal subunit|GO:0044446,intracellular organelle part|GO:0043229,intracellular organelle|GO:0043228,non-membrane-bounded organelle|GO:0044424,intracellular part|GO…	GO:0097159,organic cyclic compound binding|GO:0005198,structural molecule activity|GO:0003735,structural constituent of ribosome|GO:0003723,RNA binding|GO:0003676,nucleic acid binding|GO:1901363,heterocyclic compound binding|GO:0005488,binding	bmor03010,Ribosome	http://www.uniprot.org/uniprot/Q66SV9	False
H9JB09	1	0.0			H9JB09	VIG					http://www.uniprot.org/uniprot/H9JB09	False
H9JU60	1	0.0	28.57	6e-21	E0D4V7	FRSB	GO:0044238,primary metabolic process|GO:0006432,phenylalanyl-tRNA aminoacylation|GO:0019752,carboxylic acid metabolic process|GO:0090304,nucleic acid metabolic process|GO:0044249,cellular biosynthetic process|GO:0034641,cellular nitrogen compound metabolic process|GO:0006807,nitrogen compound metabolic process|GO:0044281,small molecule metabolic process|GO:0034645,cellular macromolecule biosynthe…	GO:0005737,cytoplasm|GO:0044464,cell part|GO:0005623,cell|GO:0005622,intracellular|GO:0044424,intracellular part	GO:0035639,purine ribonucleoside triphosphate binding|GO:0005488,binding|GO:0003676,nucleic acid binding|GO:0043167,ion binding|GO:1901363,heterocyclic compound binding|GO:1901265,nucleoside phosphate binding|GO:0001882,nucleoside binding|GO:0043168,anion binding|GO:0043169,cation binding|GO:0004812,aminoacyl-tRNA ligase activity|GO:0000287,magnesium ion binding|GO:0000166,nucleotide binding|GO:0…	bmor00970,Aminoacyl-tRNA biosynthesis	http://www.uniprot.org/uniprot/E0D4V7	False
H9JI85	1	0.0	100.00	2e-160	H9JI85	H9JI85	GO:0044248,cellular catabolic process|GO:0043632,modification-dependent macromolecule catabolic process|GO:0044267,cellular protein metabolic process|GO:1901575,organic substance catabolic process|GO:0044265,cellular macromolecule catabolic process|GO:0044260,cellular macromolecule metabolic process|GO:0071704,organic substance metabolic process|GO:0006508,proteolysis|GO:0044238,primary metabolic…	GO:0043234,protein complex|GO:0005737,cytoplasm|GO:0032991,macromolecular complex|GO:0043231,intracellular membrane-bounded organelle|GO:0019773,proteasome core complex, alpha-subunit complex|GO:0005634,nucleus|GO:0044464,cell part|GO:0005623,cell|GO:0005622,intracellular|GO:0043229,intracellular organelle|GO:0044424,intracellular part|GO:0000502,proteasome complex|GO:0043227,membrane-bounded org…	GO:0016787,hydrolase activity|GO:0004175,endopeptidase activity|GO:0004298,threonine-type endopeptidase activity|GO:0003824,catalytic activity|GO:0070003,threonine-type peptidase activity|GO:0070011,peptidase activity, acting on L-amino acid peptides|GO:0008233,peptidase activity		http://www.uniprot.org/uniprot/H9JI85	False
Q2F5V9	1	0.0	100.00	2e-95	H9J8C7	LOC732862		GO:0005737,cytoplasm|GO:0005783,endoplasmic reticulum|GO:0016021,integral component of membrane|GO:0016020,membrane|GO:0044464,cell part|GO:0044444,cytoplasmic part|GO:0005623,cell|GO:0005622,intracellular|GO:0043229,intracellular organelle|GO:0012505,endomembrane system|GO:0044424,intracellular part|GO:0044425,membrane part|GO:0043227,membrane-bounded organelle|GO:0043226,organelle|GO:0031224,in…			http://www.uniprot.org/uniprot/H9J8C7	False
H9J5J2	1	0.0	100.00	0.0	H9J5J2	LOC101737187	GO:0044238,primary metabolic process|GO:1901575,organic substance catabolic process|GO:0019538,protein metabolic process|GO:0043170,macromolecule metabolic process|GO:0071704,organic substance metabolic process|GO:0030163,protein catabolic process|GO:0008152,metabolic process|GO:0009056,catabolic process|GO:0009057,macromolecule catabolic process|GO:1901564,organonitrogen compound metabolic proce…	GO:0005737,cytoplasm|GO:0044464,cell part|GO:0005623,cell|GO:0005622,intracellular|GO:0044424,intracellular part	GO:0035639,purine ribonucleoside triphosphate binding|GO:0005488,binding|GO:0043167,ion binding|GO:1901363,heterocyclic compound binding|GO:1901265,nucleoside phosphate binding|GO:0001882,nucleoside binding|GO:0043168,anion binding|GO:0000166,nucleotide binding|GO:0001883,purine nucleoside binding|GO:0032549,ribonucleoside binding|GO:0017076,purine nucleotide binding|GO:0005524,ATP binding|GO:001…		http://www.uniprot.org/uniprot/H9J5J2	False
A0A023SG69	1	0.0	99.71	0.0	H9JW04	H9JW04	GO:0033036,macromolecule localization|GO:0034613,cellular protein localization|GO:0016192,vesicle-mediated transport|GO:0046907,intracellular transport|GO:0070727,cellular macromolecule localization|GO:0006886,intracellular protein transport|GO:0006810,transport|GO:0045184,establishment of protein localization|GO:0008104,protein localization|GO:0071702,organic substance transport|GO:0015031,prote…	GO:0043229,intracellular organelle|GO:0030117,membrane coat|GO:0005622,intracellular|GO:0030135,coated vesicle|GO:0043226,organelle|GO:0030137,COPI-coated vesicle|GO:0005737,cytoplasm|GO:0030660,Golgi-associated vesicle membrane|GO:0030663,COPI-coated vesicle membrane|GO:0030662,coated vesicle membrane|GO:0016023,cytoplasmic, membrane-bounded vesicle|GO:0031410,cytoplasmic vesicle|GO:0098805,whol…	GO:0005198,structural molecule activity		http://www.uniprot.org/uniprot/H9JW04	False
Q5UAR6	1	0.0	100.00	2e-97	Q5UAR6	RpL23	GO:0044249,cellular biosynthetic process|GO:0034641,cellular nitrogen compound metabolic process|GO:0006807,nitrogen compound metabolic process|GO:0034645,cellular macromolecule biosynthetic process|GO:1901576,organic substance biosynthetic process|GO:0044267,cellular protein metabolic process|GO:0044260,cellular macromolecule metabolic process|GO:0043043,peptide biosynthetic process|GO:0071704,o…	GO:0005737,cytoplasm|GO:0032991,macromolecular complex|GO:0005840,ribosome|GO:0043232,intracellular non-membrane-bounded organelle|GO:0044464,cell part|GO:0044444,cytoplasmic part|GO:0005623,cell|GO:0030529,intracellular ribonucleoprotein complex|GO:0043229,intracellular organelle|GO:0043228,non-membrane-bounded organelle|GO:0044424,intracellular part|GO:0005622,intracellular|GO:0043226,organelle…	GO:0003735,structural constituent of ribosome|GO:0005198,structural molecule activity	bmor03010,Ribosome	http://www.uniprot.org/uniprot/Q5UAR6	False
B9X1G5	1	0.0	55.43	2e-30	H9JCS3	LOC101735384		GO:0044815,DNA packaging complex|GO:0043229,intracellular organelle|GO:0043228,non-membrane-bounded organelle|GO:0000785,chromatin|GO:0000786,nucleosome|GO:0043227,membrane-bounded organelle|GO:0043226,organelle|GO:0005634,nucleus|GO:0005694,chromosome|GO:0043234,protein complex|GO:0032991,macromolecular complex|GO:0043231,intracellular membrane-bounded organelle|GO:0043232,intracellular non-memb…	GO:0003676,nucleic acid binding|GO:0097159,organic cyclic compound binding|GO:0005488,binding|GO:0005515,protein binding|GO:0003677,DNA binding|GO:0046983,protein dimerization activity|GO:0046982,protein heterodimerization activity|GO:1901363,heterocyclic compound binding		http://www.uniprot.org/uniprot/H9JCS3	False
H9J518	1	0.0	100.00	0.0	H9J518	LOC101745417			GO:0003779,actin binding|GO:0005488,binding|GO:0005515,protein binding|GO:0008092,cytoskeletal protein binding		http://www.uniprot.org/uniprot/H9J518	False
H9JU11	1	0.0	100.00	0.0	H9JU11	LOC101743988	GO:0044238,primary metabolic process|GO:0019538,protein metabolic process|GO:0043170,macromolecule metabolic process|GO:0071704,organic substance metabolic process|GO:0008152,metabolic process|GO:0006508,proteolysis|GO:1901564,organonitrogen compound metabolic process|GO:0006807,nitrogen compound metabolic process		GO:0016787,hydrolase activity|GO:0004175,endopeptidase activity|GO:0070011,peptidase activity, acting on L-amino acid peptides|GO:0003824,catalytic activity|GO:0004197,cysteine-type endopeptidase activity|GO:0008233,peptidase activity|GO:0008234,cysteine-type peptidase activity		http://www.uniprot.org/uniprot/H9JU11	False
O02387	1	0.0	100.00	6e-90	O02387	LCP17			GO:0042302,structural constituent of cuticle|GO:0005198,structural molecule activity		http://www.uniprot.org/uniprot/O02387	False
H9J6Y5	1	0.0	100.00	6e-91	H9J6Y5	CPR2			GO:0042302,structural constituent of cuticle|GO:0005198,structural molecule activity		http://www.uniprot.org/uniprot/H9J6Y5	False
H9IWS5	1	0.0			H9IWS5	LOC101739385					http://www.uniprot.org/uniprot/H9IWS5	False
H9JCL3	1	0.0	100.00	0.0	H9JCL3	LOC101737103	GO:0008152,metabolic process|GO:0044710,single-organism metabolic process|GO:0044699,single-organism process|GO:0055114,oxidation-reduction process		GO:0003824,catalytic activity|GO:0016491,oxidoreductase activity		http://www.uniprot.org/uniprot/H9JCL3	False
H9JDA6	1	0.0	100.00	0.0	H9JDA6	Bmo.4019		GO:0044425,membrane part|GO:0016021,integral component of membrane|GO:0016020,membrane|GO:0031224,intrinsic component of membrane			http://www.uniprot.org/uniprot/H9JDA6	False
H9JRT0	1	0.0	100.00	0.0	H9JRT0	Bmo.3596			GO:0043169,cation binding|GO:0043167,ion binding|GO:0005488,binding|GO:0046872,metal ion binding|GO:0005509,calcium ion binding		http://www.uniprot.org/uniprot/H9JRT0	False
B9X1S5	1	0.0	100.00	1e-52	B9X1S5	H4-L	GO:0034728,nucleosome organization|GO:0071103,DNA conformation change|GO:0022607,cellular component assembly|GO:0070271,protein complex biogenesis|GO:0043933,macromolecular complex subunit organization|GO:0016043,cellular component organization|GO:0031497,chromatin assembly|GO:0034622,cellular macromolecular complex assembly|GO:0071840,cellular component organization or biogenesis|GO:0071824,prot…	GO:0044815,DNA packaging complex|GO:0043229,intracellular organelle|GO:0043228,non-membrane-bounded organelle|GO:0000785,chromatin|GO:0000786,nucleosome|GO:0043227,membrane-bounded organelle|GO:0043226,organelle|GO:0005634,nucleus|GO:0005694,chromosome|GO:0043234,protein complex|GO:0032991,macromolecular complex|GO:0043231,intracellular membrane-bounded organelle|GO:0043232,intracellular non-memb…	GO:0003676,nucleic acid binding|GO:0097159,organic cyclic compound binding|GO:0005488,binding|GO:0005515,protein binding|GO:0003677,DNA binding|GO:0046983,protein dimerization activity|GO:0046982,protein heterodimerization activity|GO:1901363,heterocyclic compound binding		http://www.uniprot.org/uniprot/B9X1S5	False
H9JJE6	1	0.0	100.00	5e-53	H9JJE6	LOC101738772	GO:0034728,nucleosome organization|GO:0071103,DNA conformation change|GO:0022607,cellular component assembly|GO:0070271,protein complex biogenesis|GO:0043933,macromolecular complex subunit organization|GO:0016043,cellular component organization|GO:0031497,chromatin assembly|GO:0034622,cellular macromolecular complex assembly|GO:0071840,cellular component organization or biogenesis|GO:0071824,prot…	GO:0044815,DNA packaging complex|GO:0043229,intracellular organelle|GO:0043228,non-membrane-bounded organelle|GO:0000785,chromatin|GO:0000786,nucleosome|GO:0043227,membrane-bounded organelle|GO:0043226,organelle|GO:0005634,nucleus|GO:0005694,chromosome|GO:0043234,protein complex|GO:0032991,macromolecular complex|GO:0043231,intracellular membrane-bounded organelle|GO:0043232,intracellular non-memb…	GO:0003676,nucleic acid binding|GO:0097159,organic cyclic compound binding|GO:0005488,binding|GO:0005515,protein binding|GO:0003677,DNA binding|GO:0046983,protein dimerization activity|GO:0046982,protein heterodimerization activity|GO:1901363,heterocyclic compound binding		http://www.uniprot.org/uniprot/H9JJE6	False
H9JTR0	1	0.0	100.00	0.0	H9JTR0	H9JTR0	GO:0033036,macromolecule localization|GO:0034613,cellular protein localization|GO:0016192,vesicle-mediated transport|GO:0046907,intracellular transport|GO:0070727,cellular macromolecule localization|GO:0006886,intracellular protein transport|GO:0006810,transport|GO:0045184,establishment of protein localization|GO:0008104,protein localization|GO:0071702,organic substance transport|GO:0015031,prote…	GO:0043234,protein complex|GO:0005737,cytoplasm|GO:0032991,macromolecular complex|GO:0016020,membrane|GO:0044464,cell part|GO:0005623,cell|GO:0005622,intracellular|GO:0044424,intracellular part|GO:0098796,membrane protein complex|GO:0044444,cytoplasmic part|GO:0030117,membrane coat|GO:0030131,clathrin adaptor complex|GO:0044425,membrane part|GO:0030119,AP-type membrane coat adaptor complex|GO:003…	GO:0008565,protein transporter activity|GO:0015197,peptide transporter activity|GO:0022892,substrate-specific transporter activity|GO:0005215,transporter activity		http://www.uniprot.org/uniprot/H9JTR0	False
H9JIW6	1	0.0	100.00	0.0	H9JIW6	LOC101746460	GO:0044238,primary metabolic process|GO:0005975,carbohydrate metabolic process|GO:0006040,amino sugar metabolic process|GO:1901135,carbohydrate derivative metabolic process|GO:0006044,N-acetylglucosamine metabolic process|GO:0071704,organic substance metabolic process|GO:0008152,metabolic process|GO:1901071,glucosamine-containing compound metabolic process	GO:0005737,cytoplasm|GO:0044464,cell part|GO:0005623,cell|GO:0005622,intracellular|GO:0044424,intracellular part	GO:0016787,hydrolase activity|GO:0016853,isomerase activity|GO:0004342,glucosamine-6-phosphate deaminase activity|GO:0003824,catalytic activity|GO:0019239,deaminase activity|GO:0016861,intramolecular oxidoreductase activity, interconverting aldoses and ketoses|GO:0016860,intramolecular oxidoreductase activity	bmor01100,Metabolic pathways|bmor00520,Amino sugar and nucleotide sugar metabolism	http://www.uniprot.org/uniprot/H9JIW6	False
Q5UAQ6	1	0.0	100.00	7e-96	Q5UAQ6	RpL32	GO:0044249,cellular biosynthetic process|GO:0034641,cellular nitrogen compound metabolic process|GO:0006807,nitrogen compound metabolic process|GO:0034645,cellular macromolecule biosynthetic process|GO:1901576,organic substance biosynthetic process|GO:0044267,cellular protein metabolic process|GO:0044260,cellular macromolecule metabolic process|GO:0043043,peptide biosynthetic process|GO:0071704,o…	GO:0005737,cytoplasm|GO:0032991,macromolecular complex|GO:0005840,ribosome|GO:0043232,intracellular non-membrane-bounded organelle|GO:0044464,cell part|GO:0044444,cytoplasmic part|GO:0005623,cell|GO:0030529,intracellular ribonucleoprotein complex|GO:0043229,intracellular organelle|GO:0043228,non-membrane-bounded organelle|GO:0044424,intracellular part|GO:0005622,intracellular|GO:0043226,organelle…	GO:0003735,structural constituent of ribosome|GO:0005198,structural molecule activity	bmor03010,Ribosome	http://www.uniprot.org/uniprot/Q5UAQ6	False
Q69FX2	1	0.0	100.00	6e-99	Q69FX2	Pp	GO:0010876,lipid localization|GO:0033036,macromolecule localization|GO:0006810,transport|GO:0046907,intracellular transport|GO:0015918,sterol transport|GO:0015850,organic hydroxy compound transport|GO:0032366,intracellular sterol transport|GO:0032367,intracellular cholesterol transport|GO:0032365,intracellular lipid transport|GO:0030301,cholesterol transport|GO:0006869,lipid transport|GO:0044765,…	GO:0044464,cell part|GO:0005623,cell|GO:0005622,intracellular		bmor04142,Lysosome	http://www.uniprot.org/uniprot/Q69FX2	False
A0FDQ2	1	0.0			H9JGN5	H9JGN5					http://www.uniprot.org/uniprot/H9JGN5	False
Q5UAM9	1	0.0	100.00	1e-79	Q5UAM9	RpS14	GO:0044249,cellular biosynthetic process|GO:0034641,cellular nitrogen compound metabolic process|GO:0006807,nitrogen compound metabolic process|GO:0034645,cellular macromolecule biosynthetic process|GO:1901576,organic substance biosynthetic process|GO:0044267,cellular protein metabolic process|GO:0044260,cellular macromolecule metabolic process|GO:0043043,peptide biosynthetic process|GO:0071704,o…	GO:0005737,cytoplasm|GO:0032991,macromolecular complex|GO:0005840,ribosome|GO:0043232,intracellular non-membrane-bounded organelle|GO:0044464,cell part|GO:0044444,cytoplasmic part|GO:0005623,cell|GO:0030529,intracellular ribonucleoprotein complex|GO:0043229,intracellular organelle|GO:0043228,non-membrane-bounded organelle|GO:0044424,intracellular part|GO:0005622,intracellular|GO:0043226,organelle…	GO:0003735,structural constituent of ribosome|GO:0005198,structural molecule activity	bmor03010,Ribosome	http://www.uniprot.org/uniprot/Q5UAM9	False
O16143	1	0.0	100.00	3e-151	O16143	rabB	GO:0008104,protein localization|GO:0023052,signaling|GO:0007165,signal transduction|GO:0035556,intracellular signal transduction|GO:0050789,regulation of biological process|GO:0044699,single-organism process|GO:0051716,cellular response to stimulus|GO:0007264,small GTPase mediated signal transduction|GO:0065007,biological regulation|GO:0071702,organic substance transport|GO:0033036,macromolecule …	GO:0044464,cell part|GO:0005623,cell|GO:0005622,intracellular	GO:0043168,anion binding|GO:0005488,binding|GO:0019001,guanyl nucleotide binding|GO:0035639,purine ribonucleoside triphosphate binding|GO:0097367,carbohydrate derivative binding|GO:0043167,ion binding|GO:1901363,heterocyclic compound binding|GO:1901265,nucleoside phosphate binding|GO:0000166,nucleotide binding|GO:0036094,small molecule binding|GO:0032561,guanyl ribonucleotide binding|GO:0032553,r…		http://www.uniprot.org/uniprot/O16143	False
H9JPL2	1	0.0	100.00	4e-118	H9JPL2	RpL18A	GO:0044249,cellular biosynthetic process|GO:0034641,cellular nitrogen compound metabolic process|GO:0006807,nitrogen compound metabolic process|GO:0034645,cellular macromolecule biosynthetic process|GO:1901576,organic substance biosynthetic process|GO:0044267,cellular protein metabolic process|GO:0044260,cellular macromolecule metabolic process|GO:0043043,peptide biosynthetic process|GO:0071704,o…	GO:0005737,cytoplasm|GO:0032991,macromolecular complex|GO:0005840,ribosome|GO:0043232,intracellular non-membrane-bounded organelle|GO:0044464,cell part|GO:0044444,cytoplasmic part|GO:0005623,cell|GO:0030529,intracellular ribonucleoprotein complex|GO:0043229,intracellular organelle|GO:0043228,non-membrane-bounded organelle|GO:0044424,intracellular part|GO:0005622,intracellular|GO:0043226,organelle…	GO:0003735,structural constituent of ribosome|GO:0005198,structural molecule activity		http://www.uniprot.org/uniprot/H9JPL2	False
Q5UAS2	1	0.0	100.00	1e-125	Q5UAS2	RpL17	GO:0044249,cellular biosynthetic process|GO:0034641,cellular nitrogen compound metabolic process|GO:0006807,nitrogen compound metabolic process|GO:0034645,cellular macromolecule biosynthetic process|GO:1901576,organic substance biosynthetic process|GO:0044267,cellular protein metabolic process|GO:0044260,cellular macromolecule metabolic process|GO:0043043,peptide biosynthetic process|GO:0071704,o…	GO:0005737,cytoplasm|GO:0005622,intracellular|GO:0015934,large ribosomal subunit|GO:0005840,ribosome|GO:0043232,intracellular non-membrane-bounded organelle|GO:0044464,cell part|GO:0044444,cytoplasmic part|GO:0005623,cell|GO:0044391,ribosomal subunit|GO:0044446,intracellular organelle part|GO:0043229,intracellular organelle|GO:0043228,non-membrane-bounded organelle|GO:0044424,intracellular part|G…	GO:0003735,structural constituent of ribosome|GO:0005198,structural molecule activity	bmor03010,Ribosome	http://www.uniprot.org/uniprot/Q5UAS2	False
H9J7R7	1	0.0	35.59	3.6	A5JNM1	LOC100101210	GO:0044267,cellular protein metabolic process|GO:0006468,protein phosphorylation|GO:0044260,cellular macromolecule metabolic process|GO:0044238,primary metabolic process|GO:0019538,protein metabolic process|GO:0016310,phosphorylation|GO:0009987,cellular process|GO:0043412,macromolecule modification|GO:0006464,cellular protein modification process|GO:0043170,macromolecule metabolic process|GO:0071…		GO:0035639,purine ribonucleoside triphosphate binding|GO:0004672,protein kinase activity|GO:0043167,ion binding|GO:1901363,heterocyclic compound binding|GO:0001883,purine nucleoside binding|GO:0001882,nucleoside binding|GO:0043168,anion binding|GO:0000166,nucleotide binding|GO:0004674,protein serine/threonine kinase activity|GO:0016740,transferase activity|GO:1901265,nucleoside phosphate binding|…	bmor04213,Longevity regulating pathway - multiple species|bmor04310,Wnt signaling pathway|bmor04341,Hedgehog signaling pathway - fly	http://www.uniprot.org/uniprot/A5JNM1	False
H9JFA2	1	0.0	100.00	1e-174	H9JFA2	LOC101746374	GO:0019725,cellular homeostasis|GO:0009987,cellular process|GO:0050794,regulation of cellular process|GO:0042592,homeostatic process|GO:0044763,single-organism cellular process|GO:0065007,biological regulation|GO:0045454,cell redox homeostasis|GO:0065008,regulation of biological quality|GO:0050789,regulation of biological process|GO:0044699,single-organism process	GO:0005623,cell|GO:0016021,integral component of membrane|GO:0016020,membrane|GO:0044425,membrane part|GO:0031224,intrinsic component of membrane			http://www.uniprot.org/uniprot/H9JFA2	False
H9JCR8	1	0.0	72.37	0.0	H9JCS0	LOC101739081	GO:0044248,cellular catabolic process|GO:0043632,modification-dependent macromolecule catabolic process|GO:0044267,cellular protein metabolic process|GO:1901575,organic substance catabolic process|GO:0044265,cellular macromolecule catabolic process|GO:0044260,cellular macromolecule metabolic process|GO:0071704,organic substance metabolic process|GO:0006508,proteolysis|GO:0044238,primary metabolic…		GO:0016787,hydrolase activity|GO:0036459,thiol-dependent ubiquitinyl hydrolase activity|GO:0003824,catalytic activity|GO:0070011,peptidase activity, acting on L-amino acid peptides|GO:0008233,peptidase activity|GO:0008234,cysteine-type peptidase activity|GO:0019783,ubiquitin-like protein-specific protease activity|GO:0101005,ubiquitinyl hydrolase activity	bmor04068,FoxO signaling pathway	http://www.uniprot.org/uniprot/H9JCS0	False
H9J1X9	1	0.0	100.00	8e-60	H9J1X9	H9J1X9	GO:0006996,organelle organization|GO:0032502,developmental process|GO:0009987,cellular process|GO:0007010,cytoskeleton organization|GO:0000902,cell morphogenesis|GO:0048869,cellular developmental process|GO:0048856,anatomical structure development|GO:0016043,cellular component organization|GO:0032989,cellular component morphogenesis|GO:0044767,single-organism developmental process|GO:0044763,sing…		GO:0003779,actin binding|GO:0005488,binding|GO:0005515,protein binding|GO:0008092,cytoskeletal protein binding		http://www.uniprot.org/uniprot/H9J1X9	False
H9JGS8	1	0.0	21.34	1.4	H9IWH7	LOC101746744	GO:0008152,metabolic process		GO:0016779,nucleotidyltransferase activity|GO:0016772,transferase activity, transferring phosphorus-containing groups|GO:0003824,catalytic activity|GO:0016740,transferase activity|GO:0070569,uridylyltransferase activity	bmor01100,Metabolic pathways|bmor00520,Amino sugar and nucleotide sugar metabolism	http://www.uniprot.org/uniprot/H9IWH7	False
H9JCS7	1	0.0	100.00	0.0	H9JCS7	LOC101747176	GO:0019752,carboxylic acid metabolic process|GO:0009063,cellular amino acid catabolic process|GO:0009074,aromatic amino acid family catabolic process|GO:0006807,nitrogen compound metabolic process|GO:0044281,small molecule metabolic process|GO:0044282,small molecule catabolic process|GO:0044699,single-organism process|GO:1901361,organic cyclic compound catabolic process|GO:0044712,single-organism…		GO:0051213,dioxygenase activity|GO:0004411,homogentisate 1,2-dioxygenase activity|GO:0016702,oxidoreductase activity, acting on single donors with incorporation of molecular oxygen, incorporation of two atoms of oxygen|GO:0016701,oxidoreductase activity, acting on single donors with incorporation of molecular oxygen|GO:0003824,catalytic activity|GO:0016491,oxidoreductase activity	bmor01100,Metabolic pathways|bmor00350,Tyrosine metabolism	http://www.uniprot.org/uniprot/H9JCS7	False
H9IWB8	1	0.0	99.35	7e-98	H9IVY4	Ubi3		GO:0005737,cytoplasm|GO:0044464,cell part|GO:0005623,cell|GO:0005622,intracellular|GO:0044424,intracellular part			http://www.uniprot.org/uniprot/H9IVY4	False
H9JVK4	1	0.0	100.00	0.0	H9JVK4	RpL3	GO:0044249,cellular biosynthetic process|GO:0034641,cellular nitrogen compound metabolic process|GO:0006807,nitrogen compound metabolic process|GO:0034645,cellular macromolecule biosynthetic process|GO:1901576,organic substance biosynthetic process|GO:0044267,cellular protein metabolic process|GO:0044260,cellular macromolecule metabolic process|GO:0043043,peptide biosynthetic process|GO:0071704,o…	GO:0005737,cytoplasm|GO:0032991,macromolecular complex|GO:0005840,ribosome|GO:0043232,intracellular non-membrane-bounded organelle|GO:0044464,cell part|GO:0044444,cytoplasmic part|GO:0005623,cell|GO:0030529,intracellular ribonucleoprotein complex|GO:0043229,intracellular organelle|GO:0043228,non-membrane-bounded organelle|GO:0044424,intracellular part|GO:0005622,intracellular|GO:0043226,organelle…	GO:0003735,structural constituent of ribosome|GO:0005198,structural molecule activity		http://www.uniprot.org/uniprot/H9JVK4	False
H9JCT5	1	0.0	100.00	0.0	H9JCT5	LOC101744256	GO:0044238,primary metabolic process|GO:1901575,organic substance catabolic process|GO:0019538,protein metabolic process|GO:0043170,macromolecule metabolic process|GO:0071704,organic substance metabolic process|GO:0030163,protein catabolic process|GO:0008152,metabolic process|GO:0009056,catabolic process|GO:0009057,macromolecule catabolic process|GO:1901564,organonitrogen compound metabolic proce…	GO:0005737,cytoplasm|GO:0044464,cell part|GO:0005623,cell|GO:0005622,intracellular|GO:0044424,intracellular part	GO:0035639,purine ribonucleoside triphosphate binding|GO:0005488,binding|GO:0043167,ion binding|GO:1901363,heterocyclic compound binding|GO:1901265,nucleoside phosphate binding|GO:0001882,nucleoside binding|GO:0043168,anion binding|GO:0000166,nucleotide binding|GO:0001883,purine nucleoside binding|GO:0032549,ribonucleoside binding|GO:0017076,purine nucleotide binding|GO:0005524,ATP binding|GO:001…	bmor03050,Proteasome	http://www.uniprot.org/uniprot/H9JCT5	False
H9J8L8	1	0.0			H9J8L8	H9J8L8					http://www.uniprot.org/uniprot/H9J8L8	False
H9J8X3	1	0.0	100.00	0.0	H9J8X3	Bmo.3392	GO:0008152,metabolic process		GO:0043169,cation binding|GO:0043167,ion binding|GO:0003824,catalytic activity|GO:0005488,binding|GO:0046872,metal ion binding		http://www.uniprot.org/uniprot/H9J8X3	False
B7U2V3	1	0.0			H9J5V3	H9J5V3					http://www.uniprot.org/uniprot/H9J5V3	False
A8WFD8	1	0.0	100.00	0.0	A8WFD8	Pka-r2	GO:0019220,regulation of phosphate metabolic process|GO:0080090,regulation of primary metabolic process|GO:0019222,regulation of metabolic process|GO:0016310,phosphorylation|GO:0031323,regulation of cellular metabolic process|GO:0044237,cellular metabolic process|GO:0050789,regulation of biological process|GO:0044267,cellular protein metabolic process|GO:0044260,cellular macromolecule metabolic p…	GO:0043234,protein complex|GO:0032991,macromolecular complex|GO:1902494,catalytic complex|GO:0061695,transferase complex, transferring phosphorus-containing groups|GO:1902911,protein kinase complex|GO:1902554,serine/threonine protein kinase complex|GO:0005623,cell|GO:0005622,intracellular|GO:1990234,transferase complex|GO:0044424,intracellular part|GO:0005952,cAMP-dependent protein kinase complex…	GO:0008603,cAMP-dependent protein kinase regulator activity|GO:0019207,kinase regulator activity|GO:0019887,protein kinase regulator activity|GO:0016772,transferase activity, transferring phosphorus-containing groups|GO:0030234,enzyme regulator activity|GO:0016301,kinase activity|GO:0003824,catalytic activity|GO:0016740,transferase activity|GO:0098772,molecular function regulator|GO:0005488,bindi…		http://www.uniprot.org/uniprot/A8WFD8	False
H9J005	1	0.0	99.89	0.0	H9J005	LOC101735951	GO:0050896,response to stimulus|GO:0019220,regulation of phosphate metabolic process|GO:0009893,positive regulation of metabolic process|GO:0019222,regulation of metabolic process|GO:0033674,positive regulation of kinase activity|GO:0006950,response to stress|GO:0031326,regulation of cellular biosynthetic process|GO:0031325,positive regulation of cellular metabolic process|GO:0031323,regulation o…		GO:0043022,ribosome binding|GO:0019207,kinase regulator activity|GO:0019887,protein kinase regulator activity|GO:0030234,enzyme regulator activity|GO:0019899,enzyme binding|GO:0019901,protein kinase binding|GO:0019900,kinase binding|GO:0044877,macromolecular complex binding|GO:0005488,binding|GO:0005515,protein binding|GO:0043021,ribonucleoprotein complex binding|GO:0098772,molecular function reg…		http://www.uniprot.org/uniprot/H9J005	False
H9JFB7	1	0.0	100.00	0.0	H9JFB7	H9JFB7	GO:0008152,metabolic process|GO:0043648,dicarboxylic acid metabolic process|GO:0044710,single-organism metabolic process|GO:0006082,organic acid metabolic process|GO:0044237,cellular metabolic process|GO:0009987,cellular process|GO:0019752,carboxylic acid metabolic process|GO:0071704,organic substance metabolic process|GO:0006106,fumarate metabolic process|GO:0044763,single-organism cellular proc…	GO:0043234,protein complex|GO:0005737,cytoplasm|GO:0032991,macromolecular complex|GO:0044464,cell part|GO:0005623,cell|GO:0005622,intracellular|GO:0044444,cytoplasmic part|GO:0045239,tricarboxylic acid cycle enzyme complex|GO:0044424,intracellular part	GO:0003824,catalytic activity|GO:0016835,carbon-oxygen lyase activity|GO:0016836,hydro-lyase activity|GO:0004333,fumarate hydratase activity|GO:0016829,lyase activity		http://www.uniprot.org/uniprot/H9JFB7	False
Q2F661	1	0.0	30.29	3e-38	Q1HQB7	LOC732876	GO:0044248,cellular catabolic process|GO:0043632,modification-dependent macromolecule catabolic process|GO:0044267,cellular protein metabolic process|GO:1901575,organic substance catabolic process|GO:0044265,cellular macromolecule catabolic process|GO:0044260,cellular macromolecule metabolic process|GO:0071704,organic substance metabolic process|GO:0006508,proteolysis|GO:0044238,primary metabolic…	GO:0043234,protein complex|GO:0005737,cytoplasm|GO:0032991,macromolecular complex|GO:0043231,intracellular membrane-bounded organelle|GO:0019773,proteasome core complex, alpha-subunit complex|GO:0005634,nucleus|GO:0044464,cell part|GO:0005623,cell|GO:0005622,intracellular|GO:0043229,intracellular organelle|GO:0044424,intracellular part|GO:0000502,proteasome complex|GO:0043227,membrane-bounded org…	GO:0016787,hydrolase activity|GO:0004175,endopeptidase activity|GO:0004298,threonine-type endopeptidase activity|GO:0003824,catalytic activity|GO:0070003,threonine-type peptidase activity|GO:0070011,peptidase activity, acting on L-amino acid peptides|GO:0008233,peptidase activity	bmor03050,Proteasome	http://www.uniprot.org/uniprot/Q1HQB7	False
A0MA79	1	0.0	99.57	5e-175	H9J4I1	Tinag	GO:0044238,primary metabolic process|GO:0019538,protein metabolic process|GO:0043170,macromolecule metabolic process|GO:0071704,organic substance metabolic process|GO:0008152,metabolic process|GO:0006508,proteolysis|GO:1901564,organonitrogen compound metabolic process|GO:0006807,nitrogen compound metabolic process		GO:0016787,hydrolase activity|GO:0003824,catalytic activity|GO:0070011,peptidase activity, acting on L-amino acid peptides|GO:0008233,peptidase activity|GO:0008234,cysteine-type peptidase activity		http://www.uniprot.org/uniprot/H9J4I1	False
A0FDR1	1	0.0	97.96	2e-29	H9JF23	H9JF23	GO:0019725,cellular homeostasis|GO:0044710,single-organism metabolic process|GO:0065008,regulation of biological quality|GO:0044699,single-organism process|GO:0018904,ether metabolic process|GO:0009987,cellular process|GO:0050789,regulation of biological process|GO:0042592,homeostatic process|GO:0071704,organic substance metabolic process|GO:0044763,single-organism cellular process|GO:0044281,sma…	GO:0005623,cell	GO:0003824,catalytic activity|GO:0016667,oxidoreductase activity, acting on a sulfur group of donors|GO:0015036,disulfide oxidoreductase activity|GO:0015035,protein disulfide oxidoreductase activity|GO:0016491,oxidoreductase activity		http://www.uniprot.org/uniprot/H9JF23	False
H9J7P4	1	0.0	100.00	7e-133	H9J7P4	LOC101736643	GO:0008152,metabolic process	GO:0005856,cytoskeleton|GO:0043234,protein complex|GO:0043228,non-membrane-bounded organelle|GO:0015629,actin cytoskeleton|GO:0043232,intracellular non-membrane-bounded organelle|GO:0044464,cell part|GO:0005623,cell|GO:0005622,intracellular|GO:0044446,intracellular organelle part|GO:0043229,intracellular organelle|GO:0016459,myosin complex|GO:0044430,cytoskeletal part|GO:0044424,intracellular par…	GO:0016787,hydrolase activity|GO:0016818,hydrolase activity, acting on acid anhydrides, in phosphorus-containing anhydrides|GO:0003824,catalytic activity|GO:0016817,hydrolase activity, acting on acid anhydrides|GO:0017111,nucleoside-triphosphatase activity|GO:0016462,pyrophosphatase activity|GO:0003774,motor activity		http://www.uniprot.org/uniprot/H9J7P4	False
Q4F863	1	0.0	100.00	1e-116	Q4F863	LOC693075	GO:0034250,positive regulation of cellular amide metabolic process|GO:0045905,positive regulation of translational termination|GO:0045901,positive regulation of translational elongation|GO:0019222,regulation of metabolic process|GO:0009891,positive regulation of biosynthetic process|GO:0043933,macromolecular complex subunit organization|GO:0051246,regulation of protein metabolic process|GO:003132…		GO:0005488,binding|GO:0097159,organic cyclic compound binding|GO:0008135,translation factor activity, RNA binding|GO:0044877,macromolecular complex binding|GO:0003723,RNA binding|GO:0003676,nucleic acid binding|GO:0043021,ribonucleoprotein complex binding|GO:0003746,translation elongation factor activity|GO:0043022,ribosome binding|GO:1901363,heterocyclic compound binding|GO:0003743,translation i…		http://www.uniprot.org/uniprot/Q4F863	False
H9JPE5	1	0.0			H9JPE5	LOC101741978					http://www.uniprot.org/uniprot/H9JPE5	False
Q5UAM5	1	0.0	100.00	1e-83	H9IW52	RpS17	GO:0044249,cellular biosynthetic process|GO:0034641,cellular nitrogen compound metabolic process|GO:0006807,nitrogen compound metabolic process|GO:0034645,cellular macromolecule biosynthetic process|GO:1901576,organic substance biosynthetic process|GO:0044267,cellular protein metabolic process|GO:0044260,cellular macromolecule metabolic process|GO:0043043,peptide biosynthetic process|GO:0071704,o…	GO:0005737,cytoplasm|GO:0032991,macromolecular complex|GO:0005840,ribosome|GO:0043232,intracellular non-membrane-bounded organelle|GO:0044464,cell part|GO:0044444,cytoplasmic part|GO:0005623,cell|GO:0030529,intracellular ribonucleoprotein complex|GO:0043229,intracellular organelle|GO:0043228,non-membrane-bounded organelle|GO:0044424,intracellular part|GO:0005622,intracellular|GO:0043226,organelle…	GO:0003735,structural constituent of ribosome|GO:0005198,structural molecule activity		http://www.uniprot.org/uniprot/H9IW52	False
Q1HPR0	1	0.0	29.38	2e-23	Q1HQ18	LOC100101166	GO:0051603,proteolysis involved in cellular protein catabolic process|GO:1901575,organic substance catabolic process|GO:0044265,cellular macromolecule catabolic process|GO:0044260,cellular macromolecule metabolic process|GO:0044267,cellular protein metabolic process|GO:0019538,protein metabolic process|GO:0009056,catabolic process|GO:0009987,cellular process|GO:0044237,cellular metabolic process|…	GO:0043234,protein complex|GO:0032991,macromolecular complex|GO:0005839,proteasome core complex|GO:0044464,cell part|GO:0005623,cell|GO:0005622,intracellular|GO:0044424,intracellular part|GO:0000502,proteasome complex	GO:0016787,hydrolase activity|GO:0004175,endopeptidase activity|GO:0004298,threonine-type endopeptidase activity|GO:0003824,catalytic activity|GO:0070003,threonine-type peptidase activity|GO:0070011,peptidase activity, acting on L-amino acid peptides|GO:0008233,peptidase activity	bmor03050,Proteasome	http://www.uniprot.org/uniprot/Q1HQ18	False
H9JUQ4	1	0.0			H9JUQ4	LOC101745703					http://www.uniprot.org/uniprot/H9JUQ4	False
Q1HPR4	1	0.0	100.00	0.0	Q1HPR4	LOC778466	GO:0008152,metabolic process|GO:0044710,single-organism metabolic process|GO:0044699,single-organism process|GO:0055114,oxidation-reduction process		GO:0005488,binding|GO:0043169,cation binding|GO:0046914,transition metal ion binding|GO:0043167,ion binding|GO:0003824,catalytic activity|GO:0008270,zinc ion binding|GO:0046872,metal ion binding|GO:0016491,oxidoreductase activity		http://www.uniprot.org/uniprot/Q1HPR4	False
H9IVP2	1	0.0	100.00	1e-167	H9IVP2	LOC692844	GO:0008152,metabolic process|GO:0044710,single-organism metabolic process|GO:0044699,single-organism process|GO:0055114,oxidation-reduction process		GO:0003824,catalytic activity|GO:0016491,oxidoreductase activity		http://www.uniprot.org/uniprot/H9IVP2	False
H9JDA5	1	0.0	100.00	0.0	H9JDA5	Bmo.9560	GO:0044710,single-organism metabolic process|GO:0006818,hydrogen transport|GO:0015992,proton transport|GO:0006812,cation transport|GO:0006811,ion transport|GO:0006810,transport|GO:0044699,single-organism process|GO:0051179,localization|GO:0044765,single-organism transport|GO:1902578,single-organism localization|GO:0008152,metabolic process|GO:0051234,establishment of localization|GO:0015672,monov…	GO:0044425,membrane part|GO:0016021,integral component of membrane|GO:0016020,membrane|GO:0031224,intrinsic component of membrane	GO:0005488,binding|GO:0050662,coenzyme binding|GO:0050661,NADP binding|GO:0097159,organic cyclic compound binding|GO:0008746,NAD(P)+ transhydrogenase activity|GO:0008750,NAD(P)+ transhydrogenase (AB-specific) activity|GO:0000166,nucleotide binding|GO:0036094,small molecule binding|GO:0003824,catalytic activity|GO:0048037,cofactor binding|GO:0016651,oxidoreductase activity, acting on NAD(P)H|GO:00…		http://www.uniprot.org/uniprot/H9JDA5	False
Q8IT50	1	0.0	98.47	0.0	P21828	FIBL		GO:0005576,extracellular region			http://www.uniprot.org/uniprot/P21828	False
D2CZY1	1	0.0	100.00	0.0	D2CZY1	Rad23	GO:0044238,primary metabolic process|GO:0090304,nucleic acid metabolic process|GO:0034641,cellular nitrogen compound metabolic process|GO:0006807,nitrogen compound metabolic process|GO:0043632,modification-dependent macromolecule catabolic process|GO:0044699,single-organism process|GO:0006139,nucleobase-containing compound metabolic process|GO:0044710,single-organism metabolic process|GO:0044265,…	GO:0043231,intracellular membrane-bounded organelle|GO:0005634,nucleus|GO:0044464,cell part|GO:0005623,cell|GO:0005622,intracellular|GO:0043229,intracellular organelle|GO:0044424,intracellular part|GO:0043227,membrane-bounded organelle|GO:0043226,organelle	GO:0097159,organic cyclic compound binding|GO:0003684,damaged DNA binding|GO:0005488,binding|GO:0003676,nucleic acid binding|GO:0003677,DNA binding|GO:1901363,heterocyclic compound binding	bmor04141,Protein processing in endoplasmic reticulum|bmor03420,Nucleotide excision repair	http://www.uniprot.org/uniprot/D2CZY1	False
H9J0A4	1	0.0	100.00	0.0	H9J0A4	Bmo.5048	GO:0008152,metabolic process|GO:0044710,single-organism metabolic process|GO:0044699,single-organism process|GO:0055114,oxidation-reduction process		GO:0003824,catalytic activity|GO:0016491,oxidoreductase activity		http://www.uniprot.org/uniprot/H9J0A4	False
Q2F5I7	1	0.0	99.75	0.0	H9JSN0	DnaJ-2	GO:0044267,cellular protein metabolic process|GO:0009628,response to abiotic stimulus|GO:0006457,protein folding|GO:0044260,cellular macromolecule metabolic process|GO:0044238,primary metabolic process|GO:0019538,protein metabolic process|GO:0050896,response to stimulus|GO:0009987,cellular process|GO:0044237,cellular metabolic process|GO:0043170,macromolecule metabolic process|GO:0071704,organic …		GO:0035639,purine ribonucleoside triphosphate binding|GO:0031072,heat shock protein binding|GO:0005488,binding|GO:0000166,nucleotide binding|GO:1901363,heterocyclic compound binding|GO:1901265,nucleoside phosphate binding|GO:0001882,nucleoside binding|GO:0043168,anion binding|GO:0043169,cation binding|GO:0051082,unfolded protein binding|GO:0043167,ion binding|GO:0001883,purine nucleoside binding|…		http://www.uniprot.org/uniprot/H9JSN0	False
Q5UAN1	1	0.0	100.00	2e-97	Q5UAN1	RpS12	GO:0044249,cellular biosynthetic process|GO:0034641,cellular nitrogen compound metabolic process|GO:0006807,nitrogen compound metabolic process|GO:0034645,cellular macromolecule biosynthetic process|GO:1901576,organic substance biosynthetic process|GO:0044267,cellular protein metabolic process|GO:0044260,cellular macromolecule metabolic process|GO:0043043,peptide biosynthetic process|GO:0071704,o…	GO:0005737,cytoplasm|GO:0032991,macromolecular complex|GO:0005840,ribosome|GO:0043232,intracellular non-membrane-bounded organelle|GO:0044464,cell part|GO:0044444,cytoplasmic part|GO:0005623,cell|GO:0030529,intracellular ribonucleoprotein complex|GO:0043229,intracellular organelle|GO:0043228,non-membrane-bounded organelle|GO:0044424,intracellular part|GO:0005622,intracellular|GO:0043226,organelle…	GO:0003735,structural constituent of ribosome|GO:0005198,structural molecule activity	bmor03010,Ribosome	http://www.uniprot.org/uniprot/Q5UAN1	False
H9IVP4	1	0.0			H9IVP4	an-0128					http://www.uniprot.org/uniprot/H9IVP4	False
H9JBB4	1	0.0	100.00	0.0	H9JBB4	H9JBB4	GO:0007017,microtubule-based process|GO:0009987,cellular process|GO:0007018,microtubule-based movement|GO:0006928,movement of cell or subcellular component|GO:0044763,single-organism cellular process|GO:0008152,metabolic process|GO:0044699,single-organism process	GO:0005856,cytoskeleton|GO:0043234,protein complex|GO:0015630,microtubule cytoskeleton|GO:0043228,non-membrane-bounded organelle|GO:0043232,intracellular non-membrane-bounded organelle|GO:0044464,cell part|GO:0005623,cell|GO:0043226,organelle|GO:0044446,intracellular organelle part|GO:0043229,intracellular organelle|GO:0044430,cytoskeletal part|GO:0032991,macromolecular complex|GO:0044424,intrace…	GO:0035639,purine ribonucleoside triphosphate binding|GO:0044877,macromolecular complex binding|GO:0005488,binding|GO:0043167,ion binding|GO:1901363,heterocyclic compound binding|GO:0001883,purine nucleoside binding|GO:0001882,nucleoside binding|GO:0043168,anion binding|GO:0000166,nucleotide binding|GO:1901265,nucleoside phosphate binding|GO:0032549,ribonucleoside binding|GO:0032403,protein compl…		http://www.uniprot.org/uniprot/H9JBB4	False
H9JXY0	1	0.0	100.00	0.0	H9JXY0	LOC692937	GO:0043933,macromolecular complex subunit organization|GO:0044249,cellular biosynthetic process|GO:0034641,cellular nitrogen compound metabolic process|GO:0006807,nitrogen compound metabolic process|GO:0034645,cellular macromolecule biosynthetic process|GO:1901576,organic substance biosynthetic process|GO:0043241,protein complex disassembly|GO:1901566,organonitrogen compound biosynthetic process|…	GO:0005737,cytoplasm|GO:0044464,cell part|GO:0005623,cell|GO:0005622,intracellular|GO:0044424,intracellular part	GO:0008079,translation termination factor activity|GO:0016149,translation release factor activity, codon specific|GO:0097159,organic cyclic compound binding|GO:0008135,translation factor activity, RNA binding|GO:0003723,RNA binding|GO:0003676,nucleic acid binding|GO:0003747,translation release factor activity|GO:1901363,heterocyclic compound binding|GO:0005488,binding		http://www.uniprot.org/uniprot/H9JXY0	False
H9B445	1	0.0	100.00	0.0	H9B445	LOC101737755		GO:0005576,extracellular region			http://www.uniprot.org/uniprot/H9B445	False
Q2PQU4	1	0.0	100.00	0.0	Q2PQU4	Pp-bp		GO:0005576,extracellular region			http://www.uniprot.org/uniprot/Q2PQU4	False
H9JMU2	1	0.0	32.79	0.34	H9J8A5	H9J8A5	GO:0032502,developmental process|GO:0032501,multicellular organismal process|GO:0007399,nervous system development|GO:0044707,single-multicellular organism process|GO:0048856,anatomical structure development|GO:0044767,single-organism developmental process|GO:0007155,cell adhesion|GO:0048731,system development|GO:0022610,biological adhesion|GO:0007275,multicellular organism development|GO:0044699…	GO:0031226,intrinsic component of plasma membrane|GO:0016021,integral component of membrane|GO:0016020,membrane|GO:0044464,cell part|GO:0005623,cell|GO:0071944,cell periphery|GO:0005887,integral component of plasma membrane|GO:0005886,plasma membrane|GO:0044425,membrane part|GO:0044459,plasma membrane part|GO:0031224,intrinsic component of membrane			http://www.uniprot.org/uniprot/H9J8A5	False
H9JRF6	1	0.0	100.00	0.0	H9JRF6	LOC101743805	GO:0071704,organic substance metabolic process|GO:0044267,cellular protein metabolic process|GO:0044260,cellular macromolecule metabolic process|GO:0044238,primary metabolic process|GO:0018205,peptidyl-lysine modification|GO:0044237,cellular metabolic process|GO:0009987,cellular process|GO:0070647,protein modification by small protein conjugation or removal|GO:0006464,cellular protein modificatio…		GO:0035639,purine ribonucleoside triphosphate binding|GO:0005488,binding|GO:0000166,nucleotide binding|GO:1901363,heterocyclic compound binding|GO:1901265,nucleoside phosphate binding|GO:0001882,nucleoside binding|GO:0043168,anion binding|GO:0008641,small protein activating enzyme activity|GO:0043167,ion binding|GO:0001883,purine nucleoside binding|GO:0032549,ribonucleoside binding|GO:0017076,pur…		http://www.uniprot.org/uniprot/H9JRF6	False
Q2F650	1	0.0	99.18	0.0	H9J3V7	LOC693088	GO:0044238,primary metabolic process|GO:0019538,protein metabolic process|GO:0043170,macromolecule metabolic process|GO:0071704,organic substance metabolic process|GO:0008152,metabolic process|GO:0006508,proteolysis|GO:1901564,organonitrogen compound metabolic process|GO:0006807,nitrogen compound metabolic process	GO:0044425,membrane part|GO:0016021,integral component of membrane|GO:0016020,membrane|GO:0031224,intrinsic component of membrane	GO:0016787,hydrolase activity|GO:0004175,endopeptidase activity|GO:0070001,aspartic-type peptidase activity|GO:0003824,catalytic activity|GO:0070011,peptidase activity, acting on L-amino acid peptides|GO:0004190,aspartic-type endopeptidase activity|GO:0008233,peptidase activity		http://www.uniprot.org/uniprot/H9J3V7	False
Q8WPG9	1	0.0	33.33	4e-06	H9IZT8	Anxb13			GO:0043168,anion binding|GO:0043169,cation binding|GO:0005543,phospholipid binding|GO:0005544,calcium-dependent phospholipid binding|GO:0008289,lipid binding|GO:0043167,ion binding|GO:0005509,calcium ion binding|GO:0046872,metal ion binding|GO:0005488,binding		http://www.uniprot.org/uniprot/H9IZT8	False
H9J125	1	0.0	24.63	5e-09	Q2F5R2	LOC693104	GO:0071704,organic substance metabolic process|GO:0044267,cellular protein metabolic process|GO:1901564,organonitrogen compound metabolic process|GO:0044260,cellular macromolecule metabolic process|GO:0044238,primary metabolic process|GO:0000338,protein deneddylation|GO:0009987,cellular process|GO:0070647,protein modification by small protein conjugation or removal|GO:0070646,protein modification…	GO:0043234,protein complex|GO:0032991,macromolecular complex|GO:0043231,intracellular membrane-bounded organelle|GO:0005634,nucleus|GO:0044464,cell part|GO:0005623,cell|GO:0005622,intracellular|GO:0044446,intracellular organelle part|GO:0043229,intracellular organelle|GO:0044428,nuclear part|GO:0044424,intracellular part|GO:0043227,membrane-bounded organelle|GO:0043226,organelle|GO:0044422,organe…			http://www.uniprot.org/uniprot/Q2F5R2	False
A0A1S6L082	1	0.0	41.18	0.40	H9JBD4	LOC101738970	GO:0006996,organelle organization|GO:0009987,cellular process|GO:0016043,cellular component organization|GO:0007005,mitochondrion organization|GO:0071840,cellular component organization or biogenesis	GO:0044464,cell part|GO:0098573,intrinsic component of mitochondrial membrane|GO:0031975,envelope|GO:0031305,integral component of mitochondrial inner membrane|GO:0031304,intrinsic component of mitochondrial inner membrane|GO:0043229,intracellular organelle|GO:0031301,integral component of organelle membrane|GO:0031300,intrinsic component of organelle membrane|GO:0032592,integral component of mit…			http://www.uniprot.org/uniprot/H9JBD4	False
Q5UAS3	1	0.0	100.00	1e-116	Q5UAS3	RpL15	GO:0044249,cellular biosynthetic process|GO:0034641,cellular nitrogen compound metabolic process|GO:0006807,nitrogen compound metabolic process|GO:0034645,cellular macromolecule biosynthetic process|GO:1901576,organic substance biosynthetic process|GO:0044267,cellular protein metabolic process|GO:0044260,cellular macromolecule metabolic process|GO:0043043,peptide biosynthetic process|GO:0071704,o…	GO:0005737,cytoplasm|GO:0032991,macromolecular complex|GO:0005840,ribosome|GO:0043232,intracellular non-membrane-bounded organelle|GO:0044464,cell part|GO:0044444,cytoplasmic part|GO:0005623,cell|GO:0030529,intracellular ribonucleoprotein complex|GO:0043229,intracellular organelle|GO:0043228,non-membrane-bounded organelle|GO:0044424,intracellular part|GO:0005622,intracellular|GO:0043226,organelle…	GO:0003735,structural constituent of ribosome|GO:0005198,structural molecule activity	bmor03010,Ribosome	http://www.uniprot.org/uniprot/Q5UAS3	False
Q6TUD0	1	0.0	34.88	0.43	H9JNZ3	H9JNZ3			GO:0043169,cation binding|GO:0097159,organic cyclic compound binding|GO:0043167,ion binding|GO:0005488,binding|GO:0003676,nucleic acid binding|GO:0046872,metal ion binding|GO:1901363,heterocyclic compound binding		http://www.uniprot.org/uniprot/H9JNZ3	False
H9J2B9	1	0.0	100.00	0.0	H9J2B9	LOC101741130	GO:0008152,metabolic process		GO:0043168,anion binding|GO:0097159,organic cyclic compound binding|GO:0043167,ion binding|GO:0003824,catalytic activity|GO:0048037,cofactor binding|GO:0030170,pyridoxal phosphate binding|GO:1901363,heterocyclic compound binding|GO:0005488,binding|GO:0019842,vitamin binding|GO:0036094,small molecule binding|GO:0070279,vitamin B6 binding		http://www.uniprot.org/uniprot/H9J2B9	False
H9JUC0	1	0.0	100.00	0.0	H9JUC0	LOC101742209	GO:0044238,primary metabolic process|GO:0019752,carboxylic acid metabolic process|GO:0090304,nucleic acid metabolic process|GO:0044249,cellular biosynthetic process|GO:0034641,cellular nitrogen compound metabolic process|GO:0006807,nitrogen compound metabolic process|GO:0044281,small molecule metabolic process|GO:0034645,cellular macromolecule biosynthetic process|GO:0034660,ncRNA metabolic proce…	GO:0005737,cytoplasm|GO:0044464,cell part|GO:0005623,cell|GO:0005622,intracellular|GO:0044424,intracellular part	GO:0035639,purine ribonucleoside triphosphate binding|GO:0005488,binding|GO:0003676,nucleic acid binding|GO:0043167,ion binding|GO:1901363,heterocyclic compound binding|GO:1901265,nucleoside phosphate binding|GO:0001882,nucleoside binding|GO:0043168,anion binding|GO:0004812,aminoacyl-tRNA ligase activity|GO:0004816,asparagine-tRNA ligase activity|GO:0000166,nucleotide binding|GO:0001883,purine nu…		http://www.uniprot.org/uniprot/H9JUC0	False
H9JRJ9	1	0.0	99.76	0.0	H9JRJ9	H9JRJ9		GO:0005856,cytoskeleton|GO:0043232,intracellular non-membrane-bounded organelle|GO:0044464,cell part|GO:0005623,cell|GO:0005622,intracellular|GO:0043229,intracellular organelle|GO:0043228,non-membrane-bounded organelle|GO:0044424,intracellular part|GO:0043226,organelle			http://www.uniprot.org/uniprot/H9JRJ9	False
H9IZA7	1	0.0	100.00	6e-141	H9IZA7	H9IZA7	GO:0044238,primary metabolic process|GO:0019538,protein metabolic process|GO:0043170,macromolecule metabolic process|GO:0071704,organic substance metabolic process|GO:0008152,metabolic process|GO:0006508,proteolysis|GO:1901564,organonitrogen compound metabolic process|GO:0006807,nitrogen compound metabolic process		GO:0004252,serine-type endopeptidase activity|GO:0004175,endopeptidase activity|GO:0017171,serine hydrolase activity|GO:0016787,hydrolase activity|GO:0003824,catalytic activity|GO:0008238,exopeptidase activity|GO:0070011,peptidase activity, acting on L-amino acid peptides|GO:0070008,serine-type exopeptidase activity|GO:0008233,peptidase activity|GO:0008236,serine-type peptidase activity		http://www.uniprot.org/uniprot/H9IZA7	False
H9IVC2	1	0.0	100.00	0.0	H9IVC2	LOC692826			GO:0043169,cation binding|GO:0046914,transition metal ion binding|GO:0043167,ion binding|GO:0005488,binding|GO:0046872,metal ion binding|GO:0008270,zinc ion binding		http://www.uniprot.org/uniprot/H9IVC2	False
H9JXB3	1	0.0	100.00	0.0	H9JXB3	LOC101747172	GO:0044238,primary metabolic process|GO:0005975,carbohydrate metabolic process|GO:0008152,metabolic process|GO:0071704,organic substance metabolic process		GO:0016787,hydrolase activity|GO:0003824,catalytic activity|GO:0016798,hydrolase activity, acting on glycosyl bonds|GO:0004553,hydrolase activity, hydrolyzing O-glycosyl compounds		http://www.uniprot.org/uniprot/H9JXB3	False
H9J1E8	1	0.0	100.00	1e-154	H9J1E8	LOC101745852	GO:0051603,proteolysis involved in cellular protein catabolic process|GO:1901575,organic substance catabolic process|GO:0044265,cellular macromolecule catabolic process|GO:0044260,cellular macromolecule metabolic process|GO:0044267,cellular protein metabolic process|GO:0019538,protein metabolic process|GO:0009056,catabolic process|GO:0009987,cellular process|GO:0044237,cellular metabolic process|…	GO:0043234,protein complex|GO:0005737,cytoplasm|GO:0032991,macromolecular complex|GO:0005839,proteasome core complex|GO:0005634,nucleus|GO:0044464,cell part|GO:0005623,cell|GO:0005622,intracellular|GO:0043229,intracellular organelle|GO:0044424,intracellular part|GO:0000502,proteasome complex|GO:0043227,membrane-bounded organelle|GO:0043226,organelle|GO:0043231,intracellular membrane-bounded organ…	GO:0016787,hydrolase activity|GO:0004175,endopeptidase activity|GO:0004298,threonine-type endopeptidase activity|GO:0003824,catalytic activity|GO:0070003,threonine-type peptidase activity|GO:0070011,peptidase activity, acting on L-amino acid peptides|GO:0008233,peptidase activity	bmor03050,Proteasome	http://www.uniprot.org/uniprot/H9J1E8	False
H9JBQ0	1	0.0	100.00	0.0	H9JBQ0	H9JBQ0	GO:0044238,primary metabolic process|GO:0019752,carboxylic acid metabolic process|GO:0090304,nucleic acid metabolic process|GO:0044249,cellular biosynthetic process|GO:0034641,cellular nitrogen compound metabolic process|GO:0006807,nitrogen compound metabolic process|GO:0044281,small molecule metabolic process|GO:0034645,cellular macromolecule biosynthetic process|GO:0034660,ncRNA metabolic proce…		GO:0035639,purine ribonucleoside triphosphate binding|GO:0005488,binding|GO:0043167,ion binding|GO:1901363,heterocyclic compound binding|GO:1901265,nucleoside phosphate binding|GO:0001882,nucleoside binding|GO:0043168,anion binding|GO:0004812,aminoacyl-tRNA ligase activity|GO:0000166,nucleotide binding|GO:0032561,guanyl ribonucleotide binding|GO:0001883,purine nucleoside binding|GO:0032549,ribonu…		http://www.uniprot.org/uniprot/H9JBQ0	False
H9J5W8	1	0.0	99.27	0.0	H9J5W8	LOC101740447	GO:0044238,primary metabolic process|GO:1901575,organic substance catabolic process|GO:0019538,protein metabolic process|GO:0043170,macromolecule metabolic process|GO:0071704,organic substance metabolic process|GO:0030163,protein catabolic process|GO:0008152,metabolic process|GO:0009056,catabolic process|GO:0009057,macromolecule catabolic process|GO:1901564,organonitrogen compound metabolic proce…	GO:0005737,cytoplasm|GO:0044464,cell part|GO:0005623,cell|GO:0005622,intracellular|GO:0044424,intracellular part	GO:0035639,purine ribonucleoside triphosphate binding|GO:0005488,binding|GO:0043167,ion binding|GO:1901363,heterocyclic compound binding|GO:1901265,nucleoside phosphate binding|GO:0001882,nucleoside binding|GO:0043168,anion binding|GO:0000166,nucleotide binding|GO:0001883,purine nucleoside binding|GO:0032549,ribonucleoside binding|GO:0017076,purine nucleotide binding|GO:0005524,ATP binding|GO:001…		http://www.uniprot.org/uniprot/H9J5W8	False
Q8T113	1	0.0	100.00	6e-169	Q8T113	Q8T113		GO:0005576,extracellular region			http://www.uniprot.org/uniprot/Q8T113	False
Q5UAS5	1	0.0	100.00	3e-139	Q5UAS5	RpL13A	GO:0044249,cellular biosynthetic process|GO:0034641,cellular nitrogen compound metabolic process|GO:0006807,nitrogen compound metabolic process|GO:0034645,cellular macromolecule biosynthetic process|GO:1901576,organic substance biosynthetic process|GO:0044267,cellular protein metabolic process|GO:0044260,cellular macromolecule metabolic process|GO:0043043,peptide biosynthetic process|GO:0071704,o…	GO:0005737,cytoplasm|GO:0005622,intracellular|GO:0015934,large ribosomal subunit|GO:0005840,ribosome|GO:0043232,intracellular non-membrane-bounded organelle|GO:0044464,cell part|GO:0044444,cytoplasmic part|GO:0005623,cell|GO:0044391,ribosomal subunit|GO:0044446,intracellular organelle part|GO:0043229,intracellular organelle|GO:0043228,non-membrane-bounded organelle|GO:0044424,intracellular part|G…	GO:0003735,structural constituent of ribosome|GO:0005198,structural molecule activity	bmor03010,Ribosome	http://www.uniprot.org/uniprot/Q5UAS5	False
P48816	1	0.0	100.00	1e-100	P48816	P48816	GO:0019835,cytolysis|GO:0009987,cellular process|GO:0009607,response to biotic stimulus|GO:0009605,response to external stimulus|GO:0043207,response to external biotic stimulus|GO:0050896,response to stimulus|GO:0009617,response to bacterium|GO:0006952,defense response|GO:0006950,response to stress|GO:0098542,defense response to other organism|GO:0042742,defense response to bacterium|GO:0008152,m…		GO:0016787,hydrolase activity|GO:0003824,catalytic activity|GO:0016798,hydrolase activity, acting on glycosyl bonds|GO:0003796,lysozyme activity|GO:0004553,hydrolase activity, hydrolyzing O-glycosyl compounds		http://www.uniprot.org/uniprot/P48816	False
H9J4V6	1	0.0			H9J4V6	H9J4V6					http://www.uniprot.org/uniprot/H9J4V6	False
H9JRQ1	1	0.0			H9JRQ1	LOC101743674					http://www.uniprot.org/uniprot/H9JRQ1	False
C0H6N4	1	0.0	100.00	7e-99	C0H6N4	BmorCPR42			GO:0042302,structural constituent of cuticle|GO:0005198,structural molecule activity		http://www.uniprot.org/uniprot/C0H6N4	False
H9J011	1	0.0	100.00	0.0	H9J011	LOC101745847		GO:0043231,intracellular membrane-bounded organelle|GO:0005634,nucleus|GO:0044464,cell part|GO:0005623,cell|GO:0005622,intracellular|GO:0043229,intracellular organelle|GO:0044424,intracellular part|GO:0043227,membrane-bounded organelle|GO:0043226,organelle			http://www.uniprot.org/uniprot/H9J011	False
Q2F5R4	1	0.0	100.00	0.0	Q2F5R4	LOC692939	GO:0044238,primary metabolic process|GO:0044710,single-organism metabolic process|GO:0009987,cellular process|GO:1901564,organonitrogen compound metabolic process|GO:0006082,organic acid metabolic process|GO:0044699,single-organism process|GO:0006520,cellular amino acid metabolic process|GO:0019752,carboxylic acid metabolic process|GO:0071704,organic substance metabolic process|GO:0006807,nitroge…		GO:0003824,catalytic activity|GO:0016491,oxidoreductase activity|GO:0016638,oxidoreductase activity, acting on the CH-NH2 group of donors|GO:0016639,oxidoreductase activity, acting on the CH-NH2 group of donors, NAD or NADP as acceptor|GO:0004352,glutamate dehydrogenase (NAD+) activity	bmor01100,Metabolic pathways|bmor00250,Alanine, aspartate and glutamate metabolism|bmor01200,Carbon metabolism|bmor00220,Arginine biosynthesis|bmor00471,D-Glutamine and D-glutamate metabolism|bmor00910,Nitrogen metabolism	http://www.uniprot.org/uniprot/Q2F5R4	False
H9JJX7	1	0.0			H9JJX7	H9JJX7					http://www.uniprot.org/uniprot/H9JJX7	False
H9JL84	1	0.0	100.00	0.0	H9JL84	LOC101738995	GO:0008152,metabolic process		GO:0003824,catalytic activity|GO:0048037,cofactor binding|GO:0005488,binding|GO:0050662,coenzyme binding		http://www.uniprot.org/uniprot/H9JL84	False
Q1HQ81	1	0.0	100.00	1e-123	H9JJJ7	LOC732899		GO:0043234,protein complex|GO:0005737,cytoplasm|GO:0005854,nascent polypeptide-associated complex|GO:0032991,macromolecular complex|GO:0044464,cell part|GO:0005623,cell|GO:0005622,intracellular|GO:0044444,cytoplasmic part|GO:0044424,intracellular part			http://www.uniprot.org/uniprot/H9JJJ7	False
H9JQ19	1	0.0	100.00	0.0	H9JQ19	LOC101741228	GO:0044238,primary metabolic process|GO:0044710,single-organism metabolic process|GO:0006629,lipid metabolic process|GO:0071704,organic substance metabolic process|GO:0008152,metabolic process|GO:0044699,single-organism process|GO:0044712,single-organism catabolic process|GO:1901575,organic substance catabolic process|GO:0016042,lipid catabolic process|GO:0009056,catabolic process		GO:0019904,protein domain specific binding|GO:0005515,protein binding|GO:0005488,binding|GO:0016787,hydrolase activity|GO:0003824,catalytic activity		http://www.uniprot.org/uniprot/H9JQ19	False
H9IVB4	1	0.0	100.00	0.0	H9IVB4	H9IVB4	GO:0044238,primary metabolic process|GO:0019752,carboxylic acid metabolic process|GO:0090304,nucleic acid metabolic process|GO:0044249,cellular biosynthetic process|GO:0034641,cellular nitrogen compound metabolic process|GO:0006807,nitrogen compound metabolic process|GO:0044281,small molecule metabolic process|GO:0034645,cellular macromolecule biosynthetic process|GO:0034660,ncRNA metabolic proce…	GO:0005737,cytoplasm|GO:0044464,cell part|GO:0005623,cell|GO:0005622,intracellular|GO:0044424,intracellular part	GO:0035639,purine ribonucleoside triphosphate binding|GO:0005488,binding|GO:0000166,nucleotide binding|GO:1901363,heterocyclic compound binding|GO:1901265,nucleoside phosphate binding|GO:0001882,nucleoside binding|GO:0043168,anion binding|GO:0004812,aminoacyl-tRNA ligase activity|GO:0004819,glutamine-tRNA ligase activity|GO:0043167,ion binding|GO:0001883,purine nucleoside binding|GO:0032549,ribon…		http://www.uniprot.org/uniprot/H9IVB4	False
H9JDB5	1	0.0	100.00	0.0	H9JDB5	LOC101738074	GO:0044249,cellular biosynthetic process|GO:0034641,cellular nitrogen compound metabolic process|GO:0006807,nitrogen compound metabolic process|GO:0044281,small molecule metabolic process|GO:0034645,cellular macromolecule biosynthetic process|GO:1901576,organic substance biosynthetic process|GO:0009100,glycoprotein metabolic process|GO:0009101,glycoprotein biosynthetic process|GO:0044699,single-o…		GO:0035251,UDP-glucosyltransferase activity|GO:0046527,glucosyltransferase activity|GO:0003824,catalytic activity|GO:0016740,transferase activity|GO:0016757,transferase activity, transferring glycosyl groups|GO:0016758,transferase activity, transferring hexosyl groups|GO:0008194,UDP-glycosyltransferase activity|GO:0003980,UDP-glucose:glycoprotein glucosyltransferase activity		http://www.uniprot.org/uniprot/H9JDB5	False
Q1HQ70	1	0.0			H9JC47	LOC732906					http://www.uniprot.org/uniprot/H9JC47	False
H9JK00	1	0.0	100.00	0.0	H9JK00	LOC101737531	GO:1901566,organonitrogen compound biosynthetic process|GO:0006450,regulation of translational fidelity|GO:0080090,regulation of primary metabolic process|GO:0019222,regulation of metabolic process|GO:0051246,regulation of protein metabolic process|GO:0031323,regulation of cellular metabolic process|GO:0006438,valyl-tRNA aminoacylation|GO:0019752,carboxylic acid metabolic process|GO:0090304,nucle…	GO:0005737,cytoplasm|GO:0044464,cell part|GO:0005623,cell|GO:0005622,intracellular|GO:0044424,intracellular part	GO:0035639,purine ribonucleoside triphosphate binding|GO:0005488,binding|GO:0002161,aminoacyl-tRNA editing activity|GO:0004832,valine-tRNA ligase activity|GO:0043167,ion binding|GO:1901363,heterocyclic compound binding|GO:0001883,purine nucleoside binding|GO:0001882,nucleoside binding|GO:0043168,anion binding|GO:0004812,aminoacyl-tRNA ligase activity|GO:0000166,nucleotide binding|GO:1901265,nucle…		http://www.uniprot.org/uniprot/H9JK00	False
Q5UAQ2	1	0.0	100.00	3e-72	Q5UAQ2	RpL36	GO:0044249,cellular biosynthetic process|GO:0034641,cellular nitrogen compound metabolic process|GO:0006807,nitrogen compound metabolic process|GO:0034645,cellular macromolecule biosynthetic process|GO:1901576,organic substance biosynthetic process|GO:0044267,cellular protein metabolic process|GO:0044260,cellular macromolecule metabolic process|GO:0043043,peptide biosynthetic process|GO:0071704,o…	GO:0005737,cytoplasm|GO:0032991,macromolecular complex|GO:0005840,ribosome|GO:0043232,intracellular non-membrane-bounded organelle|GO:0044464,cell part|GO:0044444,cytoplasmic part|GO:0005623,cell|GO:0030529,intracellular ribonucleoprotein complex|GO:0043229,intracellular organelle|GO:0043228,non-membrane-bounded organelle|GO:0044424,intracellular part|GO:0005622,intracellular|GO:0043226,organelle…	GO:0003735,structural constituent of ribosome|GO:0005198,structural molecule activity	bmor03010,Ribosome	http://www.uniprot.org/uniprot/Q5UAQ2	False
H9JXB6	1	0.0	100.00	0.0	H9JXB6	LOC101738740	GO:0008152,metabolic process		GO:0003824,catalytic activity|GO:0016740,transferase activity|GO:0016746,transferase activity, transferring acyl groups|GO:0016747,transferase activity, transferring acyl groups other than amino-acyl groups		http://www.uniprot.org/uniprot/H9JXB6	False
H9IU13	1	0.0			H9IU13	LOC101737828					http://www.uniprot.org/uniprot/H9IU13	False
Q684K3	1	0.0	99.23	0.0	H9JPP5	Bmo.3698	GO:0006479,protein methylation|GO:0018022,peptidyl-lysine methylation|GO:0043933,macromolecular complex subunit organization|GO:0008213,protein alkylation|GO:0018193,peptidyl-amino acid modification|GO:0071840,cellular component organization or biogenesis|GO:0044267,cellular protein metabolic process|GO:0044710,single-organism metabolic process|GO:0044260,cellular macromolecule metabolic process|…	GO:0043231,intracellular membrane-bounded organelle|GO:0043232,intracellular non-membrane-bounded organelle|GO:0043227,membrane-bounded organelle|GO:0005634,nucleus|GO:0044464,cell part|GO:0005623,cell|GO:0005622,intracellular|GO:0043229,intracellular organelle|GO:0043228,non-membrane-bounded organelle|GO:0044424,intracellular part|GO:0005694,chromosome|GO:0043226,organelle	GO:0018024,histone-lysine N-methyltransferase activity|GO:0042054,histone methyltransferase activity|GO:0035639,purine ribonucleoside triphosphate binding|GO:0016278,lysine N-methyltransferase activity|GO:0016279,protein-lysine N-methyltransferase activity|GO:0008276,protein methyltransferase activity|GO:0008270,zinc ion binding|GO:0008168,methyltransferase activity|GO:0043167,ion binding|GO:1901…		http://www.uniprot.org/uniprot/H9JPP5	False
Q0ZAL3	1	0.0	97.42	0.0	H9J6N5	Psf			GO:0097159,organic cyclic compound binding|GO:0000166,nucleotide binding|GO:0036094,small molecule binding|GO:0005488,binding|GO:0003676,nucleic acid binding|GO:1901363,heterocyclic compound binding|GO:1901265,nucleoside phosphate binding|GO:0003723,RNA binding		http://www.uniprot.org/uniprot/H9J6N5	False
H9J7H4	1	0.0	100.00	0.0	H9J7H4	LOC101739513	GO:0033036,macromolecule localization|GO:0034613,cellular protein localization|GO:0016192,vesicle-mediated transport|GO:0046907,intracellular transport|GO:0070727,cellular macromolecule localization|GO:0006886,intracellular protein transport|GO:0006810,transport|GO:0045184,establishment of protein localization|GO:0008104,protein localization|GO:0071702,organic substance transport|GO:0015031,prote…	GO:0043234,protein complex|GO:0005737,cytoplasm|GO:0032991,macromolecular complex|GO:0016020,membrane|GO:0044464,cell part|GO:0005623,cell|GO:0005622,intracellular|GO:0044424,intracellular part|GO:0098796,membrane protein complex|GO:0044444,cytoplasmic part|GO:0030117,membrane coat|GO:0030131,clathrin adaptor complex|GO:0044425,membrane part|GO:0030119,AP-type membrane coat adaptor complex|GO:003…	GO:0008565,protein transporter activity|GO:0005215,transporter activity|GO:0022892,substrate-specific transporter activity|GO:0015197,peptide transporter activity	bmor04144,Endocytosis	http://www.uniprot.org/uniprot/H9J7H4	False
Q5UAM7	1	0.0	100.00	2e-92	Q5UAM7	RpS15A	GO:0044249,cellular biosynthetic process|GO:0034641,cellular nitrogen compound metabolic process|GO:0006807,nitrogen compound metabolic process|GO:0034645,cellular macromolecule biosynthetic process|GO:1901576,organic substance biosynthetic process|GO:0044267,cellular protein metabolic process|GO:0044260,cellular macromolecule metabolic process|GO:0043043,peptide biosynthetic process|GO:0071704,o…	GO:0005737,cytoplasm|GO:0032991,macromolecular complex|GO:0005840,ribosome|GO:0043232,intracellular non-membrane-bounded organelle|GO:0044464,cell part|GO:0044444,cytoplasmic part|GO:0005623,cell|GO:0030529,intracellular ribonucleoprotein complex|GO:0043229,intracellular organelle|GO:0043228,non-membrane-bounded organelle|GO:0044424,intracellular part|GO:0005622,intracellular|GO:0043226,organelle…	GO:0003735,structural constituent of ribosome|GO:0005198,structural molecule activity	bmor03010,Ribosome	http://www.uniprot.org/uniprot/Q5UAM7	False
H9JMH2	1	0.0	100.00	0.0	H9JMH2	H9JMH2	GO:0033036,macromolecule localization|GO:0034613,cellular protein localization|GO:0016192,vesicle-mediated transport|GO:0046907,intracellular transport|GO:0070727,cellular macromolecule localization|GO:0006886,intracellular protein transport|GO:0006810,transport|GO:0045184,establishment of protein localization|GO:0008104,protein localization|GO:0071702,organic substance transport|GO:0015031,prote…	GO:0043229,intracellular organelle|GO:0030117,membrane coat|GO:0005622,intracellular|GO:0030135,coated vesicle|GO:0043226,organelle|GO:0030137,COPI-coated vesicle|GO:0005737,cytoplasm|GO:0030660,Golgi-associated vesicle membrane|GO:0030663,COPI-coated vesicle membrane|GO:0030662,coated vesicle membrane|GO:0016023,cytoplasmic, membrane-bounded vesicle|GO:0031410,cytoplasmic vesicle|GO:0098805,whol…	GO:0005198,structural molecule activity		http://www.uniprot.org/uniprot/H9JMH2	False
H9JX51	1	0.0	100.00	0.0	H9JX51	GlcNAcase3	GO:0044238,primary metabolic process|GO:0005975,carbohydrate metabolic process|GO:0008152,metabolic process|GO:0071704,organic substance metabolic process		GO:0016787,hydrolase activity|GO:0016798,hydrolase activity, acting on glycosyl bonds|GO:0015929,hexosaminidase activity|GO:0003824,catalytic activity|GO:0004563,beta-N-acetylhexosaminidase activity|GO:0004553,hydrolase activity, hydrolyzing O-glycosyl compounds		http://www.uniprot.org/uniprot/H9JX51	False
H9JK90	1	0.0	100.00	0.0	H9JK90	LOC101735878	GO:0044248,cellular catabolic process|GO:0043632,modification-dependent macromolecule catabolic process|GO:0044267,cellular protein metabolic process|GO:1901575,organic substance catabolic process|GO:0044265,cellular macromolecule catabolic process|GO:0044260,cellular macromolecule metabolic process|GO:0071704,organic substance metabolic process|GO:0006508,proteolysis|GO:0044238,primary metabolic…		GO:0016787,hydrolase activity|GO:0046914,transition metal ion binding|GO:0003824,catalytic activity|GO:0008242,omega peptidase activity|GO:0043167,ion binding|GO:0043169,cation binding|GO:0036459,thiol-dependent ubiquitinyl hydrolase activity|GO:0008238,exopeptidase activity|GO:0070011,peptidase activity, acting on L-amino acid peptides|GO:0008270,zinc ion binding|GO:0008233,peptidase activity|GO…		http://www.uniprot.org/uniprot/H9JK90	False
Q1HQ86	1	0.0	100.00	4e-34	Q1HQ86	LOC100101161		GO:0043231,intracellular membrane-bounded organelle|GO:0005634,nucleus|GO:0044464,cell part|GO:0005623,cell|GO:0005622,intracellular|GO:0043229,intracellular organelle|GO:0044424,intracellular part|GO:0043227,membrane-bounded organelle|GO:0043226,organelle	GO:0097159,organic cyclic compound binding|GO:0005488,binding|GO:0003676,nucleic acid binding|GO:0003677,DNA binding|GO:1901363,heterocyclic compound binding		http://www.uniprot.org/uniprot/Q1HQ86	False
H9IZA8	1	0.0	100.00	0.0	H9IZA8	LOC101740301	GO:0044238,primary metabolic process|GO:0019538,protein metabolic process|GO:0043170,macromolecule metabolic process|GO:0071704,organic substance metabolic process|GO:0008152,metabolic process|GO:0006508,proteolysis|GO:1901564,organonitrogen compound metabolic process|GO:0006807,nitrogen compound metabolic process		GO:0004252,serine-type endopeptidase activity|GO:0004175,endopeptidase activity|GO:0017171,serine hydrolase activity|GO:0016787,hydrolase activity|GO:0003824,catalytic activity|GO:0008238,exopeptidase activity|GO:0070011,peptidase activity, acting on L-amino acid peptides|GO:0070008,serine-type exopeptidase activity|GO:0008233,peptidase activity|GO:0008236,serine-type peptidase activity		http://www.uniprot.org/uniprot/H9IZA8	False
Q2F6C7	1	0.0	100.00	5e-134	Q2F6C7	LOC778456	GO:0044700,single organism signaling|GO:0051716,cellular response to stimulus|GO:0050896,response to stimulus|GO:0009987,cellular process|GO:0044763,single-organism cellular process|GO:0050794,regulation of cellular process|GO:0065007,biological regulation|GO:0023052,signaling|GO:0007165,signal transduction|GO:0007154,cell communication|GO:0035556,intracellular signal transduction|GO:0007264,smal…	GO:0044464,cell part|GO:0005623,cell|GO:0005622,intracellular	GO:0043168,anion binding|GO:0005488,binding|GO:0019001,guanyl nucleotide binding|GO:0035639,purine ribonucleoside triphosphate binding|GO:0097367,carbohydrate derivative binding|GO:0043167,ion binding|GO:1901363,heterocyclic compound binding|GO:1901265,nucleoside phosphate binding|GO:0000166,nucleotide binding|GO:0036094,small molecule binding|GO:0032561,guanyl ribonucleotide binding|GO:0032553,r…	bmor04144,Endocytosis	http://www.uniprot.org/uniprot/Q2F6C7	False
H9IX93	1	0.0	100.00	0.0	H9IX93	LOC101736381	GO:0044238,primary metabolic process|GO:0005975,carbohydrate metabolic process|GO:0071704,organic substance metabolic process|GO:0009058,biosynthetic process|GO:0008152,metabolic process		GO:0043168,anion binding|GO:0016787,hydrolase activity|GO:0004556,alpha-amylase activity|GO:0043169,cation binding|GO:0097159,organic cyclic compound binding|GO:0016160,amylase activity|GO:0016798,hydrolase activity, acting on glycosyl bonds|GO:0043167,ion binding|GO:0003824,catalytic activity|GO:0016740,transferase activity|GO:0048037,cofactor binding|GO:0030170,pyridoxal phosphate binding|GO:00…		http://www.uniprot.org/uniprot/H9IX93	False
H9IYP2	1	0.0	100.00	0.0	H9IYP2	LOC101741452	GO:0008152,metabolic process|GO:0019752,carboxylic acid metabolic process|GO:0044248,cellular catabolic process|GO:0006807,nitrogen compound metabolic process|GO:0044281,small molecule metabolic process|GO:0044282,small molecule catabolic process|GO:0044699,single-organism process|GO:0044712,single-organism catabolic process|GO:0044710,single-organism metabolic process|GO:0006520,cellular amino a…	GO:0005737,cytoplasm|GO:0043231,intracellular membrane-bounded organelle|GO:0044464,cell part|GO:0043229,intracellular organelle|GO:0005739,mitochondrion|GO:0005622,intracellular|GO:0044444,cytoplasmic part|GO:0005623,cell|GO:0044424,intracellular part|GO:0043227,membrane-bounded organelle|GO:0043226,organelle	GO:0003824,catalytic activity|GO:0016787,hydrolase activity|GO:0016289,CoA hydrolase activity|GO:0016790,thiolester hydrolase activity|GO:0016788,hydrolase activity, acting on ester bonds|GO:0003860,3-hydroxyisobutyryl-CoA hydrolase activity		http://www.uniprot.org/uniprot/H9IYP2	False
H9JSL2	1	0.0	26.15	0.54	H9J0B6	2cad	GO:0022610,biological adhesion|GO:0098609,cell-cell adhesion|GO:0007155,cell adhesion|GO:0007156,homophilic cell adhesion via plasma membrane adhesion molecules|GO:0098742,cell-cell adhesion via plasma-membrane adhesion molecules	GO:0016021,integral component of membrane|GO:0016020,membrane|GO:0044464,cell part|GO:0005623,cell|GO:0071944,cell periphery|GO:0005886,plasma membrane|GO:0044425,membrane part|GO:0031224,intrinsic component of membrane	GO:0043169,cation binding|GO:0043167,ion binding|GO:0005488,binding|GO:0046872,metal ion binding|GO:0005509,calcium ion binding		http://www.uniprot.org/uniprot/H9J0B6	False
H9JHZ0	1	0.0	100.00	0.0	H9JHZ0	LOC101738084	GO:0044238,primary metabolic process|GO:0019538,protein metabolic process|GO:0043170,macromolecule metabolic process|GO:0071704,organic substance metabolic process|GO:0008152,metabolic process|GO:0006508,proteolysis|GO:1901564,organonitrogen compound metabolic process|GO:0006807,nitrogen compound metabolic process	GO:0044464,cell part|GO:0005623,cell|GO:0005622,intracellular|GO:0005737,cytoplasm|GO:0044424,intracellular part	GO:0004177,aminopeptidase activity|GO:0016787,hydrolase activity|GO:0097159,organic cyclic compound binding|GO:0008238,exopeptidase activity|GO:0000166,nucleotide binding|GO:0036094,small molecule binding|GO:0003824,catalytic activity|GO:0070011,peptidase activity, acting on L-amino acid peptides|GO:0005488,binding|GO:0008233,peptidase activity|GO:1901363,heterocyclic compound binding|GO:1901265,…		http://www.uniprot.org/uniprot/H9JHZ0	False
Q2F5X2	1	0.0	100.00	3e-163	Q2F5X2	LOC692896	GO:0044248,cellular catabolic process|GO:0043632,modification-dependent macromolecule catabolic process|GO:0044267,cellular protein metabolic process|GO:1901575,organic substance catabolic process|GO:0044265,cellular macromolecule catabolic process|GO:0044260,cellular macromolecule metabolic process|GO:0071704,organic substance metabolic process|GO:0006508,proteolysis|GO:0044238,primary metabolic…	GO:0043234,protein complex|GO:0005737,cytoplasm|GO:0032991,macromolecular complex|GO:0043231,intracellular membrane-bounded organelle|GO:0019773,proteasome core complex, alpha-subunit complex|GO:0005634,nucleus|GO:0044464,cell part|GO:0005623,cell|GO:0005622,intracellular|GO:0043229,intracellular organelle|GO:0044424,intracellular part|GO:0000502,proteasome complex|GO:0043227,membrane-bounded org…	GO:0016787,hydrolase activity|GO:0004175,endopeptidase activity|GO:0004298,threonine-type endopeptidase activity|GO:0003824,catalytic activity|GO:0070003,threonine-type peptidase activity|GO:0070011,peptidase activity, acting on L-amino acid peptides|GO:0008233,peptidase activity	bmor03050,Proteasome	http://www.uniprot.org/uniprot/Q2F5X2	False
H9IT46	1	0.0	100.00	0.0	H9IT46	LOC101741736	GO:0008152,metabolic process	GO:0044425,membrane part|GO:0016021,integral component of membrane|GO:0016020,membrane|GO:0031224,intrinsic component of membrane	GO:0003824,catalytic activity|GO:0016740,transferase activity|GO:0016746,transferase activity, transferring acyl groups		http://www.uniprot.org/uniprot/H9IT46	False
H9IS46	1	0.0	28.35	5e-25	H9JT44	LOC101742490	GO:0030030,cell projection organization|GO:0009653,anatomical structure morphogenesis|GO:0044699,single-organism process|GO:0000902,cell morphogenesis|GO:0048869,cellular developmental process|GO:0048858,cell projection morphogenesis|GO:0016043,cellular component organization|GO:0032989,cellular component morphogenesis|GO:0071840,cellular component organization or biogenesis|GO:0032502,developmen…				http://www.uniprot.org/uniprot/H9JT44	False
H9ITE8	1	0.0	100.00	0.0	H9ITE8	H9ITE8			GO:0097159,organic cyclic compound binding|GO:0005488,binding|GO:0003676,nucleic acid binding|GO:1901363,heterocyclic compound binding|GO:0003723,RNA binding		http://www.uniprot.org/uniprot/H9ITE8	False
H9B449	1	0.0	100.00	0.0	H9JMX4	LOC101739675		GO:0005576,extracellular region			http://www.uniprot.org/uniprot/H9JMX4	False
Q1HQ57	1	0.0	100.00	0.0	Q1HQ57	LOC732915	GO:0044238,primary metabolic process|GO:0005975,carbohydrate metabolic process|GO:0016311,dephosphorylation|GO:0009987,cellular process|GO:0044237,cellular metabolic process|GO:0071704,organic substance metabolic process|GO:0006796,phosphate-containing compound metabolic process|GO:0008152,metabolic process|GO:0006793,phosphorus metabolic process		GO:0050308,sugar-phosphatase activity|GO:0019203,carbohydrate phosphatase activity|GO:0042132,fructose 1,6-bisphosphate 1-phosphatase activity|GO:0016791,phosphatase activity|GO:0016787,hydrolase activity|GO:0016788,hydrolase activity, acting on ester bonds|GO:0042578,phosphoric ester hydrolase activity|GO:0003824,catalytic activity	bmor00030,Pentose phosphate pathway|bmor01200,Carbon metabolism|bmor00010,Glycolysis / Gluconeogenesis|bmor01100,Metabolic pathways|bmor00051,Fructose and mannose metabolism	http://www.uniprot.org/uniprot/Q1HQ57	False
Q5UAQ8	1	0.0	100.00	9e-79	Q5UAQ8	RpL30	GO:0044249,cellular biosynthetic process|GO:0034641,cellular nitrogen compound metabolic process|GO:0006807,nitrogen compound metabolic process|GO:0034645,cellular macromolecule biosynthetic process|GO:1901576,organic substance biosynthetic process|GO:0044267,cellular protein metabolic process|GO:0044260,cellular macromolecule metabolic process|GO:0043043,peptide biosynthetic process|GO:0071704,o…	GO:0005737,cytoplasm|GO:0032991,macromolecular complex|GO:0005840,ribosome|GO:0043232,intracellular non-membrane-bounded organelle|GO:0044464,cell part|GO:0044444,cytoplasmic part|GO:0005623,cell|GO:0030529,intracellular ribonucleoprotein complex|GO:0043229,intracellular organelle|GO:0043228,non-membrane-bounded organelle|GO:0044424,intracellular part|GO:0005622,intracellular|GO:0043226,organelle…	GO:0003735,structural constituent of ribosome|GO:0005198,structural molecule activity	bmor03010,Ribosome	http://www.uniprot.org/uniprot/Q5UAQ8	False
Q1HQ14	1	0.0	100.00	3e-73	H9IV56	LOC778464	GO:0044267,cellular protein metabolic process|GO:0051604,protein maturation|GO:1901564,organonitrogen compound metabolic process|GO:0043603,cellular amide metabolic process|GO:0044260,cellular macromolecule metabolic process|GO:0044238,primary metabolic process|GO:0019538,protein metabolic process|GO:0009987,cellular process|GO:0010467,gene expression|GO:0044237,cellular metabolic process|GO:0006…	GO:0005787,signal peptidase complex|GO:0005783,endoplasmic reticulum|GO:0005789,endoplasmic reticulum membrane|GO:0042175,nuclear outer membrane-endoplasmic reticulum membrane network|GO:0043229,intracellular organelle|GO:0043227,membrane-bounded organelle|GO:0043226,organelle|GO:0031224,intrinsic component of membrane|GO:0005737,cytoplasm|GO:0031090,organelle membrane|GO:0016021,integral compone…	GO:0016787,hydrolase activity|GO:0008233,peptidase activity|GO:0003824,catalytic activity		http://www.uniprot.org/uniprot/H9IV56	False
H9J694	1	0.0	40.00	1.0	H9JK57	H9JK57			GO:0043169,cation binding|GO:0046872,metal ion binding|GO:0005488,binding|GO:0043167,ion binding|GO:0097159,organic cyclic compound binding|GO:1901363,heterocyclic compound binding|GO:0003676,nucleic acid binding		http://www.uniprot.org/uniprot/H9JK57	False
H9JIM5	1	0.0	100.00	2e-113	H9JIM5	H9JIM5		GO:0044425,membrane part|GO:0016021,integral component of membrane|GO:0016020,membrane|GO:0031224,intrinsic component of membrane			http://www.uniprot.org/uniprot/H9JIM5	False
H9JHG0	1	0.0	49.30	0.0	H9J7S6	LOC101741611	GO:0009141,nucleoside triphosphate metabolic process|GO:0009144,purine nucleoside triphosphate metabolic process|GO:0009167,purine ribonucleoside monophosphate metabolic process|GO:0034641,cellular nitrogen compound metabolic process|GO:0006807,nitrogen compound metabolic process|GO:0044281,small molecule metabolic process|GO:0009161,ribonucleoside monophosphate metabolic process|GO:0009123,nucle…	GO:0016020,membrane	GO:0005488,binding|GO:0051540,metal cluster binding|GO:0003824,catalytic activity|GO:0008137,NADH dehydrogenase (ubiquinone) activity|GO:0051536,iron-sulfur cluster binding|GO:0016655,oxidoreductase activity, acting on NAD(P)H, quinone or similar compound as acceptor|GO:0050136,NADH dehydrogenase (quinone) activity|GO:0016651,oxidoreductase activity, acting on NAD(P)H|GO:0009055,electron carrier …	bmor01100,Metabolic pathways|bmor00190,Oxidative phosphorylation	http://www.uniprot.org/uniprot/H9J7S6	False
Q9NKX3	1	0.0	99.87	0.0	H9ITA4	Copg1	GO:0033036,macromolecule localization|GO:0034613,cellular protein localization|GO:0016192,vesicle-mediated transport|GO:0046907,intracellular transport|GO:0070727,cellular macromolecule localization|GO:0006886,intracellular protein transport|GO:0006810,transport|GO:0045184,establishment of protein localization|GO:0008104,protein localization|GO:0071702,organic substance transport|GO:0015031,prote…	GO:0043229,intracellular organelle|GO:0030117,membrane coat|GO:0005622,intracellular|GO:0030135,coated vesicle|GO:0043226,organelle|GO:0030137,COPI-coated vesicle|GO:0005737,cytoplasm|GO:0030660,Golgi-associated vesicle membrane|GO:0030663,COPI-coated vesicle membrane|GO:0030662,coated vesicle membrane|GO:0016023,cytoplasmic, membrane-bounded vesicle|GO:0031410,cytoplasmic vesicle|GO:0098805,whol…	GO:0005198,structural molecule activity		http://www.uniprot.org/uniprot/H9ITA4	False
Q5UAT0	1	0.0	100.00	5e-164	Q5UAT0	RpL10	GO:0044249,cellular biosynthetic process|GO:0034641,cellular nitrogen compound metabolic process|GO:0006807,nitrogen compound metabolic process|GO:0034645,cellular macromolecule biosynthetic process|GO:1901576,organic substance biosynthetic process|GO:0044267,cellular protein metabolic process|GO:0044260,cellular macromolecule metabolic process|GO:0043043,peptide biosynthetic process|GO:0071704,o…	GO:0005737,cytoplasm|GO:0032991,macromolecular complex|GO:0005840,ribosome|GO:0043232,intracellular non-membrane-bounded organelle|GO:0044464,cell part|GO:0044444,cytoplasmic part|GO:0005623,cell|GO:0030529,intracellular ribonucleoprotein complex|GO:0043229,intracellular organelle|GO:0043228,non-membrane-bounded organelle|GO:0044424,intracellular part|GO:0005622,intracellular|GO:0043226,organelle…	GO:0003735,structural constituent of ribosome|GO:0005198,structural molecule activity	bmor03010,Ribosome	http://www.uniprot.org/uniprot/Q5UAT0	False
H9JXZ9	1	0.0	31.40	3e-20	B5UB85	ivd	GO:0008152,metabolic process|GO:0044710,single-organism metabolic process|GO:0044699,single-organism process|GO:0055114,oxidation-reduction process		GO:0043168,anion binding|GO:0050662,coenzyme binding|GO:0050660,flavin adenine dinucleotide binding|GO:0097159,organic cyclic compound binding|GO:0016627,oxidoreductase activity, acting on the CH-CH group of donors|GO:0000166,nucleotide binding|GO:0036094,small molecule binding|GO:0003824,catalytic activity|GO:0048037,cofactor binding|GO:0005488,binding|GO:0003995,acyl-CoA dehydrogenase activity|…	bmor01100,Metabolic pathways|bmor00280,Valine, leucine and isoleucine degradation	http://www.uniprot.org/uniprot/B5UB85	False
H9JTI9	1	0.0	99.88	0.0	Q0ZB76	eIF3-S8	GO:0022607,cellular component assembly|GO:0080090,regulation of primary metabolic process|GO:0019222,regulation of metabolic process|GO:0043933,macromolecular complex subunit organization|GO:2000112,regulation of cellular macromolecule biosynthetic process|GO:0031323,regulation of cellular metabolic process|GO:0044249,cellular biosynthetic process|GO:0034641,cellular nitrogen compound metabolic p…	GO:0043234,protein complex|GO:0005737,cytoplasm|GO:0005852,eukaryotic translation initiation factor 3 complex|GO:0016282,eukaryotic 43S preinitiation complex|GO:0070993,translation preinitiation complex|GO:0005623,cell|GO:0030529,intracellular ribonucleoprotein complex|GO:0044444,cytoplasmic part|GO:0044424,intracellular part|GO:0033290,eukaryotic 48S preinitiation complex|GO:0005622,intracellula…	GO:0005488,binding|GO:0005515,protein binding|GO:0097159,organic cyclic compound binding|GO:0008135,translation factor activity, RNA binding|GO:0003723,RNA binding|GO:0003676,nucleic acid binding|GO:0031369,translation initiation factor binding|GO:1901363,heterocyclic compound binding|GO:0003743,translation initiation factor activity	bmor03013,RNA transport	http://www.uniprot.org/uniprot/Q0ZB76	False
Q6PUF7	1	0.0	100.00	2e-92	Q6PUF7	RpS24	GO:0044249,cellular biosynthetic process|GO:0034641,cellular nitrogen compound metabolic process|GO:0006807,nitrogen compound metabolic process|GO:0034645,cellular macromolecule biosynthetic process|GO:1901576,organic substance biosynthetic process|GO:0044267,cellular protein metabolic process|GO:0044260,cellular macromolecule metabolic process|GO:0043043,peptide biosynthetic process|GO:0071704,o…	GO:0005737,cytoplasm|GO:0032991,macromolecular complex|GO:0005840,ribosome|GO:0043232,intracellular non-membrane-bounded organelle|GO:0044464,cell part|GO:0044444,cytoplasmic part|GO:0005623,cell|GO:0030529,intracellular ribonucleoprotein complex|GO:0043229,intracellular organelle|GO:0043228,non-membrane-bounded organelle|GO:0044424,intracellular part|GO:0005622,intracellular|GO:0043226,organelle…	GO:0036094,small molecule binding|GO:0097159,organic cyclic compound binding|GO:0000166,nucleotide binding|GO:0003735,structural constituent of ribosome|GO:0005488,binding|GO:0005198,structural molecule activity|GO:1901363,heterocyclic compound binding|GO:1901265,nucleoside phosphate binding	bmor03010,Ribosome	http://www.uniprot.org/uniprot/Q6PUF7	False
A0A0U1YZZ0	1	0.0	32.35	7.1	H9JD71	LOC101736847			GO:0043168,anion binding|GO:0005488,binding|GO:0030554,adenyl nucleotide binding|GO:0035639,purine ribonucleoside triphosphate binding|GO:0097367,carbohydrate derivative binding|GO:1901363,heterocyclic compound binding|GO:1901265,nucleoside phosphate binding|GO:0000166,nucleotide binding|GO:0036094,small molecule binding|GO:0032553,ribonucleotide binding|GO:0032559,adenyl ribonucleotide binding|G…		http://www.uniprot.org/uniprot/H9JD71	False
H9JHM0	1	0.0	100.00	0.0	H9JHM0	LOC692884	GO:0008152,metabolic process		GO:1901681,sulfur compound binding|GO:0043168,anion binding|GO:0000287,magnesium ion binding|GO:0043169,cation binding|GO:0097159,organic cyclic compound binding|GO:0030976,thiamine pyrophosphate binding|GO:0019842,vitamin binding|GO:0043167,ion binding|GO:0050662,coenzyme binding|GO:0003824,catalytic activity|GO:0048037,cofactor binding|GO:0005488,binding|GO:0046872,metal ion binding|GO:1901363,…		http://www.uniprot.org/uniprot/H9JHM0	False
H9JNW8	1	0.0	100.00	0.0	H9JNW8	H9JNW8	GO:0006633,fatty acid biosynthetic process|GO:0006631,fatty acid metabolic process|GO:0019752,carboxylic acid metabolic process|GO:0044249,cellular biosynthetic process|GO:0044281,small molecule metabolic process|GO:0044283,small molecule biosynthetic process|GO:0072330,monocarboxylic acid biosynthetic process|GO:0044699,single-organism process|GO:1901576,organic substance biosynthetic process|GO…		GO:0035639,purine ribonucleoside triphosphate binding|GO:0016885,ligase activity, forming carbon-carbon bonds|GO:0005488,binding|GO:0043167,ion binding|GO:1901363,heterocyclic compound binding|GO:1901265,nucleoside phosphate binding|GO:0001882,nucleoside binding|GO:0043168,anion binding|GO:0043169,cation binding|GO:0000166,nucleotide binding|GO:0016879,ligase activity, forming carbon-nitrogen bon…		http://www.uniprot.org/uniprot/H9JNW8	False
H9JS13	1	0.0	100.00	0.0	H9JS13	LOC693096	GO:0044238,primary metabolic process|GO:0019538,protein metabolic process|GO:0043170,macromolecule metabolic process|GO:0071704,organic substance metabolic process|GO:0008152,metabolic process|GO:0006508,proteolysis|GO:1901564,organonitrogen compound metabolic process|GO:0006807,nitrogen compound metabolic process		GO:0016787,hydrolase activity|GO:0004175,endopeptidase activity|GO:0070001,aspartic-type peptidase activity|GO:0003824,catalytic activity|GO:0070011,peptidase activity, acting on L-amino acid peptides|GO:0004190,aspartic-type endopeptidase activity|GO:0008233,peptidase activity		http://www.uniprot.org/uniprot/H9JS13	False
H9JBC1	1	0.0	100.00	0.0	H9JBC1	LOC101742725	GO:0019752,carboxylic acid metabolic process|GO:0072528,pyrimidine-containing compound biosynthetic process|GO:0044249,cellular biosynthetic process|GO:0034641,cellular nitrogen compound metabolic process|GO:0006807,nitrogen compound metabolic process|GO:0044281,small molecule metabolic process|GO:0046112,nucleobase biosynthetic process|GO:1901362,organic cyclic compound biosynthetic process|GO:0…		GO:0035639,purine ribonucleoside triphosphate binding|GO:0005488,binding|GO:0043167,ion binding|GO:0016597,amino acid binding|GO:1901363,heterocyclic compound binding|GO:1901265,nucleoside phosphate binding|GO:0001882,nucleoside binding|GO:0043168,anion binding|GO:0043169,cation binding|GO:0097367,carbohydrate derivative binding|GO:0000166,nucleotide binding|GO:0016743,carboxyl- or carbamoyltrans…		http://www.uniprot.org/uniprot/H9JBC1	False
H9JUY0	1	0.0	100.00	5e-92	H9JUY0	LOC101746623	GO:0008104,protein localization|GO:0016482,cytosolic transport|GO:0044699,single-organism process|GO:0006888,ER to Golgi vesicle-mediated transport|GO:0070727,cellular macromolecule localization|GO:0006886,intracellular protein transport|GO:0071702,organic substance transport|GO:0033036,macromolecule localization|GO:0006810,transport|GO:0048193,Golgi vesicle transport|GO:0034613,cellular protein …	GO:0030135,coated vesicle|GO:0043226,organelle|GO:0043229,intracellular organelle|GO:0030117,membrane coat|GO:0030133,transport vesicle|GO:0043227,membrane-bounded organelle|GO:0030134,ER to Golgi transport vesicle|GO:0005737,cytoplasm|GO:0031982,vesicle|GO:0030662,coated vesicle membrane|GO:0016023,cytoplasmic, membrane-bounded vesicle|GO:0031410,cytoplasmic vesicle|GO:0098805,whole membrane|GO:…	GO:0043169,cation binding|GO:0046914,transition metal ion binding|GO:0043167,ion binding|GO:0005488,binding|GO:0046872,metal ion binding|GO:0008270,zinc ion binding		http://www.uniprot.org/uniprot/H9JUY0	False
H9JTW9	1	0.0	100.00	3e-153	H9JTW9	LOC101737070	GO:0006810,transport|GO:0051179,localization|GO:0051234,establishment of localization	GO:0044425,membrane part|GO:0016021,integral component of membrane|GO:0016020,membrane|GO:0031224,intrinsic component of membrane			http://www.uniprot.org/uniprot/H9JTW9	False
H9IYX6	1	0.0	100.00	3e-147	H9IYX6	LOC101741451	GO:0044238,primary metabolic process|GO:0005975,carbohydrate metabolic process|GO:0008152,metabolic process|GO:0071704,organic substance metabolic process		GO:0016857,racemase and epimerase activity, acting on carbohydrates and derivatives|GO:0016854,racemase and epimerase activity|GO:0016853,isomerase activity|GO:0003824,catalytic activity		http://www.uniprot.org/uniprot/H9IYX6	False
H9IXE5	1	0.0	100.00	4e-143	H9IXE5	LOC733057	GO:0008104,protein localization|GO:0023052,signaling|GO:0007165,signal transduction|GO:0035556,intracellular signal transduction|GO:0050789,regulation of biological process|GO:0044699,single-organism process|GO:0051716,cellular response to stimulus|GO:0007264,small GTPase mediated signal transduction|GO:0065007,biological regulation|GO:0071702,organic substance transport|GO:0033036,macromolecule …	GO:0044464,cell part|GO:0005623,cell|GO:0005622,intracellular	GO:0043168,anion binding|GO:0005488,binding|GO:0019001,guanyl nucleotide binding|GO:0035639,purine ribonucleoside triphosphate binding|GO:0097367,carbohydrate derivative binding|GO:0043167,ion binding|GO:1901363,heterocyclic compound binding|GO:1901265,nucleoside phosphate binding|GO:0000166,nucleotide binding|GO:0036094,small molecule binding|GO:0032561,guanyl ribonucleotide binding|GO:0032553,r…		http://www.uniprot.org/uniprot/H9IXE5	False
H9J2K4	1	0.0	53.12	2e-30	H9J1S6	H9J1S6			GO:0005549,odorant binding|GO:0005488,binding		http://www.uniprot.org/uniprot/H9J1S6	False
Q5UAR2	1	0.0	100.00	4e-94	Q5UAR2	RpL27	GO:0044249,cellular biosynthetic process|GO:0034641,cellular nitrogen compound metabolic process|GO:0006807,nitrogen compound metabolic process|GO:0034645,cellular macromolecule biosynthetic process|GO:1901576,organic substance biosynthetic process|GO:0044267,cellular protein metabolic process|GO:0044260,cellular macromolecule metabolic process|GO:0043043,peptide biosynthetic process|GO:0071704,o…	GO:0005737,cytoplasm|GO:0032991,macromolecular complex|GO:0005840,ribosome|GO:0043232,intracellular non-membrane-bounded organelle|GO:0044464,cell part|GO:0044444,cytoplasmic part|GO:0005623,cell|GO:0030529,intracellular ribonucleoprotein complex|GO:0043229,intracellular organelle|GO:0043228,non-membrane-bounded organelle|GO:0044424,intracellular part|GO:0005622,intracellular|GO:0043226,organelle…	GO:0003735,structural constituent of ribosome|GO:0005198,structural molecule activity	bmor03010,Ribosome	http://www.uniprot.org/uniprot/Q5UAR2	False
Q0N2S2	1	0.0	100.00	3e-139	Q0N2S2	Rab-10	GO:0008104,protein localization|GO:0023052,signaling|GO:0007165,signal transduction|GO:0035556,intracellular signal transduction|GO:0050789,regulation of biological process|GO:0044699,single-organism process|GO:0051716,cellular response to stimulus|GO:0007264,small GTPase mediated signal transduction|GO:0065007,biological regulation|GO:0071702,organic substance transport|GO:0033036,macromolecule …	GO:0044464,cell part|GO:0005623,cell|GO:0005622,intracellular	GO:0043168,anion binding|GO:0005488,binding|GO:0019001,guanyl nucleotide binding|GO:0035639,purine ribonucleoside triphosphate binding|GO:0097367,carbohydrate derivative binding|GO:0043167,ion binding|GO:1901363,heterocyclic compound binding|GO:1901265,nucleoside phosphate binding|GO:0000166,nucleotide binding|GO:0036094,small molecule binding|GO:0032561,guanyl ribonucleotide binding|GO:0032553,r…	bmor04144,Endocytosis	http://www.uniprot.org/uniprot/Q0N2S2	False
H9JJ62	1	0.0	100.00	0.0	H9JJ62	LOC101740641		GO:0044425,membrane part|GO:0016021,integral component of membrane|GO:0016020,membrane|GO:0031224,intrinsic component of membrane			http://www.uniprot.org/uniprot/H9JJ62	False
B0FPE7	1	0.0	100.00	0.0	B0FPE7	hyi	GO:0008152,metabolic process		GO:0016853,isomerase activity|GO:0003824,catalytic activity|GO:0008903,hydroxypyruvate isomerase activity|GO:0016861,intramolecular oxidoreductase activity, interconverting aldoses and ketoses|GO:0016860,intramolecular oxidoreductase activity		http://www.uniprot.org/uniprot/B0FPE7	False
H9JWL6	1	0.0	98.48	0.0	Q6U6J0	JHEH	GO:0009987,cellular process|GO:0006725,cellular aromatic compound metabolic process|GO:0044237,cellular metabolic process|GO:0044248,cellular catabolic process|GO:0008152,metabolic process|GO:0019439,aromatic compound catabolic process|GO:0009056,catabolic process	GO:0005783,endoplasmic reticulum|GO:0005789,endoplasmic reticulum membrane|GO:0042175,nuclear outer membrane-endoplasmic reticulum membrane network|GO:0043229,intracellular organelle|GO:0043227,membrane-bounded organelle|GO:0043226,organelle|GO:0031224,intrinsic component of membrane|GO:0005737,cytoplasm|GO:0031090,organelle membrane|GO:0016021,integral component of membrane|GO:0016020,membrane|G…	GO:0016787,hydrolase activity|GO:0033961,cis-stilbene-oxide hydrolase activity|GO:0016801,hydrolase activity, acting on ether bonds|GO:0016803,ether hydrolase activity|GO:0003824,catalytic activity	bmor00981,Insect hormone biosynthesis	http://www.uniprot.org/uniprot/Q6U6J0	False
H9IUL3	1	0.0	100.00	1e-59	H9IUL3	LOC101741305	GO:0006810,transport|GO:0016192,vesicle-mediated transport|GO:0051234,establishment of localization|GO:0051179,localization	GO:0044425,membrane part|GO:0016021,integral component of membrane|GO:0016020,membrane|GO:0031224,intrinsic component of membrane		bmor04130,SNARE interactions in vesicular transport	http://www.uniprot.org/uniprot/H9IUL3	False
Q1HPX9	1	0.0	100.00	0.0	Q1HPX9	LOC732961	GO:0008152,metabolic process|GO:0044710,single-organism metabolic process|GO:0044699,single-organism process|GO:0055114,oxidation-reduction process		GO:0003824,catalytic activity|GO:0016491,oxidoreductase activity	bmor01100,Metabolic pathways|bmor00280,Valine, leucine and isoleucine degradation	http://www.uniprot.org/uniprot/Q1HPX9	False
H9JCM2	1	0.0			H9JCM2	LOC692900					http://www.uniprot.org/uniprot/H9JCM2	False
Q5UAR3	1	0.0	100.00	2e-106	Q5UAR3	RpL26	GO:0044249,cellular biosynthetic process|GO:0034641,cellular nitrogen compound metabolic process|GO:0006807,nitrogen compound metabolic process|GO:0034645,cellular macromolecule biosynthetic process|GO:1901576,organic substance biosynthetic process|GO:0044267,cellular protein metabolic process|GO:0044260,cellular macromolecule metabolic process|GO:0043043,peptide biosynthetic process|GO:0071704,o…	GO:0005737,cytoplasm|GO:0005622,intracellular|GO:0015934,large ribosomal subunit|GO:0005840,ribosome|GO:0043232,intracellular non-membrane-bounded organelle|GO:0044464,cell part|GO:0044444,cytoplasmic part|GO:0005623,cell|GO:0044391,ribosomal subunit|GO:0044446,intracellular organelle part|GO:0043229,intracellular organelle|GO:0043228,non-membrane-bounded organelle|GO:0044424,intracellular part|G…	GO:0003735,structural constituent of ribosome|GO:0005198,structural molecule activity	bmor03010,Ribosome	http://www.uniprot.org/uniprot/Q5UAR3	False
H9JKE1	1	0.0	100.00	0.0	H9JKE1	LOC101737204	GO:0016197,endosomal transport|GO:0016192,vesicle-mediated transport|GO:0046907,intracellular transport|GO:0006810,transport|GO:0044765,single-organism transport|GO:1902578,single-organism localization|GO:0032456,endocytic recycling|GO:0051649,establishment of localization in cell|GO:1902582,single-organism intracellular transport|GO:0051234,establishment of localization|GO:0051179,localization|G…	GO:0044464,cell part|GO:0005623,cell|GO:0005622,intracellular	GO:0043168,anion binding|GO:0005488,binding|GO:0019001,guanyl nucleotide binding|GO:0035639,purine ribonucleoside triphosphate binding|GO:0097367,carbohydrate derivative binding|GO:0043167,ion binding|GO:1901363,heterocyclic compound binding|GO:1901265,nucleoside phosphate binding|GO:0000166,nucleotide binding|GO:0036094,small molecule binding|GO:0032561,guanyl ribonucleotide binding|GO:0032553,r…		http://www.uniprot.org/uniprot/H9JKE1	False
H9JK49	1	0.0	100.00	0.0	H9JK49	H9JK49			GO:0043168,anion binding|GO:0043169,cation binding|GO:0005543,phospholipid binding|GO:0005544,calcium-dependent phospholipid binding|GO:0008289,lipid binding|GO:0043167,ion binding|GO:0005509,calcium ion binding|GO:0046872,metal ion binding|GO:0005488,binding		http://www.uniprot.org/uniprot/H9JK49	False
Q5UAL6	1	0.0	100.00	3e-58	Q5UAL6	RpS27	GO:0044249,cellular biosynthetic process|GO:0034641,cellular nitrogen compound metabolic process|GO:0006807,nitrogen compound metabolic process|GO:0034645,cellular macromolecule biosynthetic process|GO:1901576,organic substance biosynthetic process|GO:0044267,cellular protein metabolic process|GO:0044260,cellular macromolecule metabolic process|GO:0043043,peptide biosynthetic process|GO:0071704,o…	GO:0005737,cytoplasm|GO:0032991,macromolecular complex|GO:0005840,ribosome|GO:0043232,intracellular non-membrane-bounded organelle|GO:0044464,cell part|GO:0044444,cytoplasmic part|GO:0005623,cell|GO:0030529,intracellular ribonucleoprotein complex|GO:0043229,intracellular organelle|GO:0043228,non-membrane-bounded organelle|GO:0044424,intracellular part|GO:0005622,intracellular|GO:0043226,organelle…	GO:0043169,cation binding|GO:0005198,structural molecule activity|GO:0043167,ion binding|GO:0003735,structural constituent of ribosome|GO:0005488,binding|GO:0046872,metal ion binding	bmor03010,Ribosome	http://www.uniprot.org/uniprot/Q5UAL6	False
Q5UAL7	1	0.0	100.00	5e-80	Q5UAL7	RpS26	GO:0044249,cellular biosynthetic process|GO:0034641,cellular nitrogen compound metabolic process|GO:0006807,nitrogen compound metabolic process|GO:0034645,cellular macromolecule biosynthetic process|GO:1901576,organic substance biosynthetic process|GO:0044267,cellular protein metabolic process|GO:0044260,cellular macromolecule metabolic process|GO:0043043,peptide biosynthetic process|GO:0071704,o…	GO:0005737,cytoplasm|GO:0032991,macromolecular complex|GO:0005840,ribosome|GO:0043232,intracellular non-membrane-bounded organelle|GO:0044464,cell part|GO:0044444,cytoplasmic part|GO:0005623,cell|GO:0030529,intracellular ribonucleoprotein complex|GO:0043229,intracellular organelle|GO:0043228,non-membrane-bounded organelle|GO:0044424,intracellular part|GO:0005622,intracellular|GO:0043226,organelle…	GO:0003735,structural constituent of ribosome|GO:0005198,structural molecule activity	bmor03010,Ribosome	http://www.uniprot.org/uniprot/Q5UAL7	False
H9JMD4	1	0.0	100.00	0.0	H9JMD4	LOC101736806	GO:0044238,primary metabolic process|GO:0044710,single-organism metabolic process|GO:0015980,energy derivation by oxidation of organic compounds|GO:0006082,organic acid metabolic process|GO:0044699,single-organism process|GO:0009987,cellular process|GO:0044763,single-organism cellular process|GO:0019752,carboxylic acid metabolic process|GO:0071704,organic substance metabolic process|GO:0006099,tr…	GO:0005737,cytoplasm|GO:0043231,intracellular membrane-bounded organelle|GO:0044464,cell part|GO:0043229,intracellular organelle|GO:0005739,mitochondrion|GO:0005622,intracellular|GO:0044444,cytoplasmic part|GO:0005623,cell|GO:0044424,intracellular part|GO:0043227,membrane-bounded organelle|GO:0043226,organelle	GO:0043169,cation binding|GO:0046872,metal ion binding|GO:0016614,oxidoreductase activity, acting on CH-OH group of donors|GO:0016616,oxidoreductase activity, acting on the CH-OH group of donors, NAD or NADP as acceptor|GO:0043167,ion binding|GO:0051287,NAD binding|GO:0000287,magnesium ion binding|GO:0036094,small molecule binding|GO:0000166,nucleotide binding|GO:0050662,coenzyme binding|GO:00038…	bmor01200,Carbon metabolism|bmor01230,Biosynthesis of amino acids|bmor01100,Metabolic pathways|bmor01210,2-Oxocarboxylic acid metabolism|bmor00020,Citrate cycle (TCA cycle)	http://www.uniprot.org/uniprot/H9JMD4	False
Q1HQ59	1	0.0	100.00	0.0	Q1HQ59	LOC733105	GO:0022607,cellular component assembly|GO:0043933,macromolecular complex subunit organization|GO:0042255,ribosome assembly|GO:0044249,cellular biosynthetic process|GO:0034641,cellular nitrogen compound metabolic process|GO:0006807,nitrogen compound metabolic process|GO:0034645,cellular macromolecule biosynthetic process|GO:0034622,cellular macromolecular complex assembly|GO:1901576,organic substa…	GO:0005737,cytoplasm|GO:0043231,intracellular membrane-bounded organelle|GO:0031981,nuclear lumen|GO:0043233,organelle lumen|GO:0005634,nucleus|GO:0005730,nucleolus|GO:0044464,cell part|GO:0043232,intracellular non-membrane-bounded organelle|GO:0031974,membrane-enclosed lumen|GO:0005622,intracellular|GO:0044446,intracellular organelle part|GO:0070013,intracellular organelle lumen|GO:0043229,intra…	GO:0005488,binding|GO:0097159,organic cyclic compound binding|GO:0008135,translation factor activity, RNA binding|GO:0044877,macromolecular complex binding|GO:0003723,RNA binding|GO:0003676,nucleic acid binding|GO:0043021,ribonucleoprotein complex binding|GO:0043023,ribosomal large subunit binding|GO:0043022,ribosome binding|GO:1901363,heterocyclic compound binding|GO:0003743,translation initiati…	bmor03008,Ribosome biogenesis in eukaryotes	http://www.uniprot.org/uniprot/Q1HQ59	False
H9JFX8	1	0.0	51.72	1.7	H9JU26	LOC101745342			GO:0043169,cation binding|GO:0046872,metal ion binding|GO:0005488,binding|GO:0043167,ion binding|GO:0097159,organic cyclic compound binding|GO:1901363,heterocyclic compound binding|GO:0003676,nucleic acid binding		http://www.uniprot.org/uniprot/H9JU26	False
H9IWU2	1	0.0	100.00	0.0	H9IWU2	LOC101740956	GO:0008152,metabolic process|GO:0030003,cellular cation homeostasis|GO:0050801,ion homeostasis|GO:0010039,response to iron ion|GO:0042592,homeostatic process|GO:0055072,iron ion homeostasis|GO:0055076,transition metal ion homeostasis|GO:0098771,inorganic ion homeostasis|GO:0010040,response to iron(II) ion|GO:0044699,single-organism process|GO:0046916,cellular transition metal ion homeostasis|GO:0…	GO:0005623,cell	GO:0051539,4 iron, 4 sulfur cluster binding|GO:0016835,carbon-oxygen lyase activity|GO:0016836,hydro-lyase activity|GO:0003824,catalytic activity|GO:0005488,binding|GO:0051536,iron-sulfur cluster binding|GO:0003994,aconitate hydratase activity|GO:0016829,lyase activity|GO:0051540,metal cluster binding		http://www.uniprot.org/uniprot/H9IWU2	False
H9IZ19	1	0.0	100.00	3e-142	H9IZ19	LOC101735890	GO:0033036,macromolecule localization|GO:0034613,cellular protein localization|GO:0016192,vesicle-mediated transport|GO:0046907,intracellular transport|GO:0070727,cellular macromolecule localization|GO:0006886,intracellular protein transport|GO:0006810,transport|GO:0045184,establishment of protein localization|GO:0008104,protein localization|GO:0071702,organic substance transport|GO:0015031,prote…	GO:0005737,cytoplasm|GO:0005794,Golgi apparatus|GO:0005783,endoplasmic reticulum|GO:0044464,cell part|GO:0044444,cytoplasmic part|GO:0005623,cell|GO:0005622,intracellular|GO:0043229,intracellular organelle|GO:0012505,endomembrane system|GO:0044424,intracellular part|GO:0043227,membrane-bounded organelle|GO:0043226,organelle|GO:0043231,intracellular membrane-bounded organelle	GO:0043168,anion binding|GO:0005488,binding|GO:0019001,guanyl nucleotide binding|GO:0035639,purine ribonucleoside triphosphate binding|GO:0097367,carbohydrate derivative binding|GO:0043167,ion binding|GO:1901363,heterocyclic compound binding|GO:1901265,nucleoside phosphate binding|GO:0000166,nucleotide binding|GO:0036094,small molecule binding|GO:0032561,guanyl ribonucleotide binding|GO:0032553,r…	bmor04141,Protein processing in endoplasmic reticulum	http://www.uniprot.org/uniprot/H9IZ19	False
H9JHL4	1	0.0	100.00	5e-77	H9JHL4	LOC101738358	GO:0008152,metabolic process|GO:0044710,single-organism metabolic process|GO:0044699,single-organism process|GO:0055114,oxidation-reduction process	GO:0005737,cytoplasm|GO:0043231,intracellular membrane-bounded organelle|GO:0016020,membrane|GO:0044464,cell part|GO:0044444,cytoplasmic part|GO:0005739,mitochondrion|GO:0005622,intracellular|GO:0043229,intracellular organelle|GO:0005623,cell|GO:0044424,intracellular part|GO:0044425,membrane part|GO:0070469,respiratory chain|GO:0043227,membrane-bounded organelle|GO:0043226,organelle	GO:0043169,cation binding|GO:0020037,heme binding|GO:0046906,tetrapyrrole binding|GO:0097159,organic cyclic compound binding|GO:0043167,ion binding|GO:0005488,binding|GO:0046872,metal ion binding|GO:1901363,heterocyclic compound binding|GO:0009055,electron carrier activity	bmor00920,Sulfur metabolism|bmor01100,Metabolic pathways|bmor04214,Apoptosis - fly|bmor04215,Apoptosis - multiple species	http://www.uniprot.org/uniprot/H9JHL4	False
Q1HPS9	1	0.0	99.34	2e-105	H9JL46	LOC732990	GO:1902600,hydrogen ion transmembrane transport|GO:0044699,single-organism process|GO:0015992,proton transport|GO:0015991,ATP hydrolysis coupled proton transport|GO:0055085,transmembrane transport|GO:0098662,inorganic cation transmembrane transport|GO:0006810,transport|GO:0098660,inorganic ion transmembrane transport|GO:0015672,monovalent inorganic cation transport|GO:0006818,hydrogen transport|G…	GO:0043234,protein complex|GO:0032991,macromolecular complex|GO:0016020,membrane|GO:0033178,proton-transporting two-sector ATPase complex, catalytic domain|GO:0098796,membrane protein complex|GO:0044425,membrane part|GO:0016469,proton-transporting two-sector ATPase complex	GO:0036442,hydrogen-exporting ATPase activity|GO:0016887,ATPase activity|GO:0042625,ATPase coupled ion transmembrane transporter activity|GO:0042626,ATPase activity, coupled to transmembrane movement of substances|GO:0016820,hydrolase activity, acting on acid anhydrides, catalyzing transmembrane movement of substances|GO:0042623,ATPase activity, coupled|GO:0015077,monovalent inorganic cation tran…		http://www.uniprot.org/uniprot/H9JL46	False
H9J6H4	1	0.0	100.00	0.0	H9J6H4	H9J6H4	GO:0044238,primary metabolic process|GO:0019752,carboxylic acid metabolic process|GO:0090304,nucleic acid metabolic process|GO:0044249,cellular biosynthetic process|GO:0034641,cellular nitrogen compound metabolic process|GO:0006807,nitrogen compound metabolic process|GO:0044281,small molecule metabolic process|GO:0034645,cellular macromolecule biosynthetic process|GO:0034660,ncRNA metabolic proce…	GO:0005737,cytoplasm|GO:0044464,cell part|GO:0005623,cell|GO:0005622,intracellular|GO:0044424,intracellular part	GO:0035639,purine ribonucleoside triphosphate binding|GO:0005488,binding|GO:0000166,nucleotide binding|GO:1901363,heterocyclic compound binding|GO:1901265,nucleoside phosphate binding|GO:0001882,nucleoside binding|GO:0043168,anion binding|GO:0004812,aminoacyl-tRNA ligase activity|GO:0004818,glutamate-tRNA ligase activity|GO:0043167,ion binding|GO:0001883,purine nucleoside binding|GO:0032549,ribon…		http://www.uniprot.org/uniprot/H9J6H4	False
H9JPA8	1	0.0	100.00	0.0	H9JPA8	H9JPA8	GO:0044238,primary metabolic process|GO:0019538,protein metabolic process|GO:0043170,macromolecule metabolic process|GO:0071704,organic substance metabolic process|GO:0008152,metabolic process|GO:0006508,proteolysis|GO:1901564,organonitrogen compound metabolic process|GO:0006807,nitrogen compound metabolic process		GO:0004252,serine-type endopeptidase activity|GO:0004175,endopeptidase activity|GO:0017171,serine hydrolase activity|GO:0016787,hydrolase activity|GO:0003824,catalytic activity|GO:0070011,peptidase activity, acting on L-amino acid peptides|GO:0008233,peptidase activity|GO:0008236,serine-type peptidase activity		http://www.uniprot.org/uniprot/H9JPA8	False
H9JQJ7	1	0.0	28.57	1e-11	H9JL21	LOC101741122	GO:0008152,metabolic process		GO:0003824,catalytic activity|GO:0016874,ligase activity|GO:0043168,anion binding|GO:0030554,adenyl nucleotide binding|GO:0035639,purine ribonucleoside triphosphate binding|GO:0097159,organic cyclic compound binding|GO:1901265,nucleoside phosphate binding|GO:0000166,nucleotide binding|GO:0036094,small molecule binding|GO:0097367,carbohydrate derivative binding|GO:0032559,adenyl ribonucleotide bin…	bmor04120,Ubiquitin mediated proteolysis	http://www.uniprot.org/uniprot/H9JL21	False
H9JPA6	1	0.0	100.00	0.0	H9JPA6	H9JPA6	GO:0044249,cellular biosynthetic process|GO:0009250,glucan biosynthetic process|GO:0034645,cellular macromolecule biosynthetic process|GO:0006091,generation of precursor metabolites and energy|GO:0033692,cellular polysaccharide biosynthetic process|GO:0044699,single-organism process|GO:1901576,organic substance biosynthetic process|GO:0044710,single-organism metabolic process|GO:0044711,single-or…		GO:0004373,glycogen (starch) synthase activity|GO:0035251,UDP-glucosyltransferase activity|GO:0046527,glucosyltransferase activity|GO:0003824,catalytic activity|GO:0016740,transferase activity|GO:0016757,transferase activity, transferring glycosyl groups|GO:0016758,transferase activity, transferring hexosyl groups|GO:0008194,UDP-glycosyltransferase activity		http://www.uniprot.org/uniprot/H9JPA6	False
H9IVA2	1	0.0			H9IVA2	LOC101737730					http://www.uniprot.org/uniprot/H9IVA2	False
H9J8N4	1	0.0	100.00	0.0	H9J8N4	Ldlr	GO:0007160,cell-matrix adhesion|GO:0007155,cell adhesion|GO:0031589,cell-substrate adhesion|GO:0022610,biological adhesion	GO:0044425,membrane part|GO:0016021,integral component of membrane|GO:0016020,membrane|GO:0031224,intrinsic component of membrane	GO:0043169,cation binding|GO:0043167,ion binding|GO:0005488,binding|GO:0046872,metal ion binding|GO:0005509,calcium ion binding		http://www.uniprot.org/uniprot/H9J8N4	False
Q1HQ44	1	0.0	33.62	7e-38	H9J567	LOC732998	GO:0044248,cellular catabolic process|GO:0043632,modification-dependent macromolecule catabolic process|GO:0044267,cellular protein metabolic process|GO:1901575,organic substance catabolic process|GO:0044265,cellular macromolecule catabolic process|GO:0044260,cellular macromolecule metabolic process|GO:0071704,organic substance metabolic process|GO:0006508,proteolysis|GO:0044238,primary metabolic…	GO:0043234,protein complex|GO:0005737,cytoplasm|GO:0032991,macromolecular complex|GO:0043231,intracellular membrane-bounded organelle|GO:0019773,proteasome core complex, alpha-subunit complex|GO:0005634,nucleus|GO:0044464,cell part|GO:0005623,cell|GO:0005622,intracellular|GO:0043229,intracellular organelle|GO:0044424,intracellular part|GO:0000502,proteasome complex|GO:0043227,membrane-bounded org…	GO:0016787,hydrolase activity|GO:0004175,endopeptidase activity|GO:0004298,threonine-type endopeptidase activity|GO:0003824,catalytic activity|GO:0070003,threonine-type peptidase activity|GO:0070011,peptidase activity, acting on L-amino acid peptides|GO:0008233,peptidase activity		http://www.uniprot.org/uniprot/H9J567	False
Q2F673	1	0.0	95.44	0.0	H9JWQ0	H9JWQ0	GO:1902600,hydrogen ion transmembrane transport|GO:0044699,single-organism process|GO:0015992,proton transport|GO:0015991,ATP hydrolysis coupled proton transport|GO:0055085,transmembrane transport|GO:0098662,inorganic cation transmembrane transport|GO:0006810,transport|GO:0098660,inorganic ion transmembrane transport|GO:0015672,monovalent inorganic cation transport|GO:0006818,hydrogen transport|G…	GO:0043234,protein complex|GO:0032991,macromolecular complex|GO:0098796,membrane protein complex|GO:0016020,membrane|GO:0033178,proton-transporting two-sector ATPase complex, catalytic domain|GO:0033180,proton-transporting V-type ATPase, V1 domain|GO:0044425,membrane part|GO:0016469,proton-transporting two-sector ATPase complex|GO:0033176,proton-transporting V-type ATPase complex	GO:0022891,substrate-specific transmembrane transporter activity|GO:0022890,inorganic cation transmembrane transporter activity|GO:0022892,substrate-specific transporter activity|GO:0005215,transporter activity|GO:0008324,cation transmembrane transporter activity|GO:0022857,transmembrane transporter activity|GO:0015075,ion transmembrane transporter activity|GO:0015077,monovalent inorganic cation …		http://www.uniprot.org/uniprot/H9JWQ0	False
Q1HQD2	1	0.0	99.84	0.0	H9IXM1	LOC732866	GO:0008152,metabolic process		GO:0035639,purine ribonucleoside triphosphate binding|GO:0005488,binding|GO:0016887,ATPase activity|GO:0043167,ion binding|GO:1901363,heterocyclic compound binding|GO:1901265,nucleoside phosphate binding|GO:0001882,nucleoside binding|GO:0043168,anion binding|GO:0000166,nucleotide binding|GO:0001883,purine nucleoside binding|GO:0032549,ribonucleoside binding|GO:0017076,purine nucleotide binding|GO…		http://www.uniprot.org/uniprot/H9IXM1	False
Q2F6A1	1	0.0	100.00	6e-171	Q2F6A1	LOC692811			GO:0009055,electron carrier activity		http://www.uniprot.org/uniprot/Q2F6A1	False
H9J6V8	1	0.0	50.60	2e-26	H9JC86	LOC101739147			GO:0043168,anion binding|GO:0005488,binding|GO:0019001,guanyl nucleotide binding|GO:0035639,purine ribonucleoside triphosphate binding|GO:0097367,carbohydrate derivative binding|GO:0043167,ion binding|GO:1901363,heterocyclic compound binding|GO:1901265,nucleoside phosphate binding|GO:0000166,nucleotide binding|GO:0036094,small molecule binding|GO:0032561,guanyl ribonucleotide binding|GO:0032553,r…		http://www.uniprot.org/uniprot/H9JC86	False
H9JK13	1	0.0	100.00	1e-128	H9JK13	LOC101735495	GO:0033036,macromolecule localization|GO:0034613,cellular protein localization|GO:0046907,intracellular transport|GO:0070727,cellular macromolecule localization|GO:0006886,intracellular protein transport|GO:0006810,transport|GO:0045184,establishment of protein localization|GO:0008104,protein localization|GO:0071702,organic substance transport|GO:0015031,protein transport|GO:0051234,establishment …	GO:0005737,cytoplasm|GO:0005783,endoplasmic reticulum|GO:0016021,integral component of membrane|GO:0016020,membrane|GO:0044464,cell part|GO:0044444,cytoplasmic part|GO:0005623,cell|GO:0005622,intracellular|GO:0043229,intracellular organelle|GO:0012505,endomembrane system|GO:0044424,intracellular part|GO:0044425,membrane part|GO:0043227,membrane-bounded organelle|GO:0043226,organelle|GO:0031224,in…		bmor04141,Protein processing in endoplasmic reticulum	http://www.uniprot.org/uniprot/H9JK13	False
H9JTA0	1	0.0	100.00	2e-63	H9JTA0	LOC101742895	GO:0009987,cellular process|GO:0007017,microtubule-based process|GO:0044763,single-organism cellular process|GO:0044699,single-organism process	GO:0005856,cytoskeleton|GO:0043234,protein complex|GO:0015630,microtubule cytoskeleton|GO:0043228,non-membrane-bounded organelle|GO:0043232,intracellular non-membrane-bounded organelle|GO:0044464,cell part|GO:0005623,cell|GO:0043226,organelle|GO:0044446,intracellular organelle part|GO:0043229,intracellular organelle|GO:0044430,cytoskeletal part|GO:0044424,intracellular part|GO:0032991,macromolecu…			http://www.uniprot.org/uniprot/H9JTA0	False
H9IUV0	1	0.0	100.00	1e-44	H9IUV0	TpnI		GO:0015629,actin cytoskeleton|GO:0030016,myofibril|GO:0030017,sarcomere|GO:0043229,intracellular organelle|GO:0043228,non-membrane-bounded organelle|GO:0043226,organelle|GO:0005856,cytoskeleton|GO:0044430,cytoskeletal part|GO:0005737,cytoplasm|GO:0043292,contractile fiber|GO:0043234,protein complex|GO:0005865,striated muscle thin filament|GO:0005861,troponin complex|GO:0036379,myofilament|GO:0032…			http://www.uniprot.org/uniprot/H9IUV0	False
H9JHQ4	1	0.0	100.00	0.0	H9JHQ4	LOC733128	GO:0008152,metabolic process|GO:0044710,single-organism metabolic process|GO:0044699,single-organism process|GO:0055114,oxidation-reduction process		GO:0050662,coenzyme binding|GO:0016614,oxidoreductase activity, acting on CH-OH group of donors|GO:0016616,oxidoreductase activity, acting on the CH-OH group of donors, NAD or NADP as acceptor|GO:0051287,NAD binding|GO:0000166,nucleotide binding|GO:0036094,small molecule binding|GO:0003824,catalytic activity|GO:0048037,cofactor binding|GO:0005488,binding|GO:0097159,organic cyclic compound binding…		http://www.uniprot.org/uniprot/H9JHQ4	False
H9J639	1	0.0	100.00	0.0	H9J639	LOC101735318	GO:0019220,regulation of phosphate metabolic process|GO:0080090,regulation of primary metabolic process|GO:0019222,regulation of metabolic process|GO:0016311,dephosphorylation|GO:0010921,regulation of phosphatase activity|GO:0031323,regulation of cellular metabolic process|GO:0034047,regulation of protein phosphatase type 2A activity|GO:0023052,signaling|GO:0007165,signal transduction|GO:0050789,…	GO:0043234,protein complex|GO:0008287,protein serine/threonine phosphatase complex|GO:0032991,macromolecular complex|GO:0000159,protein phosphatase type 2A complex|GO:1903293,phosphatase complex|GO:0044464,cell part|GO:0005623,cell|GO:0005622,intracellular|GO:0044424,intracellular part|GO:1902494,catalytic complex	GO:0019888,protein phosphatase regulator activity|GO:0019208,phosphatase regulator activity|GO:0008601,protein phosphatase type 2A regulator activity|GO:0098772,molecular function regulator|GO:0030234,enzyme regulator activity	bmor03015,mRNA surveillance pathway	http://www.uniprot.org/uniprot/H9J639	False
E5EVW1	1	0.0	100.00	3e-172	E5EVW1	LOC101746072	GO:0044248,cellular catabolic process|GO:0043632,modification-dependent macromolecule catabolic process|GO:0044267,cellular protein metabolic process|GO:1901575,organic substance catabolic process|GO:0044265,cellular macromolecule catabolic process|GO:0044260,cellular macromolecule metabolic process|GO:0071704,organic substance metabolic process|GO:0006508,proteolysis|GO:0044238,primary metabolic…	GO:0044464,cell part|GO:0005623,cell|GO:0005622,intracellular	GO:0016787,hydrolase activity|GO:0019783,ubiquitin-like protein-specific protease activity|GO:0004843,thiol-dependent ubiquitin-specific protease activity|GO:0003824,catalytic activity|GO:0070011,peptidase activity, acting on L-amino acid peptides|GO:0008234,cysteine-type peptidase activity|GO:0008233,peptidase activity|GO:0036459,thiol-dependent ubiquitinyl hydrolase activity|GO:0101005,ubiquiti…		http://www.uniprot.org/uniprot/E5EVW1	False
H9JGE8	1	0.0	100.00	0.0	H9JGE8	LOC101737946	GO:0044238,primary metabolic process|GO:0019538,protein metabolic process|GO:0043170,macromolecule metabolic process|GO:0071704,organic substance metabolic process|GO:0008152,metabolic process|GO:0006508,proteolysis|GO:1901564,organonitrogen compound metabolic process|GO:0006807,nitrogen compound metabolic process	GO:0043234,protein complex|GO:0005838,proteasome regulatory particle|GO:0022624,proteasome accessory complex|GO:0044464,cell part|GO:0005623,cell|GO:0005622,intracellular|GO:0044424,intracellular part|GO:0000502,proteasome complex|GO:0032991,macromolecular complex		bmor03050,Proteasome	http://www.uniprot.org/uniprot/H9JGE8	False
H9J3H2	1	0.0	100.00	4e-134	H9J3H2	Ppib	GO:0044267,cellular protein metabolic process|GO:0000413,protein peptidyl-prolyl isomerization|GO:0006457,protein folding|GO:0018208,peptidyl-proline modification|GO:0044260,cellular macromolecule metabolic process|GO:0044238,primary metabolic process|GO:0019538,protein metabolic process|GO:0044237,cellular metabolic process|GO:0009987,cellular process|GO:0006464,cellular protein modification pro…		GO:0003824,catalytic activity|GO:0016853,isomerase activity|GO:0003755,peptidyl-prolyl cis-trans isomerase activity|GO:0016859,cis-trans isomerase activity		http://www.uniprot.org/uniprot/H9J3H2	False
H9ITV3	1	0.0	100.00	0.0	H9ITV3	LOC101739139	GO:0006996,organelle organization|GO:0007010,cytoskeleton organization|GO:0030029,actin filament-based process|GO:0031532,actin cytoskeleton reorganization|GO:0071840,cellular component organization or biogenesis|GO:0009987,cellular process|GO:0030036,actin cytoskeleton organization|GO:1902589,single-organism organelle organization|GO:0044763,single-organism cellular process|GO:0016043,cellular c…		GO:0003779,actin binding|GO:0005488,binding|GO:0005515,protein binding|GO:0008092,cytoskeletal protein binding		http://www.uniprot.org/uniprot/H9ITV3	False
H9JIA9	1	0.0	100.00	4e-145	H9JIA9	H9JIA9		GO:0005576,extracellular region	GO:0005198,structural molecule activity		http://www.uniprot.org/uniprot/H9JIA9	False
Q2F5Q1	1	0.0	100.00	2e-135	H9IYL9	H9IYL9	GO:0008152,metabolic process		GO:0016787,hydrolase activity|GO:0003824,catalytic activity		http://www.uniprot.org/uniprot/H9IYL9	False
H9J806	1	0.0	100.00	1e-69	H9J806	LOC101744632		GO:0044425,membrane part|GO:0016021,integral component of membrane|GO:0016020,membrane|GO:0031224,intrinsic component of membrane			http://www.uniprot.org/uniprot/H9J806	False
H9ITX3	1	0.0	27.27	0.42	H9JWS3	LOC101735493	GO:0090304,nucleic acid metabolic process|GO:0044249,cellular biosynthetic process|GO:0034641,cellular nitrogen compound metabolic process|GO:0006807,nitrogen compound metabolic process|GO:0034645,cellular macromolecule biosynthetic process|GO:1901362,organic cyclic compound biosynthetic process|GO:1901360,organic cyclic compound metabolic process|GO:0006139,nucleobase-containing compound metabol…	GO:0043231,intracellular membrane-bounded organelle|GO:0005634,nucleus|GO:0044464,cell part|GO:0005623,cell|GO:0005622,intracellular|GO:0043229,intracellular organelle|GO:0044424,intracellular part|GO:0043227,membrane-bounded organelle|GO:0043226,organelle|GO:0031974,membrane-enclosed lumen|GO:0043228,non-membrane-bounded organelle|GO:0000109,nucleotide-excision repair complex|GO:0000228,nuclear …	GO:0016779,nucleotidyltransferase activity|GO:0016772,transferase activity, transferring phosphorus-containing groups|GO:0034061,DNA polymerase activity|GO:0003887,DNA-directed DNA polymerase activity|GO:0003824,catalytic activity|GO:0016740,transferase activity|GO:0005488,binding|GO:0003676,nucleic acid binding|GO:0003677,DNA binding|GO:0097159,organic cyclic compound binding|GO:1901363,heterocy…	bmor01100,Metabolic pathways|bmor03030,DNA replication|bmor03420,Nucleotide excision repair|bmor03410,Base excision repair|bmor00230,Purine metabolism|bmor00240,Pyrimidine metabolism	http://www.uniprot.org/uniprot/H9JWS3	False
H9J0A3	1	0.0	100.00	3e-164	H9J0A3	LOC101746224	GO:0008152,metabolic process|GO:0044710,single-organism metabolic process|GO:0044699,single-organism process|GO:0055114,oxidation-reduction process		GO:0003824,catalytic activity|GO:0016491,oxidoreductase activity		http://www.uniprot.org/uniprot/H9J0A3	False
B0LB16	1	0.0			H9JKP3	GSTe4					http://www.uniprot.org/uniprot/H9JKP3	False
Q2F5K6	1	0.0	100.00	1e-120	H9JW64	LOC693111		GO:0044425,membrane part|GO:0016021,integral component of membrane|GO:0016020,membrane|GO:0031224,intrinsic component of membrane			http://www.uniprot.org/uniprot/H9JW64	False
G3DT17	1	0.0	100.00	2e-126	Q008X1	Q008X1	GO:0001562,response to protozoan|GO:0002376,immune system process|GO:0009607,response to biotic stimulus|GO:0009605,response to external stimulus|GO:0043207,response to external biotic stimulus|GO:0045087,innate immune response|GO:0009617,response to bacterium|GO:0006952,defense response|GO:0006950,response to stress|GO:0098542,defense response to other organism|GO:0042742,defense response to bac…	GO:0005576,extracellular region			http://www.uniprot.org/uniprot/Q008X1	False
H9J2S8	1	0.0	100.00	0.0	H9J2S8	H9J2S8	GO:0044238,primary metabolic process|GO:0044710,single-organism metabolic process|GO:0015980,energy derivation by oxidation of organic compounds|GO:0006082,organic acid metabolic process|GO:0044699,single-organism process|GO:0009987,cellular process|GO:0044763,single-organism cellular process|GO:0019752,carboxylic acid metabolic process|GO:0071704,organic substance metabolic process|GO:0006099,tr…	GO:0043234,protein complex|GO:0005737,cytoplasm|GO:0005622,intracellular|GO:0032991,macromolecular complex|GO:1902494,catalytic complex|GO:0045252,oxoglutarate dehydrogenase complex|GO:0044464,cell part|GO:0005623,cell|GO:1990204,oxidoreductase complex|GO:0044444,cytoplasmic part|GO:1990234,transferase complex|GO:0045239,tricarboxylic acid cycle enzyme complex|GO:0044424,intracellular part|GO:004…	GO:0003824,catalytic activity|GO:0016751,S-succinyltransferase activity|GO:0016417,S-acyltransferase activity|GO:0016740,transferase activity|GO:0016746,transferase activity, transferring acyl groups|GO:0016747,transferase activity, transferring acyl groups other than amino-acyl groups|GO:0004149,dihydrolipoyllysine-residue succinyltransferase activity|GO:0016748,succinyltransferase activity		http://www.uniprot.org/uniprot/H9J2S8	False
H9JHV5	1	0.0	100.00	0.0	H9JHV5	Scpx	GO:0008152,metabolic process		GO:0003824,catalytic activity|GO:0016740,transferase activity|GO:0016746,transferase activity, transferring acyl groups|GO:0016747,transferase activity, transferring acyl groups other than amino-acyl groups		http://www.uniprot.org/uniprot/H9JHV5	False
H9JFQ7	1	0.0	100.00	5e-104	H9JFQ7	Bmo.12679			GO:0005549,odorant binding|GO:0005488,binding		http://www.uniprot.org/uniprot/H9JFQ7	False
H9JUF5	1	0.0	100.00	0.0	H9JUF5	LOC101744210	GO:0006810,transport|GO:0051179,localization|GO:0051234,establishment of localization	GO:0044425,membrane part|GO:0016021,integral component of membrane|GO:0016020,membrane|GO:0031224,intrinsic component of membrane			http://www.uniprot.org/uniprot/H9JUF5	False
H9JD39	1	0.0	100.00	0.0	H9JD39	LOC101744452	GO:0009259,ribonucleotide metabolic process|GO:0044237,cellular metabolic process|GO:0009167,purine ribonucleoside monophosphate metabolic process|GO:0034641,cellular nitrogen compound metabolic process|GO:0009165,nucleotide biosynthetic process|GO:0009163,nucleoside biosynthetic process|GO:0009161,ribonucleoside monophosphate metabolic process|GO:0009123,nucleoside monophosphate metabolic proces…		GO:0035639,purine ribonucleoside triphosphate binding|GO:0016884,carbon-nitrogen ligase activity, with glutamine as amido-N-donor|GO:0043167,ion binding|GO:1901363,heterocyclic compound binding|GO:1901265,nucleoside phosphate binding|GO:0001882,nucleoside binding|GO:0043168,anion binding|GO:0000166,nucleotide binding|GO:0001883,purine nucleoside binding|GO:0032549,ribonucleoside binding|GO:001707…	bmor01100,Metabolic pathways|bmor00983,Drug metabolism - other enzymes|bmor00230,Purine metabolism	http://www.uniprot.org/uniprot/H9JD39	False
H9JF20	1	0.0			H9JF20	H9JF20					http://www.uniprot.org/uniprot/H9JF20	False
Q2F671	1	0.0	36.17	0.30	H9JNX7	LOC101738720	GO:0006810,transport|GO:0009987,cellular process|GO:0051179,localization|GO:0044765,single-organism transport|GO:0044763,single-organism cellular process|GO:1902578,single-organism localization|GO:0051234,establishment of localization|GO:0055085,transmembrane transport|GO:0044699,single-organism process	GO:0044425,membrane part|GO:0016021,integral component of membrane|GO:0016020,membrane|GO:0031224,intrinsic component of membrane	GO:0005215,transporter activity		http://www.uniprot.org/uniprot/H9JNX7	False
H9J0G7	1	0.0	100.00	1e-57	H9J0G7	LOC778458		GO:0032991,macromolecular complex|GO:0044464,cell part|GO:1990904,ribonucleoprotein complex|GO:0005623,cell|GO:0005622,intracellular|GO:0044424,intracellular part|GO:0030529,intracellular ribonucleoprotein complex			http://www.uniprot.org/uniprot/H9J0G7	False
H9JT39	1	0.0	100.00	0.0	H9JT39	Gogat	GO:0044238,primary metabolic process|GO:0044283,small molecule biosynthetic process|GO:0019752,carboxylic acid metabolic process|GO:0044249,cellular biosynthetic process|GO:0006807,nitrogen compound metabolic process|GO:0044281,small molecule metabolic process|GO:0009064,glutamine family amino acid metabolic process|GO:0044699,single-organism process|GO:1901576,organic substance biosynthetic proc…		GO:0015930,glutamate synthase activity|GO:0051540,metal cluster binding|GO:0016638,oxidoreductase activity, acting on the CH-NH2 group of donors|GO:0016639,oxidoreductase activity, acting on the CH-NH2 group of donors, NAD or NADP as acceptor|GO:0051536,iron-sulfur cluster binding|GO:0003824,catalytic activity|GO:0005488,binding|GO:0016491,oxidoreductase activity		http://www.uniprot.org/uniprot/H9JT39	False
H9JFI7	1	0.0	100.00	0.0	H9JFI7	H9JFI7			GO:0097159,organic cyclic compound binding|GO:0000166,nucleotide binding|GO:0036094,small molecule binding|GO:0005488,binding|GO:0003676,nucleic acid binding|GO:1901363,heterocyclic compound binding|GO:1901265,nucleoside phosphate binding|GO:0003723,RNA binding		http://www.uniprot.org/uniprot/H9JFI7	False
H9IXI3	1	0.0	100.00	0.0	H9IXI3	LOC101739657	GO:0044700,single organism signaling|GO:0044710,single-organism metabolic process|GO:0044699,single-organism process|GO:0050896,response to stimulus|GO:0009987,cellular process|GO:0044763,single-organism cellular process|GO:0051716,cellular response to stimulus|GO:0050794,regulation of cellular process|GO:0065007,biological regulation|GO:0023052,signaling|GO:0007165,signal transduction|GO:0008152…	GO:0016020,membrane|GO:0044464,cell part|GO:0005623,cell|GO:0005622,intracellular|GO:0016021,integral component of membrane|GO:0044425,membrane part|GO:0031224,intrinsic component of membrane	GO:0035639,purine ribonucleoside triphosphate binding|GO:0005488,binding|GO:0000166,nucleotide binding|GO:1901363,heterocyclic compound binding|GO:1901265,nucleoside phosphate binding|GO:0001882,nucleoside binding|GO:0043168,anion binding|GO:0016620,oxidoreductase activity, acting on the aldehyde or oxo group of donors, NAD or NADP as acceptor|GO:0043167,ion binding|GO:0032561,guanyl ribonucleoti…		http://www.uniprot.org/uniprot/H9IXI3	False
H9JXD8	1	0.0			H9JXD8	LOC101742613					http://www.uniprot.org/uniprot/H9JXD8	False
Q5UAR9	1	0.0	99.00	1e-107	H9IZ87	RpL19	GO:0044249,cellular biosynthetic process|GO:0034641,cellular nitrogen compound metabolic process|GO:0006807,nitrogen compound metabolic process|GO:0034645,cellular macromolecule biosynthetic process|GO:1901576,organic substance biosynthetic process|GO:0044267,cellular protein metabolic process|GO:0044260,cellular macromolecule metabolic process|GO:0043043,peptide biosynthetic process|GO:0071704,o…	GO:0005737,cytoplasm|GO:0032991,macromolecular complex|GO:0005840,ribosome|GO:0043232,intracellular non-membrane-bounded organelle|GO:0044464,cell part|GO:0044444,cytoplasmic part|GO:0005623,cell|GO:0030529,intracellular ribonucleoprotein complex|GO:0043229,intracellular organelle|GO:0043228,non-membrane-bounded organelle|GO:0044424,intracellular part|GO:0005622,intracellular|GO:0043226,organelle…	GO:0003735,structural constituent of ribosome|GO:0005198,structural molecule activity		http://www.uniprot.org/uniprot/H9IZ87	False
H9JXM3	1	0.0	100.00	6e-86	H9JXM3	H9JXM3			GO:0043168,anion binding|GO:0005488,binding|GO:0030554,adenyl nucleotide binding|GO:0035639,purine ribonucleoside triphosphate binding|GO:0097367,carbohydrate derivative binding|GO:1901363,heterocyclic compound binding|GO:1901265,nucleoside phosphate binding|GO:0000166,nucleotide binding|GO:0036094,small molecule binding|GO:0032553,ribonucleotide binding|GO:0032559,adenyl ribonucleotide binding|G…		http://www.uniprot.org/uniprot/H9JXM3	False
H9JQI6	1	0.0			H9JQI6	LOC101741645					http://www.uniprot.org/uniprot/H9JQI6	False
H9ISB9	1	0.0	100.00	0.0	H9ISB9	H9ISB9	GO:0044700,single organism signaling|GO:0051716,cellular response to stimulus|GO:0050896,response to stimulus|GO:0009987,cellular process|GO:0044763,single-organism cellular process|GO:0050794,regulation of cellular process|GO:0065007,biological regulation|GO:0023052,signaling|GO:0007165,signal transduction|GO:0007154,cell communication|GO:0035556,intracellular signal transduction|GO:0050789,regu…	GO:0044464,cell part|GO:0005623,cell|GO:0005622,intracellular	GO:0043169,cation binding|GO:0046872,metal ion binding|GO:0005488,binding|GO:0043167,ion binding		http://www.uniprot.org/uniprot/H9ISB9	False
Q2F5R8	1	0.0	100.00	0.0	Q2F5R8	eIF3-S6	GO:0022607,cellular component assembly|GO:0080090,regulation of primary metabolic process|GO:0019222,regulation of metabolic process|GO:0043933,macromolecular complex subunit organization|GO:2000112,regulation of cellular macromolecule biosynthetic process|GO:0031323,regulation of cellular metabolic process|GO:0044249,cellular biosynthetic process|GO:0034641,cellular nitrogen compound metabolic p…	GO:0043234,protein complex|GO:0005737,cytoplasm|GO:0005852,eukaryotic translation initiation factor 3 complex|GO:0016282,eukaryotic 43S preinitiation complex|GO:0070993,translation preinitiation complex|GO:0005623,cell|GO:0030529,intracellular ribonucleoprotein complex|GO:0044444,cytoplasmic part|GO:0044424,intracellular part|GO:0033290,eukaryotic 48S preinitiation complex|GO:0005622,intracellula…	GO:0005488,binding|GO:0097159,organic cyclic compound binding|GO:0008135,translation factor activity, RNA binding|GO:0003723,RNA binding|GO:0003676,nucleic acid binding|GO:1901363,heterocyclic compound binding|GO:0003743,translation initiation factor activity	bmor03013,RNA transport	http://www.uniprot.org/uniprot/Q2F5R8	False
H9J4M4	1	0.0	100.00	0.0	H9J4M4	Slp		GO:0005576,extracellular region			http://www.uniprot.org/uniprot/H9J4M4	False
Q2F632	1	0.0	100.00	2e-139	Q2F632	LOC692858	GO:0044700,single organism signaling|GO:0051716,cellular response to stimulus|GO:0050896,response to stimulus|GO:0009987,cellular process|GO:0044763,single-organism cellular process|GO:0050794,regulation of cellular process|GO:0065007,biological regulation|GO:0023052,signaling|GO:0007165,signal transduction|GO:0007154,cell communication|GO:0035556,intracellular signal transduction|GO:0007264,smal…	GO:0044464,cell part|GO:0005623,cell|GO:0005622,intracellular	GO:0043168,anion binding|GO:0005488,binding|GO:0019001,guanyl nucleotide binding|GO:0035639,purine ribonucleoside triphosphate binding|GO:0097367,carbohydrate derivative binding|GO:0043167,ion binding|GO:1901363,heterocyclic compound binding|GO:1901265,nucleoside phosphate binding|GO:0000166,nucleotide binding|GO:0036094,small molecule binding|GO:0032561,guanyl ribonucleotide binding|GO:0032553,r…		http://www.uniprot.org/uniprot/Q2F632	False
A8CGN6	1	0.0	99.76	0.0	H9JE62	nAChRa9	GO:0006810,transport|GO:0006811,ion transport|GO:0009987,cellular process|GO:0051179,localization|GO:0034220,ion transmembrane transport|GO:0044765,single-organism transport|GO:0044763,single-organism cellular process|GO:0044699,single-organism process|GO:0051234,establishment of localization|GO:0055085,transmembrane transport|GO:1902578,single-organism localization	GO:0044425,membrane part|GO:0016021,integral component of membrane|GO:0016020,membrane|GO:0031224,intrinsic component of membrane	GO:0022891,substrate-specific transmembrane transporter activity|GO:0022892,substrate-specific transporter activity|GO:0005215,transporter activity|GO:0005230,extracellular ligand-gated ion channel activity|GO:0015276,ligand-gated ion channel activity|GO:0015075,ion transmembrane transporter activity|GO:0022857,transmembrane transporter activity|GO:0015267,channel activity|GO:0022836,gated channe…		http://www.uniprot.org/uniprot/H9JE62	False
Q5UAQ7	1	0.0	99.19	1e-78	H9IUM9	RpL31	GO:0044249,cellular biosynthetic process|GO:0034641,cellular nitrogen compound metabolic process|GO:0006807,nitrogen compound metabolic process|GO:0034645,cellular macromolecule biosynthetic process|GO:1901576,organic substance biosynthetic process|GO:0044267,cellular protein metabolic process|GO:0044260,cellular macromolecule metabolic process|GO:0043043,peptide biosynthetic process|GO:0071704,o…	GO:0005737,cytoplasm|GO:0032991,macromolecular complex|GO:0005840,ribosome|GO:0043232,intracellular non-membrane-bounded organelle|GO:0044464,cell part|GO:0044444,cytoplasmic part|GO:0005623,cell|GO:0030529,intracellular ribonucleoprotein complex|GO:0043229,intracellular organelle|GO:0043228,non-membrane-bounded organelle|GO:0044424,intracellular part|GO:0005622,intracellular|GO:0043226,organelle…	GO:0003735,structural constituent of ribosome|GO:0005198,structural molecule activity		http://www.uniprot.org/uniprot/H9IUM9	False
H9JI91	1	0.0	36.84	1.5	H9JMB2	H9JMB2	GO:0051336,regulation of hydrolase activity|GO:0019222,regulation of metabolic process|GO:0050790,regulation of catalytic activity|GO:0065007,biological regulation|GO:0008152,metabolic process|GO:0065009,regulation of molecular function|GO:0043087,regulation of GTPase activity|GO:0050789,regulation of biological process				http://www.uniprot.org/uniprot/H9JMB2	False
H9JT18	1	0.0	100.00	3e-111	H9JT18	LOC101741761			GO:0043169,cation binding|GO:0046914,transition metal ion binding|GO:0043167,ion binding|GO:0005488,binding|GO:0046872,metal ion binding|GO:0008270,zinc ion binding		http://www.uniprot.org/uniprot/H9JT18	False
H9IZS4	1	0.0	100.00	0.0	H9IZS4	LOC101744178	GO:0044248,cellular catabolic process|GO:0043632,modification-dependent macromolecule catabolic process|GO:0044267,cellular protein metabolic process|GO:1901575,organic substance catabolic process|GO:0044265,cellular macromolecule catabolic process|GO:0044260,cellular macromolecule metabolic process|GO:0071704,organic substance metabolic process|GO:0006508,proteolysis|GO:0044238,primary metabolic…	GO:0044425,membrane part|GO:0016021,integral component of membrane|GO:0016020,membrane|GO:0031224,intrinsic component of membrane	GO:0016787,hydrolase activity|GO:0036459,thiol-dependent ubiquitinyl hydrolase activity|GO:0003824,catalytic activity|GO:0019783,ubiquitin-like protein-specific protease activity|GO:0101005,ubiquitinyl hydrolase activity|GO:0008234,cysteine-type peptidase activity|GO:0070011,peptidase activity, acting on L-amino acid peptides|GO:0008233,peptidase activity		http://www.uniprot.org/uniprot/H9IZS4	False
Q2L9S5	1	0.0	100.00	0.0	H9JPR6	LOC692995	GO:0044238,primary metabolic process|GO:0019752,carboxylic acid metabolic process|GO:0044249,cellular biosynthetic process|GO:0034641,cellular nitrogen compound metabolic process|GO:0006807,nitrogen compound metabolic process|GO:0009067,aspartate family amino acid biosynthetic process|GO:0009066,aspartate family amino acid metabolic process|GO:0044283,small molecule biosynthetic process|GO:190156…		GO:0003824,catalytic activity|GO:0016879,ligase activity, forming carbon-nitrogen bonds|GO:0016884,carbon-nitrogen ligase activity, with glutamine as amido-N-donor|GO:0016874,ligase activity|GO:0004066,asparagine synthase (glutamine-hydrolyzing) activity		http://www.uniprot.org/uniprot/H9JPR6	False
L0N756	1	0.0	93.71	2e-76	H9JBP2	H9JBP2			GO:0043169,cation binding|GO:0043167,ion binding|GO:0005488,binding|GO:0046872,metal ion binding|GO:0005509,calcium ion binding		http://www.uniprot.org/uniprot/H9JBP2	False
Q2F5L0	1	0.0	100.00	2e-163	Q2F5L0	LOC778461		GO:0005783,endoplasmic reticulum|GO:0005789,endoplasmic reticulum membrane|GO:0042175,nuclear outer membrane-endoplasmic reticulum membrane network|GO:0043229,intracellular organelle|GO:0043227,membrane-bounded organelle|GO:0043226,organelle|GO:0005737,cytoplasm|GO:0044446,intracellular organelle part|GO:0031090,organelle membrane|GO:0016020,membrane|GO:0044432,endoplasmic reticulum part|GO:00985…		bmor04141,Protein processing in endoplasmic reticulum	http://www.uniprot.org/uniprot/Q2F5L0	False
H9JHI6	1	0.0	100.00	5e-116	H9JHI6	H9JHI6	GO:0008152,metabolic process		GO:0003824,catalytic activity|GO:0016740,transferase activity|GO:0016746,transferase activity, transferring acyl groups		http://www.uniprot.org/uniprot/H9JHI6	False
H9J7A3	1	0.0	100.00	0.0	H9J7A3	Bmo.14503			GO:0097159,organic cyclic compound binding|GO:0005488,binding|GO:0003676,nucleic acid binding|GO:1901363,heterocyclic compound binding|GO:0003723,RNA binding		http://www.uniprot.org/uniprot/H9J7A3	False
H9JUE8	1	0.0	100.00	2e-155	H9JUE8	H9JUE8	GO:0008152,metabolic process|GO:0044710,single-organism metabolic process|GO:0044699,single-organism process|GO:0055114,oxidation-reduction process		GO:0003824,catalytic activity|GO:0016491,oxidoreductase activity		http://www.uniprot.org/uniprot/H9JUE8	False
H9JNG1	1	0.0	100.00	0.0	H9JNG1	LOC101746787	GO:0016310,phosphorylation|GO:0044283,small molecule biosynthetic process|GO:0019752,carboxylic acid metabolic process|GO:0044249,cellular biosynthetic process|GO:0006807,nitrogen compound metabolic process|GO:0044281,small molecule metabolic process|GO:0009064,glutamine family amino acid metabolic process|GO:1901362,organic cyclic compound biosynthetic process|GO:0044699,single-organism process|…	GO:0005737,cytoplasm|GO:0044464,cell part|GO:0005623,cell|GO:0005622,intracellular|GO:0044424,intracellular part|GO:0043231,intracellular membrane-bounded organelle|GO:0043229,intracellular organelle|GO:0005739,mitochondrion|GO:0044444,cytoplasmic part|GO:0043227,membrane-bounded organelle|GO:0043226,organelle	GO:0019202,amino acid kinase activity|GO:0004349,glutamate 5-kinase activity|GO:0016772,transferase activity, transferring phosphorus-containing groups|GO:0016301,kinase activity|GO:0016620,oxidoreductase activity, acting on the aldehyde or oxo group of donors, NAD or NADP as acceptor|GO:0004350,glutamate-5-semialdehyde dehydrogenase activity|GO:0016774,phosphotransferase activity, carboxyl group…		http://www.uniprot.org/uniprot/H9JNG1	False
H9JSY9	1	0.0			H9JSY9	H9JSY9					http://www.uniprot.org/uniprot/H9JSY9	False
Q2F5J2	1	0.0	100.00	0.0	Q2F5J2	LOC692987		GO:0016020,membrane			http://www.uniprot.org/uniprot/Q2F5J2	False
H9J347	1	0.0			H9J347	LOC101746000					http://www.uniprot.org/uniprot/H9J347	False
H9JDJ7	1	0.0	100.00	0.0	H9JDJ7	LOC692361	GO:0008152,metabolic process		GO:0035639,purine ribonucleoside triphosphate binding|GO:0005488,binding|GO:0003676,nucleic acid binding|GO:0043167,ion binding|GO:1901363,heterocyclic compound binding|GO:1901265,nucleoside phosphate binding|GO:0001882,nucleoside binding|GO:0043168,anion binding|GO:0000166,nucleotide binding|GO:0001883,purine nucleoside binding|GO:0032549,ribonucleoside binding|GO:0017076,purine nucleotide bindi…		http://www.uniprot.org/uniprot/H9JDJ7	False
H9JR23	1	0.0	100.00	0.0	H9JR23	LOC101746890	GO:0009058,biosynthetic process|GO:0008152,metabolic process		GO:0043168,anion binding|GO:0097159,organic cyclic compound binding|GO:0043167,ion binding|GO:0003824,catalytic activity|GO:0048037,cofactor binding|GO:0030170,pyridoxal phosphate binding|GO:1901363,heterocyclic compound binding|GO:0005488,binding|GO:0019842,vitamin binding|GO:0036094,small molecule binding|GO:0070279,vitamin B6 binding		http://www.uniprot.org/uniprot/H9JR23	False
P05790	1	0.0			P05790	FIBH					http://www.uniprot.org/uniprot/P05790	False
H9IRY2	1	0.0	100.00	0.0	H9IRY2	H9IRY2		GO:0044464,cell part|GO:0031975,envelope|GO:0043229,intracellular organelle|GO:0043227,membrane-bounded organelle|GO:0043226,organelle|GO:0031224,intrinsic component of membrane|GO:0005737,cytoplasm|GO:0031090,organelle membrane|GO:0016021,integral component of membrane|GO:0016020,membrane|GO:0044444,cytoplasmic part|GO:0005739,mitochondrion|GO:0031967,organelle envelope|GO:0031966,mitochondrial …			http://www.uniprot.org/uniprot/H9IRY2	False
H9JBI1	1	0.0	100.00	0.0	H9JBI1	LOC101743306	GO:0006591,ornithine metabolic process|GO:0019752,carboxylic acid metabolic process|GO:0044249,cellular biosynthetic process|GO:0006807,nitrogen compound metabolic process|GO:0044281,small molecule metabolic process|GO:0044283,small molecule biosynthetic process|GO:0009064,glutamine family amino acid metabolic process|GO:0044699,single-organism process|GO:1901576,organic substance biosynthetic pr…		GO:0004056,argininosuccinate lyase activity|GO:0016840,carbon-nitrogen lyase activity|GO:0016842,amidine-lyase activity|GO:0016829,lyase activity|GO:0003824,catalytic activity		http://www.uniprot.org/uniprot/H9JBI1	False
Q9U557	1	0.0	24.65	0.93	H9ISE0	LOC101743580	GO:0008152,metabolic process		GO:0043169,cation binding|GO:0016846,carbon-sulfur lyase activity|GO:0016829,lyase activity|GO:0043167,ion binding|GO:0003824,catalytic activity|GO:0005488,binding|GO:0004462,lactoylglutathione lyase activity|GO:0046872,metal ion binding	bmor00620,Pyruvate metabolism	http://www.uniprot.org/uniprot/H9ISE0	False
H9JN76	1	0.0			H9JN76	LOC101738880					http://www.uniprot.org/uniprot/H9JN76	False
H9IVT9	1	0.0	100.00	0.0	H9IVT9	H9IVT9	GO:0008104,protein localization|GO:0051651,maintenance of location in cell|GO:0071840,cellular component organization or biogenesis|GO:0070727,cellular macromolecule localization|GO:0016043,cellular component organization|GO:0065007,biological regulation|GO:0044699,single-organism process|GO:0033036,macromolecule localization|GO:0009987,cellular process|GO:0032507,maintenance of protein location …	GO:0005856,cytoskeleton|GO:0001726,ruffle|GO:0042995,cell projection|GO:0043232,intracellular non-membrane-bounded organelle|GO:0070161,anchoring junction|GO:0044464,cell part|GO:0031252,cell leading edge|GO:0005623,cell|GO:0005622,intracellular|GO:0043229,intracellular organelle|GO:0043228,non-membrane-bounded organelle|GO:0005912,adherens junction|GO:0044424,intracellular part|GO:0005924,cell-s…	GO:0005200,structural constituent of cytoskeleton|GO:0005158,insulin receptor binding|GO:0005198,structural molecule activity|GO:0044877,macromolecular complex binding|GO:0005488,binding|GO:0005515,protein binding|GO:0032403,protein complex binding|GO:0005102,receptor binding		http://www.uniprot.org/uniprot/H9IVT9	False
H9JH84	1	0.0	100.00	6e-129	H9JH84	RpL11	GO:0044249,cellular biosynthetic process|GO:0034641,cellular nitrogen compound metabolic process|GO:0006807,nitrogen compound metabolic process|GO:0034645,cellular macromolecule biosynthetic process|GO:1901576,organic substance biosynthetic process|GO:0044267,cellular protein metabolic process|GO:0044260,cellular macromolecule metabolic process|GO:0043043,peptide biosynthetic process|GO:0071704,o…	GO:0005737,cytoplasm|GO:0032991,macromolecular complex|GO:0005840,ribosome|GO:0043232,intracellular non-membrane-bounded organelle|GO:0044464,cell part|GO:0044444,cytoplasmic part|GO:0005623,cell|GO:0030529,intracellular ribonucleoprotein complex|GO:0043229,intracellular organelle|GO:0043228,non-membrane-bounded organelle|GO:0044424,intracellular part|GO:0005622,intracellular|GO:0043226,organelle…	GO:0003735,structural constituent of ribosome|GO:0005198,structural molecule activity		http://www.uniprot.org/uniprot/H9JH84	False
Q1HPQ5	1	0.0	100.00	0.0	Q1HPQ5	LOC733001	GO:0044238,primary metabolic process|GO:0019538,protein metabolic process|GO:0043170,macromolecule metabolic process|GO:0071704,organic substance metabolic process|GO:0008152,metabolic process|GO:0006508,proteolysis|GO:1901564,organonitrogen compound metabolic process|GO:0006807,nitrogen compound metabolic process		GO:0004252,serine-type endopeptidase activity|GO:0004175,endopeptidase activity|GO:0017171,serine hydrolase activity|GO:0016787,hydrolase activity|GO:0003824,catalytic activity|GO:0070011,peptidase activity, acting on L-amino acid peptides|GO:0008233,peptidase activity|GO:0008236,serine-type peptidase activity		http://www.uniprot.org/uniprot/Q1HPQ5	False
H9JYG4	1	0.0	100.00	3e-95	H9JYG4	LOC101745166		GO:0044815,DNA packaging complex|GO:0043229,intracellular organelle|GO:0043228,non-membrane-bounded organelle|GO:0000785,chromatin|GO:0000786,nucleosome|GO:0043227,membrane-bounded organelle|GO:0043226,organelle|GO:0005634,nucleus|GO:0005694,chromosome|GO:0043234,protein complex|GO:0032991,macromolecular complex|GO:0043231,intracellular membrane-bounded organelle|GO:0043232,intracellular non-memb…	GO:0003676,nucleic acid binding|GO:0097159,organic cyclic compound binding|GO:0005488,binding|GO:0005515,protein binding|GO:0003677,DNA binding|GO:0046983,protein dimerization activity|GO:0046982,protein heterodimerization activity|GO:1901363,heterocyclic compound binding		http://www.uniprot.org/uniprot/H9JYG4	False
H9JJE7	1	0.0	100.00	1e-95	H9JJE7	LOC732935		GO:0044815,DNA packaging complex|GO:0043229,intracellular organelle|GO:0043228,non-membrane-bounded organelle|GO:0000785,chromatin|GO:0000786,nucleosome|GO:0043227,membrane-bounded organelle|GO:0043226,organelle|GO:0005634,nucleus|GO:0005694,chromosome|GO:0043234,protein complex|GO:0032991,macromolecular complex|GO:0043231,intracellular membrane-bounded organelle|GO:0043232,intracellular non-memb…	GO:0003676,nucleic acid binding|GO:0097159,organic cyclic compound binding|GO:0005488,binding|GO:0005515,protein binding|GO:0003677,DNA binding|GO:0046983,protein dimerization activity|GO:0046982,protein heterodimerization activity|GO:1901363,heterocyclic compound binding		http://www.uniprot.org/uniprot/H9JJE7	False
H9IWK7	1	0.0	100.00	0.0	H9IWK7	H9IWK7	GO:0008152,metabolic process		GO:0016787,hydrolase activity|GO:0003824,catalytic activity		http://www.uniprot.org/uniprot/H9IWK7	False
Q19KB8	1	0.0	100.00	8e-159	Q19KB8	Rab11	GO:0008104,protein localization|GO:0023052,signaling|GO:0007165,signal transduction|GO:0035556,intracellular signal transduction|GO:0050789,regulation of biological process|GO:0044699,single-organism process|GO:0051716,cellular response to stimulus|GO:0007264,small GTPase mediated signal transduction|GO:0065007,biological regulation|GO:0071702,organic substance transport|GO:0033036,macromolecule …	GO:0044464,cell part|GO:0005623,cell|GO:0005622,intracellular	GO:0043168,anion binding|GO:0005488,binding|GO:0019001,guanyl nucleotide binding|GO:0035639,purine ribonucleoside triphosphate binding|GO:0097367,carbohydrate derivative binding|GO:0043167,ion binding|GO:1901363,heterocyclic compound binding|GO:1901265,nucleoside phosphate binding|GO:0000166,nucleotide binding|GO:0036094,small molecule binding|GO:0032561,guanyl ribonucleotide binding|GO:0032553,r…	bmor04144,Endocytosis	http://www.uniprot.org/uniprot/Q19KB8	False
Q4H1F9	1	0.0	100.00	6e-149	Q4H1F9	gpx	GO:0044710,single-organism metabolic process|GO:0050896,response to stimulus|GO:0006950,response to stress|GO:0055114,oxidation-reduction process|GO:0008152,metabolic process|GO:0006979,response to oxidative stress|GO:0044699,single-organism process|GO:0009987,cellular process|GO:0009636,response to toxic substance|GO:0098869,cellular oxidant detoxification|GO:1990748,cellular detoxification|GO:0…		GO:0016209,antioxidant activity|GO:0003824,catalytic activity|GO:0016684,oxidoreductase activity, acting on peroxide as acceptor|GO:0004601,peroxidase activity|GO:0004602,glutathione peroxidase activity|GO:0016491,oxidoreductase activity	bmor00590,Arachidonic acid metabolism|bmor00480,Glutathione metabolism	http://www.uniprot.org/uniprot/Q4H1F9	False
H9JKC7	1	0.0			H9JKC7	H9JKC7					http://www.uniprot.org/uniprot/H9JKC7	False
H9J2I0	1	0.0	100.00	0.0	H9J2I0	H9J2I0	GO:0009185,ribonucleoside diphosphate metabolic process|GO:0006732,coenzyme metabolic process|GO:0009141,nucleoside triphosphate metabolic process|GO:0009144,purine nucleoside triphosphate metabolic process|GO:0019752,carboxylic acid metabolic process|GO:0044723,single-organism carbohydrate metabolic process|GO:0034641,cellular nitrogen compound metabolic process|GO:0006807,nitrogen compound meta…	GO:0005737,cytoplasm|GO:0044464,cell part|GO:0005623,cell|GO:0005622,intracellular|GO:0044424,intracellular part	GO:0019200,carbohydrate kinase activity|GO:0035639,purine ribonucleoside triphosphate binding|GO:0005488,binding|GO:0003872,6-phosphofructokinase activity|GO:0043167,ion binding|GO:1901363,heterocyclic compound binding|GO:1901265,nucleoside phosphate binding|GO:0001882,nucleoside binding|GO:0043168,anion binding|GO:0043169,cation binding|GO:0008443,phosphofructokinase activity|GO:0000166,nucleoti…		http://www.uniprot.org/uniprot/H9J2I0	False
H9JEQ7	1	0.0	100.00	0.0	H9JEQ7	LOC101739908		GO:0016020,membrane|GO:0044464,cell part|GO:0031975,envelope|GO:0043229,intracellular organelle|GO:0031229,intrinsic component of nuclear inner membrane|GO:0031301,integral component of organelle membrane|GO:0031300,intrinsic component of organelle membrane|GO:0043227,membrane-bounded organelle|GO:0043226,organelle|GO:0031224,intrinsic component of membrane|GO:0031090,organelle membrane|GO:000563…	GO:0097159,organic cyclic compound binding|GO:1901363,heterocyclic compound binding|GO:0003676,nucleic acid binding|GO:0005488,binding		http://www.uniprot.org/uniprot/H9JEQ7	False
H9J192	1	0.0	100.00	0.0	H9J192	LOC101746465	GO:0044238,primary metabolic process|GO:0019538,protein metabolic process|GO:0043170,macromolecule metabolic process|GO:0071704,organic substance metabolic process|GO:0008152,metabolic process|GO:0006508,proteolysis|GO:1901564,organonitrogen compound metabolic process|GO:0006807,nitrogen compound metabolic process		GO:0043169,cation binding|GO:0043167,ion binding|GO:0003824,catalytic activity|GO:0005488,binding|GO:0046872,metal ion binding		http://www.uniprot.org/uniprot/H9J192	False
H9J8T9	1	0.0	100.00	0.0	H9J8T9	H9J8T9	GO:0008152,metabolic process		GO:0003824,catalytic activity|GO:0016740,transferase activity|GO:0016746,transferase activity, transferring acyl groups		http://www.uniprot.org/uniprot/H9J8T9	False
H9JPS0	1	0.0			H9JPS0	LOC101743242					http://www.uniprot.org/uniprot/H9JPS0	False
Q2F5P7	1	0.0	95.12	0.0	Q2F5P6	LOC692953		GO:0005737,cytoplasm|GO:0043231,intracellular membrane-bounded organelle|GO:0043233,organelle lumen|GO:0044464,cell part|GO:0044444,cytoplasmic part|GO:0031974,membrane-enclosed lumen|GO:0005622,intracellular|GO:0044446,intracellular organelle part|GO:0070013,intracellular organelle lumen|GO:0043229,intracellular organelle|GO:0005739,mitochondrion|GO:0044429,mitochondrial part|GO:0005759,mitochon…			http://www.uniprot.org/uniprot/Q2F5P6	False
H9J4D7	1	0.0	100.00	0.0	H9J4D7	LOC101740220	GO:0051603,proteolysis involved in cellular protein catabolic process|GO:1901575,organic substance catabolic process|GO:0044265,cellular macromolecule catabolic process|GO:0044260,cellular macromolecule metabolic process|GO:0044267,cellular protein metabolic process|GO:0019538,protein metabolic process|GO:0009056,catabolic process|GO:0009987,cellular process|GO:0044237,cellular metabolic process|…	GO:0043234,protein complex|GO:0005737,cytoplasm|GO:0032991,macromolecular complex|GO:0005839,proteasome core complex|GO:0005634,nucleus|GO:0044464,cell part|GO:0005623,cell|GO:0005622,intracellular|GO:0043229,intracellular organelle|GO:0044424,intracellular part|GO:0000502,proteasome complex|GO:0043227,membrane-bounded organelle|GO:0043226,organelle|GO:0043231,intracellular membrane-bounded organ…	GO:0016787,hydrolase activity|GO:0004175,endopeptidase activity|GO:0004298,threonine-type endopeptidase activity|GO:0003824,catalytic activity|GO:0070003,threonine-type peptidase activity|GO:0070011,peptidase activity, acting on L-amino acid peptides|GO:0008233,peptidase activity	bmor03050,Proteasome	http://www.uniprot.org/uniprot/H9J4D7	False
H9JBC0	1	0.0	100.00	0.0	H9JBC0	Gal	GO:0044238,primary metabolic process|GO:0005975,carbohydrate metabolic process|GO:0008152,metabolic process|GO:0071704,organic substance metabolic process		GO:0016787,hydrolase activity|GO:0015925,galactosidase activity|GO:0016798,hydrolase activity, acting on glycosyl bonds|GO:0003824,catalytic activity|GO:0004565,beta-galactosidase activity|GO:0004553,hydrolase activity, hydrolyzing O-glycosyl compounds		http://www.uniprot.org/uniprot/H9JBC0	False
H9J619	1	0.0	100.00	0.0	H9J619	H9J619	GO:0016311,dephosphorylation|GO:0071267,L-methionine salvage|GO:0019752,carboxylic acid metabolic process|GO:0071265,L-methionine biosynthetic process|GO:0044249,cellular biosynthetic process|GO:0006807,nitrogen compound metabolic process|GO:0009067,aspartate family amino acid biosynthetic process|GO:0009066,aspartate family amino acid metabolic process|GO:0044283,small molecule biosynthetic proc…		GO:0016787,hydrolase activity|GO:0016791,phosphatase activity|GO:0043169,cation binding|GO:0043874,acireductone synthase activity|GO:0000287,magnesium ion binding|GO:0016788,hydrolase activity, acting on ester bonds|GO:0043167,ion binding|GO:0042578,phosphoric ester hydrolase activity|GO:0003824,catalytic activity|GO:0005488,binding|GO:0046872,metal ion binding		http://www.uniprot.org/uniprot/H9J619	False
H9JPM4	1	0.0	100.00	0.0	H9JPM4	LOC101744387			GO:0043169,cation binding|GO:0046872,metal ion binding|GO:0005488,binding|GO:0043167,ion binding		http://www.uniprot.org/uniprot/H9JPM4	False
H9J9B1	1	0.0			H9J9B1	H9J9B1					http://www.uniprot.org/uniprot/H9J9B1	False
H9JIU2	1	0.0	29.57	1e-37	H9J9U4	LOC101739351		GO:0044425,membrane part|GO:0016021,integral component of membrane|GO:0016020,membrane|GO:0031224,intrinsic component of membrane			http://www.uniprot.org/uniprot/H9J9U4	False
H9JB82	1	0.0	100.00	0.0	H9JB82	LOC692764	GO:0044267,cellular protein metabolic process|GO:0006468,protein phosphorylation|GO:0044260,cellular macromolecule metabolic process|GO:0044238,primary metabolic process|GO:0019538,protein metabolic process|GO:0016310,phosphorylation|GO:0009987,cellular process|GO:0043412,macromolecule modification|GO:0006464,cellular protein modification process|GO:0043170,macromolecule metabolic process|GO:0071…		GO:0035639,purine ribonucleoside triphosphate binding|GO:0004672,protein kinase activity|GO:0000166,nucleotide binding|GO:1901363,heterocyclic compound binding|GO:0001883,purine nucleoside binding|GO:0001882,nucleoside binding|GO:0043168,anion binding|GO:0043167,ion binding|GO:0016740,transferase activity|GO:1901265,nucleoside phosphate binding|GO:0032549,ribonucleoside binding|GO:0017076,purine …		http://www.uniprot.org/uniprot/H9JB82	False
[truncated: 441 more rows]
